# Supplementary material for: Development of a 45K pepper GBTS liquid-phase gene chip and its application in genome-wide association studies
Source: Front Plant Sci. 2024 Jun 25;15:1405190. doi: 10.3389/fpls.2024.1405190 (PMC11231373; doi:10.3389/fpls.2024.1405190)
Supplement: Supplementary file 1 [file DataSheet_1.zip]

Archive with 2 entries (2 files):
- All.GT-300.ped
- All.GT-100.ped
