# Supplementary material for: Development of a 45K pepper GBTS liquid-phase gene chip and its application in genome-wide association studies
Source: Front Plant Sci. 2024 Jun 25;15:1405190. doi: 10.3389/fpls.2024.1405190 (PMC11231373; doi:10.3389/fpls.2024.1405190)
Supplement: Supplementary file 1 [file DataSheet_1.zip › All.GT-300.ped]

1	1	0	0	0	-9	G G	C C	G G	G G	A A	G G	T T	T T	C C	A A	C C	C C	T T	A A	G G	A A	G G	A A	A A	C C	C C	T T	C C	T G	T T	G G	C C	A A	G G	G G	G G	T T	C C	C C	G G	C C	C C	C C	T T	C C	G G	A A	C C	C C	A A	A A	T T	A A	T T	T T	G G	T T	A A	A A	A A	T T	G G	A A	T T	G G	C C	A A	A A	A A	G G	G G	G G	G G	C C	A A	A A	C C	T T	C C	C C	T T	A A	C C	A A	G G	G G	G G	C C	C C	A A	A A	G G	A A	T T	A A	C C	T T	T T	A A	T T	C C	G G	T T	T T	T T	A A	G G	A A	A A	T T	C C	G G	G G	G G	G G	T T	A A	A A	A A	A A	C C	G G	C C	C C	T T	A A	T T	C C	C C	A A	T T	C C	T T	A A	T T	C C	G G	T T	A A	A A	G G	A A	C C	A A	C C	G G	T T	G G	A A	C C	T T	C C	T T	T T	A A	A A	G G	A A	T T	A A	A A	T T	G G	G G	G G	T T	A A	A A	C C	C C	G G	A A	T T	G G	A A	C C	G G	T T	T T	T T	G G	A A	A A	G G	T T	G G	G G	G G	T T	G G	T T	T T	A A	A A	C C	G G	A A	G G	A A	A A	C C	C C	T T	G G	T T	T T	A A	T T	A A	A A	C C	C C	G G	T T	C C	T T	G G	A A	A A	G G	C C	G G	C C	C C	G G	G G	T T	C C	C C	C C	C C	0 0	C C	T T	C C	A A	A A	T T	A A	G G	G G	C C	T T	T T	T T	C C	T T	T T	C C	G G	G G	T T	C C	G G	C C	T T	A A	G G	T T	T T	A A	C C	C C	C C	C C	A A	T T	C C	A A	A A	T T	G G	C C	A A	G G	A A	C C	T T	G G	A A	A A	A A	T T	C C	C C	A A	C C	C C	C C	A A	A A	A A	T T	T T	C C	G G	A A	A A	0 0	G G	A A	C C	G G	A A	A A	T T	A A	G G	A A	A A	G G	T T	T T	G G	T T	G G	T T	T T	G G	A A	A A	T T	T T	C C	T T	A A	G G	C C	T T	T T	G G	T T	C C	A A	T T	G G	T T	A A	A A	T T	G G	G G	A A	G G	A A	A A	T T	G G	C C	A A	C C	A A	T T	C C	T T	A A	C C	T T	T T	0 0	0 0	0 0	T T	A A	T T	A A	A A	T T	C C	G G	T T	A A	G G	G G	G G	C C	C C	G G	A A	T T	A A	A A	T T	G G	A A	C C	A A	A A	C C	A A	G G	T T	G G	A A	G G	G G	G G	T T	T T	C C	C C	C C	T T	A A	T T	A A	T T	T T	T T	T T	A A	G G	T T	C C	G G	A A	T T	A A	C C	T T	A A	G G	T T	T T	T T	C C	T T	C C	G G	G G	T T	A A	T T	C C	C C	T T	C C	A A	A A	A A	A A	T T	T T	A A	G G	T T	A A	C C	C C	T T	G G	T T	T T	A A	C C	A A	T T	C C	G G	0 0	G G	A A	C C	C C	C C	G G	A A	G G	G G	C C	C C	G G	G G	A A	T T	C C	G G	A A	G G	A A	C C	C C	T T	A A	A A	T T	G G	A A	A A	G G	C C	G G	G G	T T	G G	A A	C C	T T	C C	C C	G G	T T	A A	G G	A A	C C	C C	A A	G G	C C	C C	G G	G G	A A	C C	C C	G G	T T	A A	T T	G G	T T	A A	T T	G G	A A	G G	T T	C C	T T	T T	T T	A A	T T	A A	T T	A A	C C	C C	A A	C C	A A	A A	T T	G G	T T	A A	A A	A A	T T	A A	A A	T T	T T	C C	T T	A A	A A	A A	G G	C C	A A	T T	G G	A A	C C	G G	A A	T T	T T	G G	T T	T T	T T	C C	C C	T T	T T	T T	A A	G G	T T	T T	C C	A A	A A	G G	T T	G G	C C	C C	T T	G G	T T	T T	A A	C C	T T	A A	G G	A A	A A	T T	G G	A A	T T	A A	A A	G G	C C	T T	A A	G G	T T	A A	G G	A A	A A	T T	C C	C C	C C	G G	C C	A A	A A	T T	A A	T T	C C	G G	G G	C C	A A	C C	T T	A A	G G	C C	C C	C C	G G	A A	A A	A A	G G	C C	A A	C C	A A	C C	A A	T T	A A	G G	G G	T T	A A	T T	G G	A A	C C	A A	G G	T T	T T	0 0	G G	G G	C C	A A	T T	C C	A A	C C	A A	T T	C C	A A	A A	C C	C C	C C	C C	G G	A A	C C	C C	T T	A A	A A	C C	C C	G G	T T	A A	A A	G G	A A	T T	A A	G G	C C	C C	T T	C C	G G	T T	A A	G G	C C	C C	G G	G G	A A	G G	A A	A A	0 0	T T	T T	A A	T T	T T	T T	T T	G G	C C	T T	T T	G G	A A	C C	C C	T T	C C	T T	A A	T T	G G	T T	A A	T T	T T	G G	A A	T T	G G	A A	T T	C C	C C	A A	T T	T T	A A	G G	C C	C C	G G	A A	T T	C C	A A	G G	T T	C C	C C	T T	G G	G G	C C	C C	G G	T T	C C	C C	C C	C C	A A	A A	T T	A A	T T	G G	C C	G G	G G	C C	A A	C C	G G	T T	T T	A A	A A	C C	C C	T T	G G	A A	C C	G G	T T	T T	C C	A A	T T	C C	A A	C C	C C	T T	T T	T T	A A	C C	T T	A A	C C	T T	C C	C C	T T	G G	C C	C C	G G	A A	C C	A A	C C	G G	G G	A A	G G	T T	G G	A A	T T	A A	T T	G G	C C	A A	A A	T T	C C	A A	A A	A A	A A	T T	G G	G G	T T	T T	G G	G G	C C	A A	G G	G G	T T	G G	G G	G G	C C	T T	T T	G G	A A	T T	G G	T T	A A	G G	T T	T T	T T	A A	T T	A A	A A	T T	A A	G G	G G	A A	T T	T T	A A	A A	G G	A A	C C	G G	A A	C C	A A	G G	G G	A A	C C	T T	G G	G G	C C	C C	G G	G G	G G	A A	T T	A A	C C	T T	A A	C C	T T	A A	T T	A A	T T	T T	G G	T T	T T	C C	T T	A A	C C	G G	A A	T T	G G	A A	T T	C C	C C	A A	T T	T T	G G	A A	A A	T T	A A	A A	A A	C C	T T	G G	A A	T T	T T	T T	T T	A A	T T	A A	G G	G G	C C	A A	A A	A A	A A	A A	A A	A A	A A	A A	C C	G G	A A	G G	A A	C C	G G	0 0	A A	A A	T T	C C	T T	A A	G G	T T	C C	C C	G G	C C	T T	T T	A A	T T	A A	A A	T T	C C	A A	A A	T T	C C	T T	C C	T T	G G	A A	G G	C C	A A	C C	C C	A A	G G	G G	C C	A A	C C	A A	C C	T T	A A	C C	A A	A A	C C	T T	G G	T T	A A	C C	G G	T T	G G	G G	C C	C C	A A	G G	A A	C C	G G	G G	T T	G G	A A	A A	A A	A A	G G	T T	A A	G G	G G	A A	G G	A A	T T	A A	G G	A A	A A	T T	C C	G G	T T	G G	G G	G G	T T	A A	G G	G G	T T	T T	A A	A A	A A	A A	C C	C C	A A	A A	A A	A A	C C	C C	G G	A A	A A	C C	A A	C C	T T	C C	A A	T T	A A	T T	A A	T T	C C	A A	A A	T T	A A	T T	T T	A A	C C	C C	A A	C C	G G	T T	C C	G G	T T	A A	G G	A A	A A	A A	G G	A A	T T	A A	A A	G G	A A	A A	A A	C C	G G	A A	G G	A A	C C	C C	A A	T T	0 0	G G	A A	T T	A A	T T	C C	G G	A A	C C	G G	C C	T T	T T	C C	G G	A A	A A	T T	G G	G G	T T	T T	G G	T T	T T	A A	A A	T T	A A	G G	T T	C C	A A	A A	G G	T T	C C	G G	G G	A A	G G	C C	G G	C C	A A	G G	A A	T T	T T	T T	A A	T T	A A	C C	C C	T T	A A	T T	A A	A A	A A	A A	T T	A A	A A	C C	A A	A A	C C	T T	C C	T T	T T	G G	T T	T T	G G	T T	T T	C C	T T	T T	A A	T T	C C	C C	T T	C C	A A	A A	A A	A A	C C	A A	G G	A A	T T	A A	C C	G G	T T	C C	G G	G G	T T	A A	C C	A A	A A	C C	C C	T T	A A	A A	T T	G G	T T	C C	G G	T T	C C	G G	C C	C C	G G	T T	T T	C C	G G	G G	G G	C C	A A	T T	G G	A A	G G	C C	T T	C C	C C	A A	A A	A A	T T	A A	G G	C C	A A	A A	G G	T T	T T	C C	T T	C C	C C	G G	C C	T T	T T	G G	C C	T T	T T	G G	A A	C C	A A	G G	A A	T T	G G	T T	G G	A A	T T	G G	T T	A A	C C	G G	G G	A A	C C	G G	C C	C C	A A	G G	C C	A A	T T	T T	C C	C C	G G	T T	A A	T T	A A	A A	A A	C C	C C	C C	C C	T T	C C	C C	C C	A A	C C	G G	C C	A A	G G	A A	T T	T T	A A	C C	A A	G G	G G	T T	A A	T T	A A	T T	A A	T T	T T	T T	C C	T T	C C	G G	A A	G G	T T	C C	C C	T T	A A	A A	T T	A A	G G	G G	A A	G G	G G	T T	T T	A A	C C	C C	G G	A A	A A	G G	T T	A A	G G	A A	T T	C C	G G	C C	G G	A A	T T	C C	T T	G G	G G	T T	A A	C C	T T	G G	T T	G G	C C	G G	A A	A A	A A	A A	A A	C C	C C	G G	C C	A A	T T	C C	A A	T T	C C	C C	G G	A A	T T	A A	A A	A A	T T	A A	A A	T T	T T	T T	C C	A A	C C	T T	A A	G G	A A	T T	C C	T T	G G	G G	A A	G G	T T	A A	A A	T T	A A	T T	G G	T T	G G	G G	G G	T T	G G	A A	T T	C C	A A	T T	A A	C C	G G	T T	A A	A A	G G	T T	A A	G G	T T	C C	A A	A A	T T	A A	C C	T T	C C	A A	T T	T T	T T	C C	G G	A A	T T	C C	T T	G G	A A	A A	A A	G G	A A	T T	G G	A A	A A	A A	A A	C C	A A	C C	C C	A A	T T	A A	A A	A A	C C	T T	A A	A A	C C	A A	C C	A A	0 0	A A	G G	T T	A A	C C	T T	C C	T T	T T	C C	T T	G G	A A	A A	A A	G G	T T	A A	A A	T T	T T	G G	C C	T T	A A	A A	A A	T T	A A	C C	T T	T T	A A	A A	A A	A A	A A	T T	A A	A A	T T	T T	A A	T T	T T	A A	T T	A A	G G	A A	A A	G G	A A	A A	T T	G G	T T	G G	A A	A A	C C	A A	G G	T T	A A	T T	T T	A A	T T	T T	C C	T T	A A	T T	A A	T T	T T	T T	A A	T T	A A	T T	0 0	G G	A A	C C	C C	T T	C C	C C	T T	0 0	T T	T T	T T	T T	G G	A A	T T	0 0	0 0	T T	T T	A A	0 0	A A	C C	T T	T T	T T	T T	T T	A A	C C	A A	A A	A A	T T	C C	A A	C C	G G	A A	T T	A A	A A	A A	G G	C C	A A	T T	C C	A A	A A	G G	T T	T T	T T	T T	C C	G G	A A	T T	G G	C C	G G	G G	T T	T T	A A	T T	T T	A A	C C	T T	T T	T T	C C	C C	C C	G G	A A	0 0	G G	T T	G G	G G	C C	C C	G G	G G	0 0	0 0	A A	A A	G G	A A	A A	T T	A A	A A	G G	A A	C C	T T	A A	A A	C C	T T	A A	T T	G G	A A	T T	A A	C C	T T	T T	T T	G G	T T	A A	A A	A A	G G	A A	0 0	0 0	A A	T T	A A	G G	A A	G G	T T	T T	T T	A A	A A	C C	A A	C C	T T	T T	A A	G G	A A	T T	0 0	0 0	T T	C C	T T	G G	T T	C C	A A	G G	C C	G G	T T	T T	A A	A A	A A	C C	T T	C C	T T	T T	G G	A A	G G	T T	C C	A A	A A	T T	0 0	A A	A A	A A	C C	A A	A A	C C	T T	C C	T T	A A	G G	T T	G G	A A	G G	C C	A A	T T	A A	G G	T T	A A	T T	C C	C C	T T	T T	A A	A A	T T	A A	A A	G G	A A	C C	C C	G G	A A	A A	T T	A A	T T	A A	A A	A A	T T	T T	A A	C C	A A	C C	C C	C C	A A	T T	A A	C C	C C	T T	C C	A A	A A	C C	A A	C C	A A	C C	G G	G G	T T	G G	A A	G G	G G	C C	A A	G G	T T	T T	T T	T T	A A	C C	T T	A A	A A	C C	C C	T T	A A	A A	T T	C C	A A	A A	A A	A A	G G	T T	G G	G G	C C	C C	A A	T T	A A	0 0	0 0	A A	C C	T T	G G	T T	C C	T T	T T	T T	A A	C C	C C	C C	T T	T T	T T	A A	A A	G G	T T	T T	T T	A A	A A	C C	A A	A A	A A	T T	T T	A A	A A	T T	A A	A A	A A	A A	T T	A A	T T	A A	T T	T T	C C	T T	G G	A A	T T	A A	G G	G G	T T	G G	T T	C C	G G	G G	A A	A A	T T	C C	C C	G G	A A	T T	G G	T T	C C	G G	A A	C C	G G	A A	A A	T T	C C	C C	C C	C C	G G	A A	A A	G G	C C	C C	T T	C C	C C	G G	G G	T T	T T	A A	A A	G G	C C	G G	C C	A A	A A	T T	T T	G G	A A	T T	C C	A A	G G	A A	T T	C C	T T	A A	G G	G G	G G	C C	A A	G G	T T	T T	A A	A A	T T	T T	T T	T T	G G	T T	A A	A A	T T	T T	T T	A A	G G	A A	T T	A A	C C	T T	A A	G G	G G	A A	A A	G G	C C	A A	A A	C C	C C	C C	T T	G G	C C	A A	T T	A A	T T	C C	T T	0 0	C C	G G	T T	G G	T T	T T	A A	T T	0 0	T T	C C	C C	A A	T T	T T	T T	A A	C C	T T	G G	C C	C C	A A	C C	T T	G G	G G	A A	C C	A A	A A	A A	T T	T T	A A	G G	T T	A A	C C	G G	A A	T T	A A	T T	A A	0 0	T T	T T	A A	T T	C C	T T	C C	C C	T T	T T	G G	G G	A A	T T	C C	T T	A A	C C	C C	T T	C C	A A	T T	G G	G G	A A	G G	C C	G G	A A	T T	T T	C C	G G	C C	C C	G G	A A	A A	G G	T T	G G	C C	A A	C C	G G	T T	C C	T T	G G	A A	A A	G G	A A	A A	G G	G G	C C	T T	A A	T T	G G	G G	T T	G G	G G	C C	T T	A A	T T	A A	C C	A A	C C	A A	T T	C C	0 0	C C	C C	C C	C C	T T	T T	C C	A A	T T	C C	G G	G G	C C	C C	G G	T T	T T	A A	A A	C C	A A	A A	T T	A A	G G	A A	G G	A A	G G	G G	G G	G G	A A	G G	C C	T T	T T	A A	G G	T T	T T	T T	C C	T T	C C	A A	A A	A A	C C	T T	T T	G G	C C	A A	C C	T T	C C	A A	0 0	C C	A A	G G	G G	0 0	G G	0 0	C C	G G	C C	A A	T T	A A	A A	G G	C C	G G	A A	G G	A A	0 0	T T	C C	T T	G G	A A	A A	T T	T T	T T	C C	T T	G G	A A	0 0	0 0	0 0	A A	G G	C C	C C	T T	C C	T T	A A	T T	G G	C C	T T	G G	T T	A A	C C	T T	T T	0 0	G G	C C	0 0	C C	C C	C C	G G	C C	T T	A A	T T	G G	A A	C C	T T	A A	A A	A A	G G	G G	A A	A A	G G	G G	G G	T T	C C	G G	C C	A A	A A	T T	G G	C C	C C	T T	C C	A A	C C	T T	G G	T T	T T	C C	C C	T T	C C	T T	G G	T T	T T	T T	C C	T T	A A	T T	C C	C C	A A	A A	G G	C C	T T	C C	A A	A A	T T	C C	A A	T T	A A	A A	A A	A A	T T	T T	T T	G G	T T	T T	A A	C C	T T	A A	C C	T T	T T	C C	C C	A A	G G	G G	G G	C C	T T	C C	T T	A A	A A	T T	T T	G G	A A	A A	T T	C C	C C	C C	G G	C C	T T	G G	C C	A A	G G	T T	T T	A A	C C	G G	A A	C C	C C	A A	C C	A A	C C	G G	A A	C T	T C	T C	G G	T T	G G	T T	A A	C C	C C	T T	G G	G G	C C	C C	C C	G G	C C	C C	A A	A A	C C	C C	C C	C C	T T	T T	C C	G G	G G	T T	T T	C C	A A	T T	T T	A A	T T	G G	A A	A A	G G	A A	G G	G G	T T	A A	T T	T T	A A	A A	T T	G G	C C	T T	A A	T T	T T	T T	T T	A A	T T	A A	A A	A A	A A	T T	T T	A A	A A	T T	T T	C C	T T	G G	T T	C C	A A	G G	A A	A A	A A	C C	T T	C C	T T	T T	A A	T T	G G	A A	T T	T T	A A	G G	T T	A A	G G	C C	G G	G G	A A	C C	G G	C C	T T	A A	A A	G G	G G	A A	A A	G G	G G	A A	C C	T T	A A	G G	T T	A A	G G	T T	T T	T T	G G	A A	C C	A A	C C	G G	C C	C C	A A	T T	A A	C C	C C	A A	G G	C C	A A	C C	C C	G G	A A	A A	G G	T T	C C	G G	A A	A A	T T	T T	T T	A A	G G	C C	T T	T T	G G	G G	C C	A A	A A	T T	G G	T T	T T	A A	C C	T T	G G	T T	C C	T T	C C	C C	A A	A A	T T	T T	C C	A A	T T	T T	G G	A A	T T	A A	G G	C C	A A	T T	G G	C C	A A	A A	C C	T T	T T	G G	C C	T T	G G	C C	A A	T T	T T	T T	G G	G G	A A	C C	G G	G G	T T	A A	A A	A A	A A	A A	T T	T T	T T	C C	A A	C C	C C	T T	T T	G G	C C	G G	A A	G G	G G	A A	A A	G G	C C	C C	T T	A A	G G	G G	0 0	A A	T T	A A	C C	G G	A A	A A	A A	T T	C C	C C	G G	T T	C C	T T	G G	A A	C C	T T	T T	A A	G G	A A	A A	T T	C C	A A	C C	T T	A A	C C	T T	C C	G G	A A	T T	A A	C C	C C	C C	C C	C C	A A	C C	G G	G G	G G	G G	C C	A A	A A	G G	T T	G G	A A	A A	A A	T T	C C	T T	A A	A A	A A	A A	C C	G G	C C	A A	G G	C C	A A	A A	A A	A A	A A	T T	T T	C C	G G	A A	G G	C C	T T	A A	T T	G G	G G	C C	C C	C C	T T	A A	A A	C C	G G	T T	G G	T T	T T	T T	A A	G G	T T	T T	C C	G G	T T	A A	A A	C C	T T	T T	C C	A A	G G	C C	C C	G G	C C	C C	C C	A A	A A	C C	T T	T T	A A	C C	A A	A A	A A	C C	G G	G G	C C	G G	A A	C C	T T	C C	T T	C C	A A	A A	T T	C C	G G	A A	A A	A A	C C	C C	A A	A A	C C	C C	T T	A A	A A	C C	T T	G G	T T	G G	A A	A A	G G	A A	G G	A A	G G	A A	A A	T T	G G	T T	A A	C C	T T	G G	T T	T T	T T	G G	C C	C C	T T	A A	A A	A A	G G	G G	A A	A A	T T	C C	C C	T T	C C	A A	G G	C C	T T	A A	G G	T T	T T	C C	A A	C C	G G	C C	T T	T T	T T	T T	G G	C C	T T	A A	G G	T T	A A	A A	A A	G G	T T	A A	G G	A A	A A	A A	C C	A A	A A	C C	T T	G G	T T	A A	G G	C C	A A	A A	G G	C C	T T	A A	G G	A A	A A	C C	T T	G G	T T	G G	C C	G G	T T	A A	A A	G G	T T	A A	T T	A A	C C	G G	T T	T T	T T	A A	C C	G G	A A	G G	G G	A A	G G	C C	T T	G G	G G	T T	T T	T T	G G	A A	G G	A A	A A	C C	A A	A A	G G	A A	C C	G G	A A	G G	T T	C C	C C	C C	A A	G G	G G	A A	C C	A A	C C	C C	A A	G G	G G	C C	A A	T T	T T	T T	C C	A A	A A	G G	C C	C C	A A	A A	A A	T T	T T	T T	G G	A A	G G	A A	T T	G G	T T	G G	C C	G G	T T	A A	T T	T T	T T	T T	T T	A A	T T	T T	G G	A A	C C	C C	C C	A A	C C	A A	C C	C C	A A	A A	C C	C C	A A	T T	G G	G G	A A	G G	C C	C C	C C	C C	C C	C C	T T	G G	T T	C C	T T	A A	A A	A A	G G	T T	A A	T T	T T	T T	T T	G G	T T	C C	A A	C C	T T	C C	T T	A A	G G	C C	T T	G G	A A	C C	C C	C C	A A	T T	T T	C C	G G	A A	T T	T T	C C	C C	T T	A A	A A	G G	C C	A A	A A	T T	C C	T T	A A	G G	G G	C C	G G	C C	A A	G G	C C	A A	A A	C C	T T	C C	G G	T T	G G	G G	T T	A A	T T	A A	T T	C C	C C	G G	C C	A A	A A	G G	G G	A A	C C	T T	A A	A A	G G	G G	A A	A A	T T	T T	A A	T T	T T	G G	A A	A A	T T	T T	G G	A A	G G	G G	A A	A A	A A	T T	A A	T T	A A	A A	A A	C C	T T	A A	C C	C C	T T	A A	T T	G G	T T	A A	C C	G G	C C	C C	C C	T T	G G	T T	A A	T T	G G	G G	A A	T T	G G	T T	G G	A A	T T	C C	T T	A A	A A	G G	G G	T T	T T	A A	C C	C C	T T	T T	G G	T T	A A	C C	C C	T T	A A	G G	C C	G G	C C	C C	G G	T T	G G	A A	A A	G G	A A	A A	T T	G G	C C	A A	G G	T T	A A	T T	A A	T T	C C	A A	A A	A A	A A	G G	T T	A A	A A	A A	T T	C C	C C	G G	G G	C C	T T	T T	C C	G G	C C	T T	T T	C C	T T	C C	T T	A A	A A	0 0	A A	A A	T T	G G	T T	A A	T T	C C	A A	C C	T T	A A	A A	C C	G G	G G	0 0	A A	A A	A A	A A	G G	A A	T T	G G	A A	A A	A A	C C	A A	G G	C C	C C	A A	T T	A A	T T	T T	G G	A A	T T	G G	C C	G G	C C	A A	C C	C C	A A	G G	G G	T T	G G	A A	T T	A A	G G	C C	A A	T T	C C	T T	T T	A A	T T	A A	G G	A A	G G	G G	C C	T T	A A	A A	A A	G G	C C	G G	G G	G G	G G	C C	A A	C C	T T	G G	A A	A A	G G	C C	T T	G G	A A	A A	T T	T T	T T	T T	T T	G G	A A	T T	T T	T T	G G	C C	T T	T T	A A	A A	G G	A A	T T	C C	C C	0 0	C C	C C	A A	C C	T T	G G	C C	T T	C C	A A	T T	A A	A A	T T	A A	C C	G G	G G	T T	T T	G G	C C	C C	T T	T T	G G	G G	A A	G G	C C	G G	T T	C C	C C	G G	A A	G G	T T	T T	A A	T T	A A	C C	A A	A A	G G	T T	G G	T T	T T	A A	C C	A A	G G	T T	G G	T T	C C	A A	A A	C C	A A	C C	G G	C C	C C	A A	G G	T T	A A	G G	G A	G G	G T	C C	C A	A A	A A	G A	T T	T A	A T	C C	G G	C A	A A	C C	T T	C A	G G	C C	T T	G G	T T	A A	C A	T T	C C	C A	G A	G G	T T	C C	A A	C T	T T	G G	C C	G A	A A	G A	A A	T T	G G	A A	T T	G G	T T	T T	A A	G G	C C	A A	G T	T T	C C	A A	G A	T A	A A	A A	G G	C C	A A	C T	C C	A A	C C	A A	G G	T T	A A	G G	A A	G G	T T	C C	C A	C A	G G	A A	G G	T C	T T	G G	A C	T G	C C	G T	C C	G G	G G	A A	C C	A A	G A	T A	T A	C T	T C	G T	G G	G G	G G	C C	A A	T T	A T	T C	T T	G A	T T	A A	T T	G G	G G	A A	A A	A A	T T	C C	A A	T T	G G	T T	T T	T T	C C	A A	T C	A A	A A	A A	C C	T T	C C	C C	A A	T T	C C	A A	G G	A A	C C	A A	C C	C C	C C	A A	C C	A A	A A	A A	G G	C C	G G	G G	T T	T C	G G	C C	C C	T T	A A	G G	A A	C C	T T	T T	A A	G G	A A	A A	A A	A A	T T	A A	C C	A A	T T	T T	C C	0 0	T T	A A	T T	A A	A A	T T	C C	T T	C C	C C	A A	A A	C C	C C	C T	G A	A A	T T	A A	G G	A A	T T	G G	A A	T C	T T	T T	T T	T T	T T	A A	G G	A A	T T	G G	C C	C C	C C	A A	A A	T T	A A	A A	A A	G G	C T	G C	C G	T T	A A	G G	C C	C T	A G	A G	T T	C T	G G	G G	T T	A A	C C	C C	C C	C C	T T	A A	A A	G A	A C	A A	T T	T T	A A	G G	T T	T T	G A	A A	C C	C C	T T	A C	T T	C C	T T	T T	G G	T T	C C	C C	T T	A A	C C	T T	A A	0 0	0 0	0 0	0 0	T T	A A	G G	G G	G G	0 0	0 0	C C	A A	0 0	0 0	G G	T T	G G	C T	G A	C C	C C	T C	A G	A C	G A	C C	C C	A A	T T	G A	A T	G A	C T	T C	G A	C T	G A	C T	A G	T T	G A	G A	C T	T T	G T	T C	A A	T T	G G	T T	G G	G G	C C	T C	C C	T T	G G	0 0	C C	T T	T T	A A	A T	A A	C T	G G	G A	C T	C T	A T	T T	C T	T C	T C	T C	C T	C T	T C	G A	C T	G G	T T	C C	G A	T T	A G	T T	G G	T T	A A	T T	G G	C C	G G	C C	G G	T T	G G	A A	T T	G G	A A	A A	C C	A A	C C	T T	T T	T T	C C	T T	G G	C C	C T	T T	G G	A A	C T	T T	T C	A A	C C	C C	A A	C T	C C	G G	G G	C C	G G	C C	A A	C C	G G	C C	C C	G G	T T	A A	G G	G G	A A	C C	C C	A A	T T	T T	T T	A C	G A	T T	G C	T T	C C	A A	C T	C A	G G	G G	C A	C C	C C	G G	G G	C C	A A	T T	A A	T T	C T	A A	T T	T C	C A	A G	T A	A T	T T	A A	A T	A T	C C	C C	C C	G G	G G	T T	G G	T T	G G	G G	A A	G G	C C	T T	C C	A A	T T	A A	T T	C C	T T	T A	T T	A A	A A	A A	G G	G T	T T	G T	G G	G G	C C	A A	T T	T T	T T	C C	A A	C C	T T	T T	G G	G G	C C	A A	G G	T T	A A	G G	A A	G G	T T	A G	G A	A C	C C	A G	C T	G T	A A	T A	G G	A A	A A	G G	C C	G G	C C	C C	G G	G G	A G	A A	T G	C C	T T	G G	C C	C C	G G	G G	T T	G G	T T	G G	C C	C C	A A	A G	C T	C T	G T	G T	G A	G G	G G	T T	C T	T T	G G	G G	G G	T T	A A	C C	T T	T T	T T	A A	G G	A A	G G	G G	T T	A A	G T	G G	G G	C C	A A	C C	G G	A A	A A	T T	A A	G G	A A	C C	T T	T T	A A	0 0	0 0	T T	0 0	0 0	C C	A A	T T	T T	C C	C C	G G	C C	G G	A A	T T	T T	G G	C C	A A	C C	A A	T T	C C	C C	T T	C C	T T	T T	A A	C C	G G	A A	C C	T T	T T	T T	C C	C C	G G	A A	T T	G T	G A	G G	A A	G G	C T	G G	C T	A A	T T	A A	A G	T T	T T	A A	G G	T T	T T	T T	A A	C C	T T	C C	T T	G G	A A	0 0	0 0	T T	A A	A A	T T	G G	A A	C C	A A	A A	A A	A A	C C	C C	A A	A A	C C	A A	C C	A A	T T	A A	G G	A A	A A	A A	A A	G G	A A	A A	G G	C C	C C	G G	T T	A A	C C	A A	T T	A A	A A	A A	A A	C C	C C	G G	A A	C C	T T	C C	0 0	0 0	0 0	0 0	C C	A A	0 0	A A	T T	A A	T T	A A	C C	A A	G G	C C	C C	C C	G G	G G	G G	C C	T T	A A	T T	C C	C C	T T	A A	A A	T T	C C	T T	A A	T T	T T	G G	A A	T T	C C	A A	T T	A A	A A	T T	C C	A A	A A	A A	T T	T T	C C	T T	T T	T T	C C	A A	T T	G G	T T	T T	T T	C C	C C	T T	A A	A A	C C	G G	A A	T T	G G	A A	A A	A A	A A	C C	A A	T T	G G	T T	A A	G G	G G	C C	A A	A A	C C	G G	A A	T T	G G	A A	A A	T T	A A	T T	C C	A A	G G	0 0	A A	T T	G G	T T	G G	G G	G G	A A	A A	G G	A A	A A	G G	G G	T T	C C	C C	G G	C C	T T	T T	T T	C C	T T	A A	C C	A A	G G	C C	A A	A A	A A	A A	G G	T T	T T	T T	A A	A A	A A	C C	A A	C C	A A	T T	G G	C C	C C	C C	C C	A A	T T	G G	C C	T T	T T	G G	T T	C C	C C	A A	G G	C C	A A	G G	G G	T T	C C	T T	T T	C C	T T	G G	T T	G G	C C	C C	A A	C C	G G	A A	G G	A A	A A	A A	T T	A A	A A	G G	A A	A A	T T	A A	G G	A A	G G	T T	A A	T T	T T	T T	C C	C C	T T	A A	G G	C C	A A	T T	T T	A A	T T	C C	C C	C C	C C	A A	A A	A A	A A	G G	A A	A A	C C	C C	T T	T T	C C	A A	T T	T T	T T	A A	T T	C C	G G	T T	T T	G G	C C	A A	T T	T T	C C	C C	T T	A A	C C	T T	A A	G G	A A	G G	G G	A A	A A	A A	A A	A A	A A	C C	T T	A A	T T	T T	G G	T T	A A	G G	A A	T T	A A	C C	G G	C C	G G	T T	G G	A A	A A	G G	T T	A A	G G	C C	G G	G G	C C	C C	A A	C C	C C	G G	A A	G G	G G	G G	G G	G G	C C	G G	C C	T T	T T	T T	G G	A A	C C	T T	T T	A A	A A	A A	C C	A A	A A	C C	C C	T T	T T	A A	T T	G G	T T	A A	G G	G G	A A	A A	C C	T T	C C	C C	T T	T T	A A	C C	C C	C C	T T	A A	G G	A A	T T	A A	T T	C C	G G	C C	A A	T T	A A	A A	A A	A A	G G	C C	T T	T T	A A	T T	T T	G G	T T	A A	T T	G G	C C	T T	A A	G G	G G	C C	C C	C C	A A	G G	A A	C C	C C	A A	G G	T T	A A	T T	T T	A A	C C	A A	T T	G G	A A	T T	T T	C C	A A	T T	A A	C C	A A	C C	T T	A A	T T	G G	T T	C C	A A	A A	A A	T T	A A	A A	A A	G G	T T	A A	T T	A A	C C	A A	C C	A A	A A	T T	C C	T T	G G	T T	G G	G G	G G	A A	A A	A A	G G	T T	T T	T T	C C	T T	T T	A A	G G	C C	C C	C C	T T	A A	A A	G G	A A	C C	G G	T T	A A	A A	T T	A A	T T	C C	A A	C C	T T	C C	A A	C C	T T	T T	A A	A A	A A	T T	G G	T T	A A	A A	A A	G G	T T	T T	T T	C C	A A	A A	A A	A A	T T	G G	T T	C C	G G	A A	C C	A A	A A	A A	G G	C C	T T	G G	A A	A A	T T	T T	G G	A A	T T	T T	A A	G G	A A	G G	A A	T T	A A	T T	T T	C C	A A	A A	C C	A A	A A	A A	C C	A A	A A	A A	A A	C C	A A	A A	G G	C C	G G	G G	T T	C C	A A	C C	T T	A A	T T	G G	A A	G G	C C	G G	G G	A A	A A	T T	T T	A A	T T	T T	T T	C C	T T	G G	C C	G G	G G	A A	A A	T T	T T	G G	C C	C C	C C	C C	G G	C C	A A	T T	A A	A A	C C	T T	A A	G G	T T	T T	T T	A A	A A	C C	G G	A A	A A	C C	T T	T T	A A	C C	A A	T T	C C	T T	T T	G G	A A	C C	A A	G G	T T	A A	C C	T T	A A	T T	G G	C C	G G	A A	T T	C C	T T	G G	0 0	C C	A A	C C	G G	C C	T T	A A	G G	C C	A A	C C	T T	A A	T T	C C	T T	T T	C C	T T	T T	T T	A A	A A	C C	C C	T T	T T	T T	G G	A A	A A	G G	T T	C C	C C	G G	C C	T T	A A	A A	G G	G G	C C	G G	A A	G G	T T	G G	C C	T T	A A	A A	A A	G G	A A	A A	C C	C C	T T	G G	A A	T T	G G	T T	T T	T T	A A	A A	C C	G G	A A	C C	T T	C C	A A	A A	C C	A A	T T	A A	G G	T T	A A	T T	C C	C C	T T	T T	C C	A A	G G	C C	C C	C C	G G	A A	G G	A A	T T	T T	A A	G G	A A	G G	C C	A A	C C	T T	A A	G G	A A	G G	G G	G G	C C	A A	A A	A A	G G	T T	A A	T T	G G	T T	A A	C C	A A	G G	A A	G G	T T	A A	A A	T T	C C	A A	G G	G G	C C	G G	T T	T T	C C	C C	G G	A A	A A	C C	A A	A A	G G	A A	C C	T T	T T	0 0	0 0	0 0	G G	T T	A A	G G	T T	T T	G G	T T	G G	G G	C C	A A	T T	T T	A A	G G	T T	A A	A A	T T	G G	T T	A A	A A	C C	A A	T T	A A	G G	G G	C C	C C	G G	T T	C C	T T	A A	A A	A A	A A	T T	A A	T T	A A	A A	T T	C C	A A	T T	A A	A A	T T	T T	C C	T T	T T	T T	T T	A A	A A	A A	A A	T T	A A	T T	A A	G G	T T	T T	T T	T T	T T	T T	T T	A A	A A	T T	A A	T T	A A	T T	T T	C C	C C	A A	A A	G G	A A	C C	G G	A A	A A	T T	G G	G G	T T	A A	G G	C C	T T	T T	A A	A A	T T	A A	T T	T T	T T	A A	T T	A A	A A	G G	G G	C C	G G	T T	G G	G G	T T	C C	T T	G G	A A	C C	T T	A A	A A	G G	C C	A A	G G	G G	A A	G G	T T	G G	T T	C C	T T	G G	T T	0 0	T T	G G	G G	A A	C C	G G	G G	C C	T T	A A	T T	A A	T T	C C	C C	T T	T T	C C	A A	C C	G G	A A	T T	T T	G G	G G	T T	T T	C C	A A	A A	T T	T T	A A	T T	T T	C C	A A	C C	T T	A A	T T	A A	T T	T T	T T	A A	A A	G G	A A	T T	A A	G G	T T	C C	T T	T T	A A	T T	A A	C C	C C	G G	C C	A A	A A	T T	T T	T T	C C	T T	C C	C C	C C	C C	G G	C C	A A	T T	C C	G G	A A	A A	C C	C C	C C	C C	T T	T T	T T	C C	A A	A A	T T	A A	A A	C C	A A	G G	C C	C C	A A	T T	T T	T T	A A	T T	A A	T T	G G	A A	G G	C C	A A	G G	C C	T T	C C	A A	G G	A A	T T	C C	A A	G G	C C	0 0	T T	G G	G G	C C	T T	A A	A A	A A	C C	A A	G G	G G	A A	A A	A A	A A	G G	T T	T T	A A	A A	T T	T T	T T	T T	A A	G G	G G	A A	G G	T T	T T	T T	C C	T T	G G	C C	C C	A A	T T	T T	A A	T T	C C	G G	T T	A A	A A	C C	A A	A A	G G	A A	A A	A A	A A	C C	T T	T T	T T	T T	G G	A A	T T	G G	T T	A A	T T	T T	A A	A A	A A	C C	C C	C C	C C	A A	G G	C C	A A	G G	G G	T T	C C	T T	A A	G G	T T	G G	A A	T T	G G	A A	A A	A A	G G	C C	A A	G G	C C	T T	G G	C C	A A	C C	A A	A A	A A	T T	C C	T T	C C	G G	A A	C C	G G	A A	A A	C C	G G	T T	C C	C C	C C	C C	A A	A A	T T	T T	G G	T T	T T	T T	C C	C C	G G	C C	A A	G G	G G	T T	A A	C C	C C	C C	T T	A A	A A	T T	C C	T T	T T	C C	G G	T T	T T	C C	G G	C C	T T	G G	G G	A A	A A	T T	T T	A A	A A	A A	0 0	T T	A A	A A	A A	T T	T T	A A	A A	A A	T T	G G	T T	C C	T T	C C	C C	A A	T T	T T	T T	C C	C C	A A	G G	G G	T T	C C	A A	C C	A A	G G	G G	T T	C C	C C	T T	A A	C C	G G	G G	G G	A A	C C	T T	T T	A A	A A	T T	A A	G G	G G	T T	A A	G G	C C	T T	A A	T T	G G	A A	C C	A A	C C	G G	A A	A A	A A	C C	G G	G G	T T	G G	A A	C C	T T	T T	T T	T T	T T	T T	A A	A A	T T	T T	C C	A A	A A	A A	T T	C C	T T	A A	A A	G G	C C	C C	G G	T T	C C	A A	T T	C C	T T	C C	C C	C C	A A	G G	A A	A A	A A	A A	A A	G G	G G	A A	C C	G G	A A	T T	G G	A A	G G	C C	G G	C C	G G	A A	A A	G G	T T	T T	T T	A A	G G	A A	T T	C C	T T	G G	A A	A A	T T	A A	T T	C C	G G	A A	A A	G G	T T	A A	C C	C C	T T	G G	C C	T T	C C	G G	C C	G G	A A	G G	C C	T T	T T	C C	A A	A A	T T	A A	C C	G G	C C	T T	T T	G G	T T	G G	A A	G G	C C	T T	G G	G G	T T	C C	T T	A A	T T	T T	T T	A A	C C	A A	C C	A A	G G	C C	C C	T T	G G	T T	G G	G G	G G	G G	G G	A A	G G	A A	A A	A A	A A	G G	C C	C C	T T	T T	A A	G G	C C	T T	G G	C C	C C	G G	A A	T T	C C	C C	A A	T T	A A	A A	T T	A A	G G	C C	C C	G G	G G	C C	C C	A A	T T	G G	C C	T T	T T	A A	C C	G G	A A	G G	T T	T T	A A	T T	C C	G G	G G	C C	T T	G G	A A	T T	A A	C C	A A	A A	A A	A A	G G	T T	G G	A A	A A	C C	T T	T T	T T	A A	C C	A A	T T	C C	T T	A A	C C	A A	G G	A A	C C	G G	A A	T T	G G	C C	T T	A A	G G	G G	T T	A A	A A	T T	T T	A A	A A	T T	C C	C C	G G	G G	A A	A A	G G	A A	C C	C C	T T	C C	C C	G G	C C	A A	T T	G G	G G	T T	T T	A A	T T	A A	C C	T T	A A	T T	T T	C C	T T	T T	A A	C C	C C	G G	A A	C C	T T	A A	A A	C C	G G	C C	C C	C C	A A	C C	A A	T T	C C	G G	C C	G G	T T	T T	A A	A A	G G	G G	A A	G G	C C	A A	G G	G G	T T	A A	T T	A A	C C	A A	T T	A A	C C	C C	G G	T T	T T	C C	T T	T T	C C	G G	T T	A A	T T	G G	C C	T T	T T	0 0	A A	A A	A A	A A	T T	C C	A A	C C	A A	C C	T T	A A	A A	C C	C C	A A	C C	T T	A A	T T	C C	C C	G G	A A	G G	A A	A A	A A	G G	T T	T T	A A	C C	A A	T T	A A	C C	T T	T T	G G	T T	A A	A A	T T	G G	A A	T T	C C	G G	A A	C C	G G	C C	C C	T T	A A	A A	A A	T T	A A	T T	C C	T T	T T	C C	C C	T T	A A	A A	C C	C C	A A	A A	G G	T T	G G	C C	A A	T T	G G	T T	G G	T T	A A	A A	T T	T T	T T	A A	T T	G G	A A	G G	C C	G G	G G	A A	A A	A A	T T	T T	C C	A A	T T	A A	A A	A A	A A	A A	G G	C C	A A	C C	A A	G G	A A	A A	A A	A A	A A	G G	A A	A A	C C	T T	G G	G G	T T	G G	C C	C C	A A	C C	A A	A A	0 0	T T	A A	G G	C C	C C	A A	A A	G G	T T	T T	A A	A A	G G	G G	T T	G G	C C	T T	C C	A A	T T	G G	A A	G G	A A	G G	C C	T T	C C	C C	A A	C C	G G	C C	T T	G G	A A	G G	A A	G G	T T	A A	G G	G G	C C	G G	C C	G G	T T	G G	T T	T T	T T	T T	T T	T T	A A	G G	T T	G G	T T	C C	G G	C C	C C	C C	C C	A A	C C	T T	C C	A A	C C	A A	A A	T T	T T	T T	T T	G G	A A	C C	T T	T T	T T	G G	A A	A A	A A	A A	A A	C C	A A	A A	C C	G G	C C	T T	A A	T T	C C	A A	C C	A A	A A	A A	T T	T T	A A	T T	T T	A A	T T	C C	T T	A A	T T	C C	T T	T T	C C	A A	A A	T T	T T	T T	G G	C C	C C	T T	C C	A A	C C	A A	A A	G G	A A	A A	C C	T T	G G	A A	T T	A A	T T	A A	A A	T T	C C	T T	C C	C C	T T	G G	G G	T T	C C	C C	C C	A A	A A	A A	C C	A A	C C	T T	C C	T T	A A	T T	G G	A A	T T	T T	A A	A A	C C	G G	T T	A A	G G	T T	G G	A A	T T	A A	T T	G G	T T	A A	G G	A A	T T	T T	C C	A A	T T	C C	A A	G G	0 0	T T	G G	T T	T T	G G	T T	A A	A A	C C	C C	A A	A A	A A	T T	C C	C C	C C	C C	C C	A A	A A	A A	A A	T T	C C	T T	C C	A A	T T	C C	C C	A A	T T	C C	G G	A A	C C	A A	A A	A A	A A	G G	A A	T T	A A	T T	C C	G G	G G	T T	C C	C C	T T	G G	G G	G G	A A	T T	C C	T T	T T	A A	T T	A A	C C	T T	G G	C C	G G	G G	G G	G G	G G	C C	A A	T T	A A	T T	T T	C C	C C	A A	A A	A A	A A	G G	T T	A A	C C	G G	A A	A A	A A	G G	G G	G G	G G	A A	T T	A A	G G	A A	G G	G G	G G	G G	T T	T T	A A	C C	G G	C C	T T	A A	G G	A A	C C	C C	A A	G G	T T	T T	A A	C C	A A	T T	T T	C C	T T	C C	G G	G G	C C	A A	A A	C C	A A	G G	G G	C C	T T	A A	C C	G G	G G	A A	A A	C C	T T	A A	G G	C C	A A	A A	A A	G G	G G	G G	C C	C C	A A	G G	T T	A A	G G	G G	G G	T T	T T	G G	G G	T T	C C	T T	G G	A A	C C	T T	A A	G G	T T	A A	T T	T T	A A	T T	G G	C C	T T	C C	T T	A A	A A	G G	G G	C C	C C	C C	C C	C C	T T	G G	G G	C C	G G	A A	G G	C C	A A	A A	T T	G G	A A	T T	G G	A A	C C	G G	C C	C C	A A	A A	G G	G G	A A	A A	G G	C C	A A	T T	A A	C C	A A	T T	A A	A A	C C	C C	C C	A A	A A	G G	A A	G G	G G	G G	A A	T T	C C	G G	A G	C C	A A	T T	A A	T T	C C	G G	T T	C C	C C	T T	C C	A A	T T	A A	T T	G G	C C	G G	C C	C C	C C	G G	A A	A A	G G	C C	G G	A A	C C	T T	A A	T T	T T	T T	A A	C C	T T	T T	T T	T T	G G	G G	C C	C C	C C	C C	G G	G G	T T	T T	G G	T T	C C	G G	A A	T T	A A	A A	C C	A A	G G	G G	G G	A A	G G	T T	C C	C C	T T	A A	C C	G G	T T	A A	C C	C C	A A	G G	C C	C C	T T	A A	A A	T T	T T	T T	T T	G G	G G	G G	C C	G G	T T	T T	T T	T T	G G	C C	T T	A A	A A	A A	G G	A A	A A	G G	T T	A A	C C	G G	T T	A A	T T	C C	C C	A A	T T	A A	T T	A A	A A	C C	T T	A A	C C	A A	G G	G G	G G	A A	T T	G G	C C	T T	A A	G G	G G	T T	T T	G G	G G	T T	G G	A A	A A	A A	C C	C C	C C	T T	G G	A A	G G	A A	A A	T T	G G	G G	T T	C C	A A	G G	A A	A A	C C	A A	C C	C C	C C	C C	T T	G G	G G	A A	A A	C C	G G	A A	C C	G G	A A	C C	T T	C C	C C	C C	C C	A A	C C	G G	T T	T T	T T	T T	C C	A A	C C	A A	G G	G G	T T	A A	G G	G G	T T	G G	G G	T T	A A	G G	0 0	C C	C C	T T	A A	A A	T T	C C	A A	G G	A A	A A	T T	G G	A A	C C	C C	T T	T T	T T	A A	A A	A A	A A	A A	T T	T T	C C	A A	A A	C C	T T	A A	T T	T T	G G	C C	G G	A A	G G	A A	C C	G G	A A	A A	G G	T T	A A	C C	C C	T T	C C	A A	C C	G G	G G	T T	G G	A A	C C	T T	G G	C C	C C	G G	T T	C C	A A	T T	C C	G G	T T	A A	A A	A A	T T	C C	T T	A A	C C	T T	T T	C C	T T	T T	T T	T T	T T	A A	T T	A A	G G	T T	G G	G G	G G	T T	G G	A A	G G	A A	C C	G G	T T	A A	T T	T T	A A	C C	C C	C C	G G	T T	C C	G G	A A	A A	A A	T T	T T	C C	T T	C C	C C	G G	G G	A A	A A	A A	C C	A A	G G	C C	T T	A A	T T	T T	G G	G G	T T	C C	T T	A A	A A	A A	T T	G G	G G	C C	A A	C C	A A	A A	A A	A A	A A	G G	A A	C C	T T	C C	T T	A A	G G	G G	G G	C C	A A	T T	A A	G G	G G	T T	A A	A A	G G	A A	T T	T T	T T	A A	G G	C C	C C	C C	G G	A A	G G	A A	C C	T T	G G	A A	A A	A A	G G	T T	A A	G G	A A	T T	G G	G G	A A	C C	T T	T T	G G	G G	T T	T T	C C	C C	G G	T T	C C	A A	A A	C C	A A	T T	G G	T T	T T	A A	G G	T T	C C	G G	A A	A A	T T	T T	T T	T T	C C	G G	C C	G G	A A	T T	G G	T T	C C	T T	G G	T T	T T	C C	A A	A A	A A	T T	A A	G G	G G	G G	A A	C C	G G	G G	G G	A A	A A	G G	T T	A A	C C	A A	T T	C C	T T	T T	T T	A A	A A	T T	G G	G G	A A	T T	T T	C C	G G	G G	A A	C C	T T	A A	T T	G G	C C	T T	A A	A A	C C	T T	T T	T T	C C	C C	C C	C C	C C	T T	T T	T T	T T	A A	A A	C C	T T	T T	T T	G G	G G	G G	C C	G G	A A	T T	A A	A A	T T	A A	A A	C C	T T	T T	T T	C C	T T	G G	G G	G G	C C	T T	T T	T T	C C	C C	A A	A A	C C	C C	A A	G G	A A	T T	T T	A A	A A	A A	C C	T T	T T	T T	T T	T T	G G	C C	A A	A A	C C	T T	T T	A A	T T	T T	A A	T T	T T	C C	T T	T T	C C	A A	T T	G G	G G	C C	T T	G G	T T	T T	C C	T T	T T	T T	A A	G G	G G	G G	C C	T T	T T	T T	T T	C C	A A	T T	C C	T T	T T	A A	T T	C C	T T	T T	T T	A A	C C	T T	A A	A A	T T	G G	G G	A A	C C	A A	C C	T T	C C	T T	T T	A A	G G	A A	T T	A A	T T	G G	G G	A A	G G	G G	A A	A A	T T	C C	G G	T T	C C	G G	G G	T T	C C	T T	C C	C C	T T	A A	A A	A A	A A	T T	C C	T T	A A	A A	T T	A A	A A	T T	C C	G G	G G	T T	G G	G G	G G	T T	T T	G G	A A	A A	C C	A A	A A	A A	T T	T T	A A	T T	A A	G G	A A	G G	T T	C C	T T	T T	A A	T T	G G	A A	A A	T T	G G	G G	T T	G G	C C	A A	C C	C C	A A	A A	A A	T T	A A	T T	T T	G G	C C	T T	G G	A A	C C	A A	T T	G G	C C	T T	T T	G G	A A	C C	C C	C C	G G	G G	A A	C C	A A	C C	T T	T T	T T	G G	C C	G G	G G	A A	G G	A A	C C	C C	A A	C C	A A	T T	T T	C C	C C	C C	G G	G G	A A	G G	C C	C C	A A	A A	T T	C C	A A	A A	G G	G G	T T	T T	A A	A A	T T	A A	A A	C C	T T	C C	A A	A A	G G	A A	C C	G G	A A	C C	G G	C C	T T	G G	G G	C C	C C	G G	C C	G G	G G	T T	T T	C C	A A	C C	A A	C C	C A	C C	C C	C C	C C	A A	C C	G G	T T	G G	C C	G G	T T	T T	T T	C C	G G	T T	G G	A A	C C	T T	A A	A A	C C	A A	A A	G G	G G	C C	C C	A A	T T	C C	0 0	G G	C C	T T	T T	A A	G G	C C	G G	A A	A A	C C	T T	T T	T T	A A	A A	C C	T T	A A	A A	A A	G G	A A	T T	T T	G G	A A	G G	T T	A A	0 0	C C	A A	G G	T T	C C	A A	T T	T T	T T	A A	C C	C C	C C	A A	C C	C C	T T	T T	A A	A A	C C	A A	A A	A A	T T	A A	A A	A A	T T	A A	T T	C C	G G	C C	G G	A A	C C	A A	G G	A A	G G	G G	G G	C C	G G	C C	A A	T T	T T	A A	A A	G G	T T	T T	A A	C C	T T	G G	C C	A A	A A	A A	T T	A A	C C	C C	T T	A A	G G	G G	C C	G G	T T	A A	G G	A A	T T	A A	A A	A A	G G	G G	C C	A A	C C	C C	A A	T T	T T	T T	C C	T T	T T	G G	A A	A A	T T	G G	G G	C C	C C	G G	G G	C C	C C	C C	T T	A A	C C	T T	G G	T T	C C	T T	C C	T T	T T	A A	T T	T T	G G	C C	T T	G G	T T	A A	A A	C C	T T	C C	C C	T T	T T	C C	C C	T T	T T	T T	A A	G G	C C	C C	G G	G G	G G	C C	C C	C C	C C	G G	G G	A A	T T	A A	C C	A A	C C	C C	C C	A A	A A	A A	C C	G G	G G	T T	C C	G G	C C	G G	T T	C C	A A	C C	C C	G G	A A	A A	G G	T T	T T	T T	C C	C C	T T	A A	T T	A A	C C	C C	T T	A A	A A	T T	G G	T T	T T	A A	T T	C C	A A	T T	A A	A A	A A	T T	A A	A A	T T	C C	G G	T T	A A	T T	T T	G G	C C	T T	T T	A A	C C	0 0	C C	G G	T T	T T	T T	C C	G G	T T	G G	T T	C C	C C	G G	C C	G G	A A	A A	G G	T T	C C	G G	G G	G G	T T	A A	G G	A A	G G	G G	T T	T T	G G	T T	C C	C C	G G	T T	C C	A A	T T	C C	G G	A A	A A	T T	A A	G G	A A	A A	A A	T T	G G	A A	C C	G G	T T	G G	A A	C C	G G	T T	C C	T T	T T	T T	A A	T T	A A	C C	G G	G G	C C	A A	C C	A A	T T	G G	T T	G G	A A	C C	0 0	C C	C C	A A	C C	A A	T T	0 0	C C	T T	G G	A A	A A	A A	A A	A A	G G	T T	C C	T T	G G	C C	A A	T T	T T	A A	G G	A A	C C	T T	C C	G G	G G	C C	G G	T T	G G	A A	T T	G G	A A	A A	G G	T T	G G	C C	A A	T T	T T	A A	A A	C C	A A	A A	A A	A A	T T	T T	A A	T T	T T	C C	G G	A A	C C	A A	G G	C C	T T	A A	T T	C C	T T	A A	G G	C C	T T	T T	C C	G G	G G	G G	A A	A A	T T	G G	C C	A A	G G	T T	A A	G G	G G	T T	G G	A A	A A	A A	A A	C C	A A	G G	T T	A A	A A	T T	A A	T T	A A	G G	T T	T T	C C	C C	C C	C C	A A	T T	G G	G G	T T	A A	C C	A A	C C	G G	G G	A A	A A	T T	T T	G G	T T	G G	T T	C C	G G	G G	A A	T T	A A	G G	T T	C C	A A	T T	T T	T T	A A	A A	A A	C C	T T	T T	C C	C C	A A	T T	G G	T T	C C	C C	A A	C C	A A	T T	C C	C C	T T	G G	T T	A A	T T	G G	A A	A A	A A	T T	T T	A A	T T	T T	G G	G G	T T	T T	A A	T T	A A	G G	G G	T T	A A	T T	C C	A A	G G	G G	C C	T T	T T	A A	G G	A A	C C	C C	T T	T T	G G	C C	A A	G G	T T	A A	C C	A A	A A	G G	G G	G G	A A	T T	T T	T T	T T	G G	G G	G G	A A	A A	A A	G G	T T	C C	A A	A A	G G	A A	G G	A A	T T	T T	T T	T T	G G	C C	G G	T T	A A	A A	C C	C C	A A	T T	C C	A A	T T	C C	G G	C C	A A	A A	T T	T T	G G	A A	C C	G G	A A	C C	A A	A A	G G	T T	C C	A A	T T	C C	G G	G G	G G	T T	A A	A A	A A	C C	T T	T T	G G	G G	T T	A A	T T	C C	T T	C C	A A	A A	G G	A A	C C	T T	G G	A A	T T	G G	A A	A A	G G	A A	C C	C C	C C	T T	C C	C C	C C	G G	C C	G G	A A	A A	G G	T T	C C	T T	A A	T T	T T	T T	C C	A A	T T	A A	C C	C C	G G	G G	G G	A A	A A	A A	T T	T T	T T	C C	C C	T T	C C	T T	A A	A A	A A	T T	C C	C C	A A	C C	C C	T T	T T	A A	G G	G G	G G	T T	A A	T T	T T	A A	C C	G G	G G	T T	T T	A A	T T	C C	C C	T T	C C	A A	C C	A A	A A	C C	T T	A A	C C	C C	A A	A A	C C	C C	A A	A A	C C	C C	T T	A A	G G	T T	G G	G G	A A	T T	A A	A A	A A	C C	G G	C C	T T	G G	C C	C C	T T	T T	C C	C C	A A	G G	T T	G G	G G	A A	C C	A A	C C	A A	G G	C C	A A	G G	T T	C C	T T	G G	T T	G G	C C	G G	A A	C C	A A	C C	A A	G G	T T	G G	G G	A A	C C	G G	T T	G G	T T	A A	G G	T T	G G	C C	A A	A A	T T	G G	T T	A A	G G	A A	A A	T T	T T	G G	A A	C C	C C	G G	G G	C C	G G	A A	C C	G G	G G	C C	T T	A A	A A	C C	C C	C C	A A	A A	A A	C C	T T	G G	A A	T T	T T	T T	A A	G G	T T	A A	T T	T T	G G	C C	G G	G G	A A	T T	C C	A A	C T	A A	T T	G G	G G	A A	T T	T T	A A	C C	C C	T T	G G	G G	G G	G G	A A	G G	A A	A A	C C	C C	A A	A A	T T	C C	G G	C C	T T	G G	C C	A A	A A	T T	C C	G G	T T	T T	G G	C C	C C	A A	G G	C C	C C	T T	A A	C C	T T	G G	T T	C C	C C	C C	G G	A A	C C	C C	A A	0 0	A A	C C	T T	A A	C C	G G	A A	G G	T T	T T	G G	A A	C C	T T	G G	C C	G G	T T	G G	A A	G G	T T	A A	T T	T T	A A	G G	C C	T T	A A	G G	G G	G G	C C	G G	A A	A A	G G	A A	A A	A A	C C	C C	A A	T T	A A	A A	T T	T T	T T	T T	G G	A A	C C	T T	A A	G G	A A	T T	G G	C C	T T	T T	A A	T T	A A	T T	T T	A A	C C	A A	T T	A A	C C	C C	C C	A A	T T	G G	G G	C C	T T	A A	G G	T T	G G	A A	T T	T T	A A	T T	A A	T T	C C	T T	C C	T T	G G	C C	G G	A A	T T	C C	C C	C C	C C	T T	A A	C C	A A	G G	A A	T T	G G	C C	T T	T T	T T	T T	T T	T T	G G	A A	T T	C C	C C	G G	A A	T T	A A	G G	G G	G G	C C	T T	G G	A A	A A	T T	A A	T T	A A	A A	G G	G G	T T	T T	T T	C C	G G	T T	C C	C C	C C	A A	A A	T T	C C	T T	A A	A A	C C	T T	A A	T T	A A	T T	G G	A A	A A	A A	T T	C C	T T	C C	C C	T T	C C	A A	G G	T T	C C	G G	A A	A A	G G	T T	C C	T T	A A	C C	A A	T T	G G	G G	C C	G G	T T	T T	C C	A A	G G	G G	A A	C C	T T	G G	0 0	A A	G G	G G	G G	A A	C C	G G	A A	G G	G G	T T	C C	C C	C C	A A	C C	G G	A A	T T	A A	A A	G G	G G	T T	A A	A A	G G	C C	A A	G G	C C	A A	A A	C C	C C	T T	0 0	A A	G G	C C	A A	T T	C A	T T	T T	C C	A A	A A	G G	T T	T T	C C	T T	C C	C C	G G	T T	C C	A A	G G	G G	T T	C C	T T	C C	C C	C C	G G	A A	A A	G G	G G	G G	T T	A A	T T	C C	G G	T T	T T	G G	C C	A A	C C	A A	C C	G G	T T	T T	C C	C C	C C	A A	C C	C C	G G	A A	C C	T T	C C	C C	C C	A A	T T	G G	G G	T T	A A	T T	G G	G G	G G	G G	C C	T T	C C	A A	A A	C C	G G	T T	T T	G G	C C	C C	C C	G G	T T	T T	A A	A A	T T	T T	C C	A A	A A	C C	G G	C C	G G	G G	T T	T T	T T	G G	C C	T T	A A	C C	A A	G G	G G	C C	T T	T T	C C	T T	T T	A A	A A	G G	G G	G G	A A	A A	C C	A A	A A	A A	G G	C C	C C	C C	C C	A A	A A	T T	T T	C C	C C	A A	A A	A A	C C	C C	T T	A A	T T	G G	T T	A A	C C	T T	T T	G G	A A	C C	A A	T T	A A	T T	C C	T T	C C	A A	G G	T T	T T	C C	A A	A A	A A	G G	T T	A A	C C	A A	C C	A A	T T	A A	T T	G G	G G	G G	C C	A A	G G	T T	G G	G G	C C	A A	A A	T T	T T	T T	T T	C C	A A	A A	G G	T T	C C	T T	G G	A A	C C	A A	T T	G G	A A	G G	G G	A A	A A	C C	A A	C C	A A	A A	G G	T T	T T	T T	T T	T T	A A	G G	G G	A A	T T	C C	T T	T T	G G	C C	T T	T T	A A	A A	A A	C C	T T	T T	T T	A A	C C	C C	T T	A A	G G	A A	A A	A A	C C	T T	G G	C C	A A	G G	A A	A A	A A	G G	T T	C C	C C	A A	G G	T T	G G	G G	T T	G G	G G	A A	T T	A A	T T	C C	G G	T T	T T	T T	T T	A A	G G	T T	G G	A A	C C	G G	A A	T T	A A	T T	A A	G G	G G	G G	A A	G G	A A	C C	T T	T T	C C	C C	C C	T T	T T	A A	C C	T T	T T	A A	G G	C C	A A	A A	T T	C C	T T	T T	C C	C C	G G	C C	G G	C C	T T	A A	G G	A A	T T	T T	G G	T T	G G	G G	T T	A A	A A	A A	C C	A A	A A	T T	T T	T T	A A	G G	A A	A A	C C	T T	A A	T T	C C	T T	C C	T T	G G	C C	T T	A A	T T	C C	G G	T T	T T	T T	G G	C C	A A	T T	C C	T T	A A	T T	T T	C C	G G	C C	C C	T T	T T	A A	T T	A A	A A	T T	C C	A A	G G	T T	T T	T T	T T	A A	C C	A A	T T	T T	G G	T T	C C	A A	T T	A A	T T	A A	T T	G G	G G	T T	A A	C C	A A	T T	G G	A A	A A	A A	T T	G G	A A	C C	A A	T T	C C	C C	A A	G G	C C	T T	C C	A A	A A	G G	A A	G G	G G	A A	A A	C C	C C	A A	A A	G G	C C	G G	A A	T T	G G	T T	A A	C C	C C	T T	G G	A A	C C	T T	A A	T T	C C	T T	G G	G G	T T	G G	A A	C C	A A	T T	A A	A A	C C	G G	C C	C C	A A	T T	A A	A A	T T	G G	G G	A A	G G	A A	G G	A A	A A	T T	C C	A A	A A	T T	A A	C C	G G	G G	G G	T T	C C	T T	G G	C C	G G	G G	A A	A A	A A	A A	G G	C C	A A	T T	A A	C C	A A	A A	C C	G G	A A	A A	T T	A A	G G	A A	A A	A A	T T	G G	C C	T T	G G	T T	C C	T T	A A	G G	A A	G G	A A	C C	A A	C C	A A	T T	A A	C C	T T	T T	T T	C C	G G	T T	T T	C C	C C	A A	T T	T T	C C	T T	C C	C C	A A	G G	C C	A A	G G	G G	C C	G G	A A	G G	C C	A A	A A	C C	T T	T T	T T	T T	G G	G G	A A	C C	T T	A A	T T	T T	G G	T T	G G	C C	A A	A A	C C	C C	G G	T T	C C	A A	C C	C C	G G	A A	A A	T T	G G	A A	T T	C C	A A	C C	C C	T T	T T	A A	T T	G G	T T	A A	A A	C C	T T	A A	G G	C C	A A	T T	T T	T T	A A	T T	A A	T T	G G	C C	A A	A A	G G	C C	T T	A A	T T	T T	A A	T T	T T	G G	T T	A A	C C	T T	C C	G G	G G	T T	G G	C C	A A	C C	A A	G G	C C	C C	A A	C C	A A	C C	C C	G G	G G	A A	A A	G G	G G	C C	G G	C C	A A	G G	T T	A A	C C	C C	T T	G G	G G	A A	G G	G G	G G	C C	A A	T T	G G	G G	T T	T T	G G	T T	T T	T T	T T	C C	T T	G G	C C	A A	A A	C C	G G	C C	C C	T T	A A	A A	T T	T T	T T	A A	T T	A A	A A	T T	A A	T T	G G	C C	T T	T T	A A	A A	A A	T T	G G	G G	A A	T T	G G	G G	C C	A A	A A	T T	C C	T T	T T	A A	T T	G G	A A	T T	C C	T T	G G	A A	A A	T T	A A	A A	G G	A A	G G	T T	C C	C C	C C	G G	A A	A A	T T	A A	T T	G G	C C	T T	G G	G G	G G	A A	G G	C C	T T	T T	G G	T T	C C	C C	C C	A A	C C	G G	G G	C C	G G	A A	A A	T T	G G	G G	T T	A A	A A	A A	T T	G G	G G	G G	A A	A A	T T	A A	T T	C C	G G	T T	C C	A A	C C	C C	G G	G G	G G	C C	T T	G G	A A	A A	C C	G G	C C	A A	G G	A A	T T	C C	G G	C C	G G	T T	G G	T T	G G	C C	G G	T T	C C	C C	A A	G G	A A	T T	C C	T T	A A	A A	G G	A A	C C	A A	T T	T T	T T	G G	A A	G G	T T	G G	C C	C C	T T	A A	G G	A A	G G	C C	G G	A A	C C	A A	C C	A A	G G	A A	C C	A A	T T	T T	T T	G G	A A	C C	G G	G G	T T	C C	C C	A A	A A	A A	G G	T T	T T	G G	C C	G G	G G	C C	T T	C C	G G	T T	G G	G G	T T	T T	T T	A A	A A	A A	T T	T T	T T	A A	T T	G G	G G	T T	T T	A A	T T	A A	T T	C C	C C	C C	G G	G G	T T	A A	G G	T T	G G	T T	C C	T T	C C	A A	A A	G G	T T	T T	A A	A A	A A	G G	T T	C C	T T	G G	A A	C C	A A	A A	T T	C C	T T	T T	A A	T T	G G	T T	A A	G G	A A	C C	G G	T T	T T	T T	T T	C C	C C	C C	A A	A A	T T	T T	A A	G G	G G	T T	G G	G G	G G	A A	A A	C C	T T	T T	C C	C C	G G	C C	G G	A A	G G	T T	A A	A A	T T	A A	T T	T T	A A	T T	A A	C C	C C	C C	T T	A A	A A	T T	C C	C C	T T	T T	A A	G G	G G	G G	T T	T T	T T	A A	A A	T T	C C	T T	A A	G G	G G	C C	A A	A A	G G	C C	G G	A A	T T	G G	T T	A A	T T	A A	T T	A A	C C	C C	G G	T T	A A	A A	A A	T T	T T	T T	T T	A A	C C	G G	G G	A A	C C	A A	T T	G G	G G	A A	T T	A A	A A	0 0	A A	A A	A A	G G	G G	G G	C C	A A	A A	C C	G G	T T	C C	G G	T T	A A	A A	T T	T T	C C	C C	T T	G G	T T	G G	G G	C C	C C	A A	C C	C C	G G	C C	A A	T T	C C	A A	T T	A A	T T	T T	T T	T T	C C	A A	G G	A A	T T	C C	G G	C C	T T	C C	T T	C C	T T	A A	A A	T T	A A	G G	T T	T T	G G	T T	G G	A A	A A	T T	A A	G G	A A	A A	T T	T T	T T	C C	C C	A A	A A	G G	A A	C C	C C	G G	G G	A A	T T	C C	A A	G G	G G	A A	A A	A A	C C	G G	C C	A A	G G	T T	T T	A A	C C	T T	A A	G G	C C	C C	A A	G G	T T	C C	T T	T T	A A	T T	A A	T T	T T	T T	A A	A A	C C	C C	T T	C C	T T	G G	G G	G G	T T	G G	T T	A A	G G	A A	G G	G G	G G	C C	A A	G G	T T	A A	T T	T T	C C	A A	C C	C C	C C	T T	C C	C C	C C	T T	G G	A A	T T	T T	A A	A A	G G	A A	T T	A A	T T	C C	C C	C C	G G	G G	G G	T T	C C	C C	A A	T T	C C	G G	G G	T T	G G	G G	T T	G G	T T	T T	C C	A A	T T	T T	T T	A A	T T	T T	A A	T T	G G	A A	G G	C C	T T	A A	C C	T T	T T	T T	A A	T T	A A	A A	T T	T T	G G	T T	C C	G G	A A	A A	A A	G G	T T	G G	T T	A A	G G	C C	G G	G G	T T	A A	T T	G G	A A	G G	C C	T T	A A	G G	C C	T T	A A	G G	G G	C C	T T	G G	G G	A A	G G	G G	A A	T T	0 0	T T	G G	A A	A A	C C	A A	A A	A A	C C	A A	A A	G G	A A	G G	C C	T T	T T	C C	C C	G G	T T	A A	A A	T T	T T	T T	T T	T T	G G	A A	A A	A A	T T	A A	C C	G G	C C	T T	T T	A A	A A	G G	C C	A A	T T	A A	T T	A A	A A	C C	A A	G G	C C	G G	G G	G G	A A	G G	A A	T T	C C	A A	G G	C C	T T	G G	A A	A A	G G	T T	T T	C C	G G	G G	G G	C C	C C	A A	G G	G G	A A	A A	A A	C C	A A	T T	T T	G G	C C	C C	A A	C C	G G	G G	C C	C C	A A	A A	G G	T T	C C	A A	T T	G G	A A	A A	A A	A A	C C	G G	G G	C C	C C	A A	A A	A A	T T	T T	C C	A A	A A	T T	A A	A A	T T	G G	G G	A A	G G	A A	T T	G G	A A	C C	G G	G G	A A	G G	G G	T T	A A	T T	G G	G G	T T	G G	T T	G G	A A	T T	T T	T T	T T	A A	G G	C C	C C	T T	T T	T T	A A	T T	A A	T T	G G	G G	C C	T T	T T	C C	G G	T T	T T	C C	A A	G G	A A	A A	A A	C C	G G	A A	C C	A A	C C	G G	G G	A A	G G	A A	A A	A A	A A	T T	G G	G G	G G	T T	T T	T T	T T	T T	T T	G G	A A	G G	A A	C C	C C	T T	T T	T T	T T	A A	C C	A A	A A	A A	G G	T T	G G	G G	A A	A A	T T	A A	A A	G G	A A	A A	G G	G G	A A	C C	T T	G G	G G	A A	C C	C C	A A	T T	T T	G G	T T	C C	T T	C C	T T	C C	A A	G G	G G	C C	C C	G G	T T	G G	G G	G G	T T	A A	T T	C C	A A	G G	G G	A A	G G	C C	G G	C C	A A	T T	A A	A A	C C	A A	C C	G G	G G	T T	T T	T T	T T	A A	T T	A A	C C	T T	T T	A A	G G	T T	G G	G G	T T	G G	G G	C C	C C	G G	T T	T T	T T	A A	T T	A A	C C	C C	T T	G G	A A	A A	A A	G G	T T	C C	A A	A A	C C	T T	G G	A A	T T	G G	G G	T T	0 0	T T	G G	A A	T T	A A	C C	C C	T T	A A	A A	T T	T T	T T	A A	A A	C C	A A	T T	A A	A A	T T	A A	G G	A A	G G	G G	A A	A A	T T	C C	C C	C C	A A	A A	T T	T T	T T	A A	T T	A A	G G	G G	G G	G G	G G	G G	C C	A A	C C	G G	G G	T T	A A	C C	T T	T T	T T	A A	A A	G G	G G	C C	T T	A A	C C	T T	A A	G G	C C	A A	C C	T T	A A	T T	T T	T T	T T	A A	T T	G G	C C	T T	G G	C C	A A	G G	A A	G G	T T	T T	C C	G G	G G	T T	C C	T T	T T	C C	C C	A A	T T	C C	T T	C C	C C	A A	T T	C C	G G	C C	A A	T T	T T	T T	C C	C C	C C	T T	T T	A A	T T	A A	T T	G G	G G	C C	A A	A A	T T	C C	A A	G G	T T	A A	A A	A A	A A	C C	C C	C C	G G	T T	A A	C C	G G	T T	T T	T T	T T	T T	T T	A A	C C	G G	G G	G G	T T	T T	C C	G G	G G	A A	T T	G G	C C	A A	G G	T T	C C	A A	C C	C C	T T	G G	C C	C C	C C	T T	C C	C C	G G	C C	G G	G G	G G	C C	C C	G G	T T	C C	C C	C C	G G	A A	A A	T T	T T	A A	C C	T T	T T	T T	T T	A A	T T	C C	C C	C C	T T	C C	A A	C C	A A	C C	C C	C C	G G	T T	C C	T T	T T	C C	A A	A A	T T	G G	A A	T T	A A	T T	C C	G G	G G	C C	T T	A A	G G	A A	A A	T T	T T	A A	A A	C C	T T	A A	A A	G G	C C	G G	G G	A A	T T	G G	G G	A A	C C	T T	A A	A A	C C	C C	A A	A A	A A	T T	C C	A A	T T	T T	A A	T T	A A	A A	T T	C C	G G	A A	A A	C C	C C	C C	G G	T T	A A	C C	C C	C C	A A	T T	C C	G G	T T	A A	T T	C C	A A	G G	C C	G G	A A	G G	T T	A A	A A	T T	A A	G G	A A	G G	C C	A A	A A	T T	G G	T T	C C	G G	C C	G G	T T	A A	G G	C C	A A	T T	C C	A A	G G	T T	G G	A A	A A	G G	0 0	0 0	A A	A A	T T	A A	A A	G G	A A	T T	T T	T T	G G	C C	T T	A A	A A	A A	C C	T T	C C	G G	A A	A A	C C	T T	G G	G G	T T	C C	T T	T T	C C	C C	G G	C C	A A	C C	T T	C C	T T	A A	C C	T T	C C	C C	A A	C C	T T	G G	C C	C C	C C	A A	A A	C C	G G	C C	C C	A A	T T	T T	A A	A A	A A	A A	A A	C C	0 0	C C	G G	C C	C C	A A	T T	G G	C C	C C	G G	T T	T T	G G	T T	G G	C C	C C	G G	G G	A A	C C	G G	T T	G G	G G	T T	G G	G G	A A	C C	G G	G G	T T	G G	T T	A A	T T	C C	G G	A A	T T	C C	G G	C C	T T	T T	A A	T T	T T	C C	T T	A A	T T	A A	A A	C C	C C	T T	G G	C C	A A	C C	A A	C C	C C	A A	G G	G G	C C	A A	C C	G G	T T	G G	T T	T T	G G	T T	G G	T T	G G	G G	T T	A A	G G	G G	T T	G G	A A	T T	A A	A A	G G	T T	C C	T T	A A	A A	G G	C C	A A	A A	A A	T T	C C	G G	G G	A A	C C	G G	T T	G G	C C	A A	T T	A A	G G	G G	0 0	A A	T T	T T	T T	A A	A A	A A	A A	G G	A A	G G	C C	C C	G G	A A	T T	A A	C C	A A	C C	A A	T T	A A	A A	T T	A A	A A	G G	C C	A A	C C	A A	C C	A A	C C	A A	C C	T T	T T	T T	T T	A A	T T	T T	T T	C C	G G	T T	C C	T T	C C	G G	A A	A A	C C	T T	A A	T T	T T	C C	C C	A A	A A	C C	C C	G G	A A	T T	C C	A A	G G	C C	C C	T T	G G	T T	A A	G G	T T	G G	T T	C C	G G	C C	A A	G G	G G	C C	T T	C C	A A	G G	G G	A A	G G	C C	A A	A A	G G	C C	A A	T T	A A	G G	T T	C C	T T	A A	C C	C C	G G	T T	T T	A A	C C	G G	G G	G G	A A	T T	C C	A A	G G	T T	T T	A A	C C	C C	T T	G G	A A	T T	G G	C C	T T	T T	A A	A A	T T	T T	A A	C C	T T	A A	A A	T T	A A	G G	0 0	A A	C C	0 0	G G	A A	0 0	T T	G G	C C	T T	G G	T T	T T	G G	A A	T T	A A	A A	G G	G G	C C	A A	T T	T T	A A	0 0	A A	C C	A A	G G	A A	A A	A A	G G	A A	G G	A A	A A	C C	T T	T T	A A	A A	A A	C C	T T	A A	A A	A A	A A	C C	A A	C C	T T	T T	T T	A A	C C	A A	A A	C C	A A	T T	A A	A A	G G	T T	G G	C C	T T	G G	A A	A A	C C	T T	A A	T T	A A	G G	T T	A A	C C	T T	T T	C C	A A	T T	A A	T T	A A	A A	A A	A A	A A	C C	G G	T T	A A	G G	A A	C C	G G	T T	A A	A A	T T	G G	T T	G G	T T	C C	A A	G G	A A	C C	A A	T T	A A	A A	A A	T T	G G	T T	G G	A A	G G	A A	T T	A A	G G	T T	C C	A A	C C	C C	T T	C C	T T	T T	T T	A A	T T	T T	A A	T T	G G	G G	C C	T T	G G	C C	A A	C C	G G	C C	T T	T T	T T	T T	A A	A A	G G	T T	C C	T T	C C	C C	C C	C C	0 0	T T	T T	A A	A A	A A	T T	C C	G G	T T	A A	T T	A A	A A	C C	A A	A A	G G	G G	T T	A A	T T	A A	A A	T T	T T	A A	C C	G G	T T	A A	T T	A A	G G	C C	C C	A A	T T	A A	A A	C C	T T	G G	G G	A A	A A	C C	T T	T T	C C	T T	T T	G G	T T	G G	G G	A A	T T	A A	A A	T T	A A	A A	A A	T T	T T	G G	A A	C C	A A	A A	A A	A A	A A	T T	A A	A A	G G	C C	A A	C C	A A	T T	T T	T T	T T	T T	T T	G G	C C	C C	T T	T T	C C	G G	C C	A A	T T	T T	T T	C C	A A	C C	C C	A A	T T	A A	G G	C C	A A	C C	C C	T T	C C	G G	C C	A A	A A	C C	G G	A A	G G	T T	C C	A A	T T	A A	A A	C C	A A	C C	A A	T T	C C	A A	G G	C C	C C	T T	G G	C C	T T	G G	T T	A A	C C	G G	G G	T T	C C	T T	G G	G G	T T	A A	C C	A A	A A	T T	G G	T T	T T	G G	G G	A A	T T	T T	A A	T T	T T	G G	T T	C C	G G	G G	A A	A A	A A	T T	C C	A A	A A	C A	T C	T T	G G	C T	T T	C C	G G	A A	G G	A A	T T	C T	C C	G G	T C	C C	G G	G G	A A	0 0	G G	A A	C C	T G	A A	A A	T T	G G	G A	T T	A G	G A	G A	G G	T T	T T	C C	A A	G G	A A	A A	T T	G G	A G	T C	G G	C C	A A	C C	A A	A T	A G	G A	T T	A G	C A	A A	T T	C C	T T	C C	T T	T T	A A	C C	C C	T A	A A	T T	C C	G G	A A	C C	G T	C C	C C	A A	A A	A A	G G	A A	T T	G G	A A	T T	G G	T T	T T	T T	T T	A A	G G	G G	C C	T T	A A	G G	C C	T T	G G	C C	T T	T T	G G	T T	C C	A A	T T	G G	A A	A A	G G	A A	T T	A A	A A	A A	G G	C C	G G	T T	A A	C C	C C	T T	A A	A A	C C	T T	A A	T T	A A	A A	T T	C C	C C	A A	C C	A A	T T	T T	T T	C C	C C	T T	G G	T T	T T	G G	G G	C C	G G	A A	A A	G G	C C	T T	A A	A A	A A	G T	C C	G G	G G	T T	G G	C C	C C	T T	C C	C C	G G	A A	A A	A A	T T	A A	A A	A A	A A	C C	A A	A A	A A	G G	A A	C C	A A	T T	A A	T T	C C	G G	C C	G G	C C	G G	A A	T T	C C	T T	T T	A A	A A	0 0	C C	C C	G G	C C	G G	A A	G G	G G	C C	A A	A A	G G	T T	C C	T T	A A	C C	C C	T T	T T	0 0	0 0	T T	T T	T T	G G	A A	A A	T T	G G	A A	C C	G G	C C	A A	G G	A A	G G	T T	A A	T T	G G	A A	C C	T T	T T	T T	T T	C C	C C	G G	C C	T T	T T	C C	C C	C C	G G	A A	G G	T T	T T	C C	C C	A A	T T	C C	G G	A A	G G	A A	A A	C C	G G	T T	T T	A A	C C	T T	C C	C C	A A	C C	A A	G G	T T	A A	T T	C C	C C	A A	A A	C C	C C	A A	C C	G G	C C	C C	A A	G G	A A	A A	G G	A A	T T	C C	T T	C C	T T	T T	A A	A A	T T	A A	G G	G G	A A	A A	A A	T T	C C	T T	C C	A A	T T	C C	T T	C C	A A	T T	A A	A A	G G	T T	C C	T T	G G	T T	T T	C C	T T	G G	A A	C C	G G	A A	G G	C C	C C	C C	A A	G G	C C	G G	C C	A A	A A	G G	G G	A A	G G	T T	A A	T T	A A	T T	T T	T T	C C	G G	C C	T T	T T	G G	A A	G G	A A	T T	G G	C C	C C	C C	A A	T T	G G	A A	T T	G G	T T	T T	A A	G G	T T	A A	A A	A A	T T	G G	C C	A A	C C	A A	C C	G G	A A	A A	T T	G G	G G	C C	T T	A A	C C	G G	G G	C C	G G	C C	C C	G G	A A	T T	C C	G G	T T	T T	T T	G G	T T	A A	T T	T T	G G	T T	A A	T T	A A	T T	T T	C C	C C	C C	A A	T T	C C	A A	A A	G G	G G	C C	C C	G G	T T	A A	G G	C C	C C	T T	T T	G G	G G	T T	C C	G G	A A	T T	G G	G G	T T	C C	C C	T T	T T	T T	T T	T T	A A	G G	T T	A A	T T	A A	A A	T T	T T	G G	A A	T T	G G	T T	A A	T T	G G	A A	G G	T T	A A	T T	C C	T T	A A	T T	T T	T T	A A	C C	C C	G G	G G	T T	A A	A A	A A	A A	A A	T T	G G	G G	G G	G G	G G	A A	T T	C C	A A	T T	A A	G G	G G	T T	G G	C C	C C	T T	T T	C C	A A	T T	G G	A A	A A	T T	G G	T T	C C	C C	C C	G G	A A	T T	C C	G G	A A	G G	G G	C C	T T	T T	C C	C C	C C	G G	C C	A A	A A	T T	C C	A A	G G	T T	G G	T T	G G	T T	G G	A A	T T	G G	G G	T T	A A	A A	T T	A A	G G	T T	A A	A A	T T	A A	T T	C C	G G	C C	C C	T T	A A	G G	T T	C C	A A	G G	G G	A A	C C	C C	T T	T T	T T	G G	T T	A A	T T	C C	C C	T T	C C	A A	G G	T T	A A	T T	A A	C C	A A	T T	A A	A A	C C	T T	T T	G G	T T	A A	C C	C C	A A	A A	G G	A A	A A	C C	T T	C C	A A	C C	C C	C C	C C	T T	A A	T T	T T	A A	T T	T T	A A	G G	A A	G G	A A	T T	C C	C C	T T	T T	G G	A A	T T	T T	T T	A A	C C	T T	G G	C C	G G	T T	T T	A A	G G	A A	C C	A A	G G	T T	T T	A A	G G	G G	G G	T T	A A	A A	T T	A A	T T	A A	A A	G G	C C	T T	G G	G G	G G	C C	A A	G G	A A	T T	A A	G G	G G	C C	A A	G G	G G	T T	T T	A A	A A	C C	C C	T T	G G	G G	C C	G G	T T	G G	T T	A A	A A	C C	C C	G G	C C	A A	C C	A A	C C	G G	T T	G G	C C	A A	T T	G G	C C	A A	T T	C C	C C	T T	A A	T T	T T	C C	C C	A A	A A	T T	T T	T T	C C	A A	A A	A A	A A	T T	A A	G G	C C	C C	C C	A A	G G	A A	T T	C C	G G	T T	A A	C C	G G	G G	A A	A A	T T	T T	G G	A A	T T	G G	C C	A A	T T	G G	A A	C C	T T	A A	A A	G G	A A	A A	T T	A A	A A	T T	T T	A A	A A	G G	G G	T T	C C	C C	T T	G G	T T	T T	A A	A A	G G	T T	G G	C C	G G	T T	T T	A A	C C	C C	T T	C C	C C	C C	A A	C C	T T	C C	C C	C C	T T	A A	T T	T T	C C	T T	T T	C C	T T	T T	A A	C C	G G	T T	T T	A A	G G	A A	G G	A A	G G	A A	A A	G G	A A	C C	C C	G G	C C	T T	T T	A A	T T	C C	A A	C C	A A	A A	T T	0 0	T T	G G	A A	G G	C C	A A	T T	T T	T T	G G	A A	A A	T T	A A	G G	A A	A A	A A	T T	0 0	C C	A A	C C	G G	G G	C C	T T	C C	0 0	0 0	T T	G G	T T	G G	G G	C C	G G	A A	G G	C C	T T	G G	T T	C C	G G	C C	G G	C C	G G	C C	G G	A A	G G	A A	T T	T T	C C	A A	C C	G G	C C	C C	A A	G G	T T	T T	A A	C C	T T	T T	C C	C C	C C	A A	G G	A A	G G	A A	G G	A A	A A	C C	G G	G G	C C	C C	C C	A A	T T	A A	C C	C C	C C	G G	G G	T T	C C	T T	C C	C C	C C	G G	G G	C C	T T	G G	T T	C C	G G	G G	G G	T T	G G	C C	G G	A A	G G	G G	A A	G G	T T	T T	T T	T T	A A	G G	A A	T T	C C	A A	C C	G G	A A	A A	C C	G G	A A	T T	A A	G G	C C	C C	T T	G G	A A	A A	T T	C C	G G	A A	G G	G G	C C	C C	G G	C C	C C	C C	C C	A A	G G	A A	G G	A A	A A	G G	G G	G G	A A	C C	T T	G G	T T	C C	A A	T T	A A	T T	A A	G G	A A	C C	C C	T T	C C	C C	T T	G G	T T	G G	G G	T T	C C	C C	T T	A A	A A	A A	T T	C C	C C	T T	G G	G G	T T	A A	A A	C C	C C	G G	C C	T T	T T	G G	A A	A A	A A	G G	G G	T T	G G	T T	A A	A A	G G	T T	C C	T T	G G	A A	T T	G G	T T	A A	A A	A A	G G	G G	G G	T T	C C	G G	C C	A A	C C	G G	C C	A A	T T	A A	C C	A A	C C	A A	A A	A A	C C	C C	C C	A A	G G	A A	C C	A A	A A	T T	A A	G G	C C	C C	A A	C C	G G	A A	A A	C C	C C	A A	T T	C C	T T	C C	T T	C C	T T	G G	T T	A A	A A	T T	A A	G G	G G	C C	A A	C C	C C	T T	C C	C C	A A	T T	C C	C C	C C	G G	G G	A A	C C	T T	C C	T T	C C	T T	A A	T T	G G	T T	C C	T T	G G	T T	A A	A A	A A	G G	A A	T T	G G	G G	T T	T T	T T	G G	T T	T T	G G	T T	T T	T T	T T	T T	T T	T T	G G	T T	C C	G G	T T	G G	T T	G G	G G	C C	G G	T T	T T	G G	C C	A A	A A	A A	A A	T T	A A	C C	G G	G G	T T	C C	C C	T T	T T	A A	A A	C C	0 0	C C	T T	T T	A A	T T	G G	T T	G G	G G	G G	A A	T T	C C	G G	T T	A A	G G	G G	T T	C C	C C	G G	A A	G G	C C	G G	A A	G G	T T	A A	C C	0 0	0 0	G G	T T	C C	C C	C C	A A	G G	A A	G G	G G	C C	T T	C C	T T	C C	T T	A A	G G	G G	T T	G G	A A	C C	C C	T T	A A	T T	C C	C C	G G	A A	G G	G G	A A	A A	T T	C C	A A	C C	G G	C C	T T	T T	A A	T T	T T	G G	A A	C C	T T	T T	G G	A A	A A	T T	T T	G G	G G	C C	C C	T T	G G	A A	G G	C C	A A	C C	G G	T T	C C	A A	C C	C C	T T	A A	C C	T T	A A	C C	A A	C C	C C	C C	G G	G G	A A	A A	T T	A A	G G	A A	C C	G G	A A	A A	C C	T T	G G	C C	A A	T T	A A	T T	A A	G G	T T	A A	C C	G G	C C	T T	C C	T T	A A	A A	C C	C C	A A	T T	T T	T T	G G	T T	G G	T T	G G	A A	T T	C C	C C	C C	C C	A A	C C	G G	G G	A A	A A	G G	A A	C C	G G	G G	A A	A A	C C	G G	G G	G G	A A	G G	A A	T T	A A	G G	C C	T T	G G	A A	C C	A A	T T	A A	A A	G G	A A	G G	A A	A A	T T	A A	A A	A A	C C	T T	G G	T T	G G	A A	T T	T T	G G	T T	A A	A A	C C	A A	C C	G G	T T	C C	G G	G G	A A	G G	A A	C C	C C	A A	C C	A A	G G	A A	G G	C C	G G	G G	C C	G G	C C	A A	T T	G G	T T	C C	A A	C C	A A	G G	T T	T T	T T	T T	T T	T T	G G	C C	G G	G G	G G	T T	A A	C C	G G	A A	A A	C C	T T	C C	C C	A A	T T	C C	T T	C C	T T	A A	T T	C C	T T	G G	T T	C C	C C	T T	T T	C C	C C	A A	T T	T T	T T	A A	A A	C C	G G	G G	A A	G G	C C	A A	T T	A A	T T	T T	C C	A A	A A	T T	G G	A A	A A	A A	T T	G G	C C	A A	A A	C C	C C	T T	A A	C C	G G	A A	T T	A A	G G	T T	C C	T T	G G	C C	C C	T T	C C	G G	C C	A A	T T	G G	T T	A A	A A	G G	A A	C C	A A	T T	C C	C C	C C	G G	A A	A A	G G	C C	A A	C C	T T	A A	C C	T T	A A	T T	A A	T T	C C	T T	T T	T T	T T	A A	C C	T T	G G	T T	T T	T T	C C	G G	A A	A A	C C	C C	T T	C C	T T	C C	A A	A A	C C	G G	C C	A A	T T	G G	A A	A A	A A	G G	A A	T T	C C	C C	G G	A A	T T	T T	T T	C C	C C	C C	A A	T T	A A	G G	T T	G G	C C	A A	T T	A A	A A	T T	T T	G G	G G	C C	T T	A A	C C	A A	G G	C C	A A	G G	T T	C C	C C	T T	G G	A A	T T	G G	G G	T T	C C	G G	C C	T T	G G	T T	A A	C C	T T	C C	G G	A A	A A	A A	A A	T T	G G	C C	C C	A A	T T	T T	T T	T T	G G	T T	C C	A A	G G	C C	A A	C C	T T	T T	A A	T T	C C	A A	T T	T T	A A	G G	A A	C C	C C	C C	G G	A A	T T	T T	A A	A A	G G	C C	G G	C C	C C	G G	C C	C C	T T	T T	C C	G G	C C	T T	G G	A A	C C	G G	G G	G G	A A	T T	T T	T T	T T	A A	G G	G G	T T	C C	G G	G G	C C	C C	G G	G G	C C	A A	C C	G G	G G	T T	C C	T T	C C	G G	T T	T T	G G	T T	A A	G G	A A	G G	T T	T T	T T	G G	C C	G G	A A	A A	A A	A A	A A	A A	C C	A A	G G	A A	A A	A A	A A	A A	C C	T T	G G	A A	G G	C C	T T	C C	C C	C C	T T	G G	G G	T T	A A	G G	C C	A A	C C	C C	T T	G G	T T	A A	C C	C C	A A	T T	T T	A A	G G	A A	A A	A A	C C	G G	C C	A A	C C	G G	A A	C C	A A	T T	G G	T T	T T	C C	A A	A A	A A	A A	A A	A A	G G	G G	A A	A A	T T	T T	T T	T T	T T	C C	A A	T T	T T	C C	A A	T T	T T	T T	T T	T T	A A	G G	A A	A A	T T	A A	A A	C C	A A	C C	A A	A A	T T	G G	C C	T T	A A	A A	T T	A A	T T	T T	G G	G G	C C	C C	A A	C C	G G	C C	T T	G G	G G	T T	C C	C C	T T	G G	G G	C C	T T	A A	C C	G G	T T	T T	A A	A A	A A	A A	T T	A A	A A	C C	T T	G G	T T	T T	C C	A A	A A	A A	C C	C C	G G	A A	C C	T T	T T	G G	G G	T T	C C	G G	C C	T T	G G	T T	T T	T T	T T	T T	A A	T T	G G	G G	G G	G G	C C	T T	C C	C C	A A	A A	T T	G G	G G	C C	T T	A A	A A	A A	T T	A A	A A	C C	A A	G G	A A	T T	G G	A A	G G	A A	T T	A A	G G	A A	A A	C C	A A	G G	G G	C C	T T	A A	G G	T T	T T	A A	T T	A A	A A	T T	G G	G G	A A	A A	A A	G G	A A	G G	A A	G G	A A	C C	G G	G G	A A	G G	C C	T T	T T	C C	C C	C C	C C	G G	C C	C C	A A	A A	G G	C C	G G	G G	C C	C C	T T	T T	C C	A A	T T	G G	T T	A A	G G	A A	G G	T T	A A	T T	T T	T T	G G	C C	T T	C C	T T	C C	A A	T T	C C	C C	C C	G G	G G	C C	A A	C C	A G	G G	T T	G G	C C	G G	T T	A A	C C	A A	C C	T T	C C	A A	G G	G G	G G	A A	T T	T T	G G	T T	C C	T T	A A	T T	T T	A A	T T	A A	G G	A A	G G	A A	A A	A A	A A	T T	C C	T T	T T	T T	T T	T T	T T	A A	A A	A A	A A	T T	G G	C C	A A	T T	C C	T T	T T	A A	C C	T T	A A	T T	G G	G G	G G	G G	C C	C C	C C	A A	G G	G G	A A	G G	C C	G G	A A	A A	G G	T T	A A	G G	C C	C C	A A	A A	G G	A A	A A	A A	T T	T T	T T	T T	A A	C C	T T	G G	T T	A A	C C	G G	T T	A A	A A	A A	G G	G G	G G	G G	C C	G G	G G	G G	G G	C C	A A	C C	G G	G G	G G	C C	G G	G G	G G	T T	T T	C C	C C	C C	G G	G G	T T	T T	A A	G G	G G	C C	T T	T T	C C	C C	T T	T T	G G	T T	C C	G G	T T	G G	G G	C C	A A	C C	C C	A A	G G	C C	T T	T T	A A	A A	C C	A A	C C	C C	C C	G G	C C	G G	G G	G G	A A	T T	C C	T T	C C	G G	T T	A A	T T	A A	G G	T T	G G	C C	A A	A A	T T	T T	A A	C C	A A	C C	A A	A A	T T	G G	A A	C C	A A	T T	T T	G G	C C	T T	T T	A A	T T	C C	C C	A A	T T	T T	A A	C C	T T	T T	T T	A A	A A	C C	G G	G G	C C	G G	C C	T T	T T	A A	A A	T T	A A	G G	G G	A A	C C	G G	C C	G G	T T	G G	G G	G G	T T	C C	G G	G G	C C	G G	C C	G G	T T	C C	G G	G G	A A	G G	G G	T T	C C	T T	C C	T T	G G	C C	G G	T T	C C	T T	A A	C C	C C	C C	G G	G G	T T	A A	A A	G G	G G	G G	T T	G G	C C	G G	C C	C C	A A	C C	A A	C C	C C	C C	T T	A A	G G	G G	G G	G G	G G	A A	T T	A A	G G	C C	A A	G G	G G	G G	T T	T T	A A	C C	T T	C C	C C	T T	G G	A A	T T	C C	A A	A A	A A	T T	T T	G G	C C	A A	A A	C C	C C	T T	T T	T T	C C	T T	T T	T T	C C	T T	A A	A A	T T	T T	C C	C C	C C	A A	G G	T T	T T	A A	T T	C C	G G	G G	G G	A A	T T	A A	C C	A A	T T	A A	G G	C C	0 0	T T	T T	C C	A A	C C	G G	G G	A A	C C	A A	A A	A A	A A	C C	A A	G G	A A	C C	T T	T T	A A	T T	T T	A A	G G	T T	0 0	0 0	0 0	0 0	A A	T T	G G	C C	G G	C C	C C	G G	C C	T T	C C	T T	G G	C C	A A	A A	G G	C C	A A	T T	C C	C C	C C	G G	C C	T T	G G	G G	G G	G G	T T	A A	G G	A A	T T	G G	C C	A A	A A	C C	G G	T T	T T	A A	T T	C C	A A	A A	C C	G G	T T	A A	T T	G G	G G	T T	A A	G G	C C	T T	C C	T T	A A	C C	T T	C C	T T	C C	A A	A A	T T	A A	C C	A A	T T	T T	A A	G G	C C	T T	C C	T T	G G	A A	T T	A A	A A	C C	T T	A A	G G	G G	G G	C C	T T	T T	G G	C C	A A	A A	T T	T T	G G	T T	G G	A A	T T	C C	T T	G G	T T	A A	T T	A A	A A	G G	A A	G G	T T	G G	T T	G G	A A	C C	T T	C C	C C	G G	G G	A A	A A	G G	T T	C C	G G	A A	A A	A A	T T	T T	G G	C C	G G	T T	G G	T T	C C	A A	C C	A A	C C	G G	A A	A A	G G	C C	G G	G G	T T	A A	T T	A A	C C	C C	A A	T T	T T	T T	A A	A A	G G	A A	A A	G G	A A	C C	A A	C C	A A	C C	T T	A A	A A	A A	T T	C C	A A	G G	C C	A A	C C	C C	C C	T T	C C	A A	0 0	C C	T T	C C	G G	C C	T T	T T	T T	T T	A A	A A	T T	C C	A A	A A	A A	G G	T T	T T	C C	G G	A A	T T	C C	G G	G G	A A	G G	C C	G G	G G	A A	G G	C C	G G	C C	C C	A A	T T	T T	A A	G G	A A	A A	G G	A A	G G	G G	T T	C C	A A	C C	C C	A A	G G	C C	T T	A A	A A	A A	G G	A A	A A	A A	T T	G G	G G	T T	T T	G G	G G	A A	C C	A A	A A	T T	G G	A A	A A	T T	C C	T T	A A	T T	A A	A A	A A	A A	T T	G G	A A	T T	T T	T T	T T	G G	C C	T T	C C	C C	C C	T T	C C	T T	C C	C C	G G	A A	C C	G G	C C	T T	A A	T T	A A	G G	G G	G G	G G	C C	G G	G G	T T	A A	T T	G G	T T	C C	A A	G G	G G	G G	G G	T T	A A	C C	T T	T T	T T	T T	T T	A A	A A	T T	G G	T T	T T	G G	C C	G G	T T	A A	C C	A A	A A	T T	T T	G G	A A	C C	T T	C C	G G	G G	G G	G G	C C	A A	A A	G G	C C	A A	T T	T T	A A	T T	G G	G G	G G	C C	C C	T T	G G	T T	C C	A A	A A	T T	T T	T T	T T	G G	A A	A A	G G	T T	A A	C C	G G	C C	T T	G G	C C	A A	T T	T T	T T	T T	G G	A A	G G	T T	A A	T T	G G	T T	G G	C C	C C	C C	C C	T T	C C	A A	A A	A A	A A	C C	A A	G G	C C	C C	G G	G G	G G	C C	T T	A A	A A	G G	G G	G G	G G	A A	T T	C C	T T	A A	A A	C C	C C	C C	G G	A A	T T	0 0	A A	C C	C C	T T	T T	A A	C C	C C	G G	T T	T T	T T	A A	G G	G G	C C	C C	T T	T T	A A	C C	T T	G G	A A	T T	C C	C C	T T	A A	T T	G G	A A	C C	G G	T T	G G	A A	T T	G G	A A	T T	A A	T T	G G	A A	G G	C C	G G	C C	C C	T T	A A	C C	T T	G G	T T	T T	G G	A A	A A	T T	A A	C C	T T	T T	G G	T T	T T	T T	A A	T T	G G	C C	A A	G G	A A	G G	T T	G G	C C	A A	T T	T T	A A	T T	T T	G G	G G	G G	T T	G G	G G	T T	G G	T T	C C	T T	T T	0 0	T T	A A	G G	A A	C C	G G	G G	T T	A A	A A	T T	T T	A A	A A	A A	T T	T T	C C	G G	T T	T T	G G	T T	G G	C C	C C	T T	T T	T T	C C	C C	G G	C C	G G	A A	C C	A A	A A	T T	0 0	G G	G G	G G	C C	A A	G G	A A	C C	C C	A A	C C	C C	T T	G G	C C	A A	C C	G G	A A	G G	G G	C C	G G	C C	T T	A A	T T	A A	T T	A A	C C	G G	G G	C C	T T	A A	T T	G G	C C	T T	A A	A A	A A	A A	T T	C C	G G	C C	C C	C C	A A	T T	A A	A A	G G	T T	G G	G G	T T	G G	A A	A A	T T	T T	A A	A A	T T	C C	A A	T T	G G	C C	A A	C C	G G	G G	G G	A A	G G	T T	T T	G G	G G	T T	C C	A A	C C	C C	G A	A C	A A	A A	T T	T T	A A	C C	T T	T T	T T	C C	A A	C C	T T	A A	T T	C C	A A	A A	C C	G G	T T	C C	A A	T T	T T	C C	A A	G G	G G	A A	C C	A A	T T	T T	A A	C C	C C	T T	A A	A A	A A	G G	T T	A A	A A	C C	C C	A A	T T	G G	G G	A A	A A	G G	G G	A A	C C	G G	T T	G G	T T	T T	T T	G G	C C	G G	T T	C C	C C	T T	C C	C C	C C	T T	T T	C C	G G	C C	G G	G G	A A	A A	G G	C C	T T	C C	A A	G G	C C	C C	T T	A A	A A	G G	G G	A A	A A	A A	T T	C C	G G	G G	A A	C C	G G	A A	G G	G G	C C	A A	C C	C C	G G	C C	T T	A A	T T	T T	A A	G G	C C	A A	G G	A A	T T	C C	A A	C C	G G	T T	T T	C C	A A	G G	A A	C C	G G	A A	A A	A A	G G	T T	C C	C C	G G	T T	G G	G G	A A	T T	T T	G G	G G	C C	T T	A A	C C	G G	T T	T T	A A	C C	C C	G G	T T	G G	A A	A A	A A	C C	A A	G G	A A	A A	C C	T T	T T	T T	A A	G G	A A	A A	A A	T T	T T	T T	G G	A A	T T	C C	C C	A A	G G	C C	A A	A A	T T	A A	A A	A A	G G	T T	G G	A A	T T	A A	T T	T T	G G	G G	A A	T T	G G	A A	T T	A A	A A	G G	A A	T T	T T	A A	G G	T T	A A	C C	C C	A A	G G	G G	A A	A A	C C	C C	G G	T T	G G	C C	A A	C C	C C	T T	G G	A A	T T	G G	T T	G G	G G	A A	C C	C C	A A	0 0	G G	G G	T T	G G	T T	T T	G G	T T	C C	G G	A A	T T	C C	T T	C C	T T	T T	C C	G G	A A	C C	C C	G G	G G	C C	C C	A A	0 0	T T	C C	G G	C C	T T	T T	A A	A A	G G	G G	A A	A A	C C	C C	G G	A A	C C	T T	A A	G G	A A	C C	G G	T T	G G	A A	C C	T T	A A	G G	A A	A A	T T	C C	A A	C C	T T	A A	G G	G G	C C	G G	C C	A A	T T	A A	C C	A A	A A	G G	T T	G G	A A	C C	C C	T T	T T	A A	A A	C C	G G	T T	C C	T T	C C	T C	G G	C C	0 0	G G	C C	G G	C C	T T	T T	G G	C C	A A	G G	A A	T T	C C	A A	T T	T T	C C	C C	T T	G G	A A	G G	T T	T T	T T	G G	A A	A A	G G	0 0	T T	A A	T T	T T	G G	G G	A A	T T	C C	T T	A A	G G	G G	A A	G G	A A	C C	A A	0 0	A A	C C	G G	T T	0 0	C C	C C	A A	A A	C C	C C	T T	T T	T T	A A	T T	A A	A A	A A	G G	C C	A A	A A	G G	T T	G G	A A	G G	A A	C C	A A	T T	G G	A A	G G	G G	A A	T T	C C	C C	T T	G G	G G	C C	A A	0 0	T T	A A	C C	T T	A A	G G	T T	G G	G G	G G	G G	G G	A A	A A	G G	G T	T T	T T	T T	A A	C C	G G	A A	A A	T T	A A	A A	A A	C C	T T	G G	T T	T T	C C	A A	C C	G G	C C	G G	C C	T T	C C	G G	T T	G G	T T	C C	G G	G G	G G	G G	G G	T T	T T	A A	G G	C C	A A	T T	C C	T T	G G	C C	A A	A A	A A	T T	G G	T T	C C	A A	C C	T T	T T	G G	C C	G G	A A	T T	C C	T T	T T	T T	C C	G G	G G	T T	G G	T T	T T	T T	T T	A A	G G	G G	C C	C C	A A	C C	T T	T T	C C	G G	A A	A A	T T	A A	T T	A A	T T	A A	T T	G G	T T	A A	G G	T T	T T	C C	T T	A A	T T	A A	T T	T T	T T	C C	T T	A A	T T	T T	G G	A A	A A	C C	C C	G G	T T	A A	A A	T T	G G	G G	C C	C C	A A	T T	C C	A A	C C	G G	C C	C C	C C	G G	C C	C C	C C	C C	C C	A A	T T	T T	T T	C C	A A	T T	A A	A A	A A	G G	T T	C C	G G	A A	G G	T T	G G	G G	G G	T T	A A	G G	C C	C C	A A	C C	A A	A A	T T	C C	T T	C C	T T	A A	A A	A A	G G	0 0	G G	T T	T T	A A	A A	C C	C C	G G	C C	A A	C C	A A	C C	A A	G G	A A	A A	A A	C C	C C	G G	A A	T T	G G	T T	C C	C C	A A	A A	T T	G G	A A	A A	C C	C C	C C	A A	C C	A A	G G	T T	G G	C C	C C	T T	G G	G G	G G	G G	C C	G G	T T	T T	G G	C C	C C	C C	G G	T T	A A	C C	C C	A A	G G	A A	A A	G G	T T	G G	C C	G G	C C	T T	A A	T T	A A	T T	0 0	0 0	C C	C C	0 0	T T	A A	A A	G G	C C	C C	A A	C C	T T	G G	G G	G G	C C	C C	A A	C C	A A	C C	A A	A A	C C	A A	T T	T T	T T	G G	T T	C C	T T	T T	C C	A A	G G	A A	T T	T T	T T	A A	A A	A A	G G	G G	C C	C C	T T	A A	A A	G G	T T	G G	A A	C C	A A	C C	A A	C C	C C	G G	G G	G G	C C	G G	T T	C C	C C	G G	C C	C C	C C	A A	A A	C C	A A	T T	C C	T T	C C	A A	T T	C C	C C	C C	C C	T T	A A	A A	A A	T T	A A	A A	G G	G G	T T	G G	A A	T T	T T	A A	A A	T T	C C	C C	T T	A A	A A	G G	C C	A A	T T	T T	G G	G G	T T	T T	G G	G G	G G	G G	C C	G G	G G	T T	A A	T T	T T	A A	C C	T T	T T	G G	T T	A A	G G	A A	T T	T T	C C	C C	G G	T T	T T	C C	C C	T T	G G	G G	G G	A A	C C	G G	G G	A A	T T	C C	T T	G G	C C	A A	A A	A A	A A	T T	A A	A A	C C	G G	C C	G G	C C	C C	A A	G G	A A	C C	T T	A A	T T	T T	C C	C C	C C	T T	C C	T T	C C	C C	T T	C C	T T	T T	G G	T T	T T	G G	A A	A A	G G	G G	C C	T T	C C	A A	G G	T T	G G	T T	A A	A A	C C	A A	G G	C C	G G	A A	A A	T T	C C	T T	C C	C C	A A	G G	T T	A A	G G	C C	T T	T T	C C	C C	G G	T T	G G	T T	G G	T T	T T	T T	A A	A A	T T	G G	G G	T T	C C	A A	C C	G G	C C	C C	G G	C C	T T	A A	A A	T T	T T	C C	C C	T T	C C	G G	C C	G G	T T	G G	C C	C C	A A	C C	C C	C C	C C	G G	C C	C C	T T	T T	A A	A A	T T	A A	G G	C C	A A	C C	T T	T T	A A	C C	A A	A A	C C	A A	C C	0 0	A A	C C	T T	G G	C C	C C	G G	C C	T T	G G	A A	G G	C C	A A	C C	C C	T T	A A	A A	T T	G G	A A	G G	T T	C C	A A	A A	T T	T T	C C	G G	C C	T T	C C	G G	C C	C C	T T	T T	G G	T T	C C	G G	C C	C C	T T	A A	G G	C C	C C	T T	G G	G G	T T	T T	A A	C C	A A	A A	T T	C C	G G	G G	G G	A A	T T	T T	G G	C C	C C	A A	C C	G G	G G	T T	A A	A A	A A	G G	G G	A A	T T	G G	G G	G G	C C	G G	T T	G G	G G	G G	A A	C C	T T	C C	G G	C C	C C	T T	C C	T T	C C	G G	T T	T T	T T	G G	G G	C C	T T	G G	C C	T T	T T	A A	C C	C C	A A	C C	T T	C C	A A	G G	C C	G G	G G	A A	A A	C C	T T	G G	C C	A A	A A	T T	T T	C C	G G	A A	T T	A A	A A	C C	A A	G G	T T	T T	T T	A A	C C	T T	G G	G G	G G	C C	G G	C C	T T	C C	T T	T T	C C	A A	A A	T T	C C	C C	T T	C C	T T	T T	T T	G G	T T	T T	G G	T T	G G	A A	A A	T T	G G	T T	C C	T T	A A	C C	T T	C C	G G	G G	C C	A A	C C	G G	C C	A A	C C	G G	A A	G G	G G	A A	C C	G G	C C	T T	T T	T T	G G	G G	T T	T T	C C	C C	G G	G G	C C	G G	A A	G G	T T	C C	G G	T T	A A	A A	T T	A A	A A	C C	G G	T T	T T	T T	G G	C C	T T	G G	T T	C C	A A	T T	C C	A A	C C	A A	T T	A A	A A	G G	T T	A A	T T	C C	G G	T T	G G	C C	G G	G G	C C	C C	T T	A A	G G	A A	G G	A A	T T	A A	T T	A A	T T	T T	T T	T T	G G	C C	T T	G G	G G	C C	T T	T T	T T	T T	A A	C C	G G	T T	C C	T T	G G	T T	A A	G G	G G	C C	A A	A A	C C	A A	T T	T T	C C	A A	C C	C C	G G	A A	T T	G G	A A	A A	G G	A A	G G	T T	A A	T T	G G	G G	C C	A A	G G	T T	C C	G G	A A	C C	T T	G G	A A	A A	T T	T T	A A	G G	C C	A A	A A	C C	T T	C C	A A	G G	C C	A A	T T	A A	G G	C C	C C	T T	C C	T T	T T	0 0	C C	A A	G G	G G	C C	G G	T T	A A	T T	C C	C C	T T	C C	C C	A A	A A	A A	C C	A A	G G	G G	A A	G G	A A	T T	T T	T T	C C	C C	A A	C C	C C	T T	G G	G G	C C	A A	G G	A A	A A	T T	A A	A A	C C	A A	C C	C C	A A	T T	A A	A A	T T	A A	G G	C C	T T	T T	T T	A A	T T	T T	T T	C C	C C	G G	T T	T T	A A	T T	G G	C C	T T	A A	T T	G G	T T	A A	G G	T T	A A	C C	G G	G G	A A	C C	A A	G G	C C	A A	0 0	T T	G G	A A	C C	T T	C C	A A	C C	A A	C C	A A	G G	T T	T T	A A	C C	C C	T T	G G	T T	A A	G G	C C	C C	T T	G G	A A	T T	C C	A A	G G	T T	C C	G G	A A	G G	C C	G G	A A	T T	A A	C C	G G	A A	G G	C C	T T	G G	G G	A A	T T	A A	A A	C C	G G	T T	C C	A A	A A	T T	A A	T T	G G	A A	T T	C C	T T	C C	G G	C C	T T	G G	T T	G G	G G	A A	G G	A A	T T	A A	G G	A A	G G	G G	A A	C C	C C	G G	A A	C C	G G	T T	C C	G G	C C	T T	A A	G G	C C	A A	C C	A A	T T	T T	G G	T T	G G	G G	T T	C C	T T	T T	C C	T T	A A	G G	C C	G G	G G	G G	T T	A A	T T	A A	C C	C C	A A	G G	A A	A A	G G	C C	T T	T T	G G	G G	T T	C C	A A	T T	G G	A A	C C	T T	T T	A A	G G	T T	G G	T T	G G	A A	A A	A A	G G	A A	G G	A A	C C	A A	A A	A A	A A	T T	G G	A A	A A	T T	T T	A A	A A	C C	C C	A A	A A	T T	C C	A A	G G	A A	A A	T T	T T	A A	C C	G G	A A	T T	T T	G G	T T	T T	T T	T T	T T	C C	C C	T T	A A	A A	T T	T T	G G	G G	T T	A A	C C	C C	T T	G G	A A	C C	A A	A A	T T	A A	T T	A A	A A	A A	G G	A A	G G	T T	A A	T T	G G	A A	A A	G G	C C	G G	T T	T T	G G	C C	G G	T T	T T	T T	A A	T T	G G	A A	A A	T T	A A	T T	T T	G G	C C	C C	G G	T T	T T	T T	C C	A A	T T	A A	T T	C C	C C	A A	A A	T T	G G	T T	T T	A A	T T	G G	T T	A A	G G	C C	T T	C C	A A	A A	G G	A A	T T	G G	G G	G G	T T	A A	C C	C C	G G	A A	C C	C C	G G	G G	T T	A A	A A	A A	T T	T T	G G	G G	C C	T T	C C	A A	G G	G G	G G	A A	C C	C C	G G	A A	C C	T T	A A	A A	T T	A A	G G	T T	T T	T T	T T	C C	T T	A A	T T	T T	C C	C C	A A	T T	C C	C C	T T	G G	A A	T T	T T	A A	A A	G G	T T	T T	C C	A A	T T	T T	C C	G G	A A	G G	T T	T T	A A	G G	A A	G G	C C	T T	A A	G G	C C	C C	A A	T T	G G	A A	A A	G G	T T	C C	T T	T T	A A	A A	C C	A A	T T	T T	A A	A A	C C	A A	T T	G G	A A	T T	A A	G G	C C	A A	A A	T T	A A	A A	A A	C C	T T	C C	C C	C C	C C	T T	T T	T T	T T	A A	T T	A A	A A	T T	T T	A A	A A	T T	T T	C C	T T	A A	A A	A A	G G	T T	G G	C C	T T	T T	C C	A A	T T	T T	T T	A A	C C	T T	A A	G G	A A	C C	A A	G G	C C	T T	A A	G G	T T	A A	A A	T T	C C	A A	T T	G G	G G	A A	G G	C C	A A	G G	G G	T T	T T	A A	A A	T T	T T	A A	T T	A A	G G	A A	C C	G G	T T	T T	C C	G G	A A	T T	C C	T T	T T	A A	T T	C C	G G	A A	G G	G G	G G	T T	A A	T T	T T	A A	G G	T T	T T	C C	T T	C C	T T	T T	A A	A A	T T	T T	C C	A A	T T	G G	C C	T T	G G	G G	T T	C C	T T	G G	T T	A A	C C	G G	A A	A A	A A	C C	G G	C C	C C	A A	T T	G G	C C	G G	T T	T T	C C	A A	T T	G G	G G	T T	A A	G G	T T	G G	A A	C C	T T	C C	T T	T T	A A	T T	T T	C C	T T	A A	A A	A A	C C	G G	G G	G G	T T	C C	G G	A A	T T	G G	C C	T T	T T	C C	C C	C C	A A	T T	T T	A A	C C	G G	A A	G G	C C	G G	T T	G G	T T	G G	G G	G G	A A	G G	G G	C C	T T	G G	T T	A A	T T	C C	G G	A A	A A	G G	G G	A A	A A	T T	G G	A A	A A	T T	C C	A A	C C	A A	A A	T T	C C	T T	G G	G G	T T	A A	T T	C C	A A	C C	C C	A A	G G	G G	C C	T T	C C	G G	C C	C C	A A	C C	G G	A A	G G	A A	T T	A A	C C	G G	T T	G G	G G	G G	A A	C C	A A	C C	T T	T T	G G	G G	G G	T T	A A	C C	C C	C C	C C	T T	T T	G G	T T	A A	A A	A A	G G	C C	T T	A A	C C	G G	G G	G G	T T	C C	C C	G G	A A	G G	T T	G G	G G	C C	C C	G G	A A	T T	G G	A A	A A	C C	A A	G G	G G	A A	C C	A A	A A	A A	T T	T T	G G	T T	A A	A A	G G	C C	C C	C C	T T	T T	T T	G G	C C	G G	A A	G G	C C	A A	T T	A A	A A	A A	T T	C C	A A	A A	T T	A A	T T	G G	T T	A A	T T	A A	A A	C C	T T	G G	T T	A A	T T	C C	C C	G G	G G	G G	G G	A A	G G	T T	T T	T T	A A	T T	A A	A A	A A	T T	A A	C C	T T	C C	C C	A A	G G	A A	A A	C C	A A	T T	A A	G G	G G	A A	C C	A A	G G	A A	A A	G G	G G	T T	G G	G G	A A	G G	T T	G G	G G	A A	T T	C C	A A	A A	G G	A A	T T	T T	T T	T T	T T	A A	C C	C C	G G	A A	A A	T T	G G	G G	A A	A A	T T	A A	C C	G G	A A	T T	A A	T T	T T	A A	G G	G G	T T	A A	C C	T T	C C	A A	A A	T T	C C	C C	T T	A A	C C	T T	G G	G G	T T	A A	A A	T T	T T	T T	C C	T T	T T	C C	G G	A A	G G	A A	G G	G G	G G	T T	G G	G G	T T	T T	C C	T T	A A	T T	T T	G G	A A	G G	G G	C C	A A	T T	T T	A A	C C	C C	G G	T T	T T	C C	A A	A A	C C	T T	T T	A A	C C	A A	T T	G G	G G	T T	T T	A A	A A	C C	A A	C C	T T	C C	T T	T T	T T	C C	C C	T T	A A	A A	T T	C C	G G	T T	T T	C C	G G	T T	T T	C C	T T	A A	T T	T T	G G	T T	G G	T T	T T	C C	C C	G G	T T	G G	T T	T T	A A	G G	C C	T T	A A	T T	C C	A A	G G	A A	C C	G G	A A	T T	A A	A A	T T	C C	T T	C C	T T	A A	C C	A A	T T	G G	A A	C C	T T	T T	C C	G G	A A	T T	C C	A A	A A	T T	G G	G G	A A	T T	A A	A A	A A	A A	G G	C C	T T	C C	G G	C C	A A	A A	T T	A A	T T	G G	T T	A A	A A	G G	C C	T T	C C	0 0	A A	G G	G G	A A	T T	A A	A A	T T	C C	A A	T T	A A	A A	T T	T T	A A	G G	G G	A A	T T	T T	T T	G G	G G	T T	C C	C C	C C	G G	C C	C C	G G	T T	A A	A A	C C	A A	C C	T T	G G	G G	A A	C C	G G	C C	C C	C C	C C	A A	T T	G G	A A	A A	T T	T T	T T	C C	A A	C C	C C	T T	T T	C C	G G	A A	C C	T T	C C	A A	A A	C C	T T	T T	C C	G G	G G	A A	A A	A A	C C	T T	T T	T T	G G	C C	A A	G G	C C	C C	T T	A A	G G	A A	C C	T T	T T	T T	T T	T T	C C	A A	A A	T T	C C	C C	T T	C C	C C	G G	A A	T T	G G	A A	A A	A A	A A	G G	T T	T T	G G	C C	G G	C C	G G	T T	G G	C C	T T	G G	A A	A A	T T	T T	A A	A A	G G	C C	T T	T T	G G	C C	A A	A A	A A	A A	T T	C C	A A	C C	A A	C C	A A	A A	A A	C C	C C	T T	C C	A A	G G	G G	C C	T C	A A	C C	A A	C C	T T	A A	0 0	A A	T T	A A	A A	T T	T T	A A	A A	A A	C C	A A	T T	A A	G G	T T	T T	T T	C C	A A	T T	T T	G G	T T	C C	T T	T T	G G	C C	G G	G G	T T	C C	T T	T T	C C	T T	T T	A A	A A	A A	A A	A A	G G	A A	A A	C C	T T	C C	C C	G G	C C	C C	C C	G G	G G	T T	C C	C C	C C	A A	A A	T T	A A	A A	A A	G G	T T	C C	G G	T T	C C	A A	T T	A A	T T	G G	C C	A A	A A	A A	A A	T T	G G	T T	A A	C C	A A	T T	A A	A A	T T	T T	A A	T T	A A	C C	G G	T T	C C	A A	C C	C C	G G	G G	G G	C C	G G	G G	A A	T T	T T	A A	G G	A A	C C	C C	T T	T T	G G	T T	A A	G G	A A	G G	T T	A A	C C	T T	A A	T T	A A	G G	C C	A A	C C	C C	T T	C C	T T	A A	A A	G G	A A	C C	T T	C C	C C	A A	A A	A A	T T	T T	T T	T T	A A	T T	T T	C C	A A	G G	A A	G G	A A	A A	A A	T T	T T	T T	C C	T T	G G	C C	A A	G G	G G	C C	C C	C C	C C	G G	G G	T T	T T	T T	A A	C C	C C	G G	C C	G G	C C	A A	T T	T T	T T	A A	T T	T T	A A	T T	C C	T T	T T	A A	A A	A A	T T	A A	T T	T T	T T	C C	T T	T T	G G	T T	C C	G G	G G	C C	G G	A A	T T	T T	A A	T T	T T	T T	T T	T T	T T	G G	G G	T T	T T	G G	C C	C C	T T	A A	A A	A A	T T	T T	T T	A A	T T	T T	T T	A A	T T	T T	A A	A A	G G	T T	G G	A A	A A	A A	T T	T T	A A	A A	C C	T T	A A	T T	C C	T T	T T	G G	T T	C C	G G	A A	G G	T T	G G	T T	T T	C C	G G	C C	T T	T T	C C	G G	A A	A A	A A	A A	C C	C C	G G	A A	C C	T T	A A	G G	A A	A A	T T	A A	G G	C C	G G	C C	T T	T T	C C	G G	T T	A A	C C	T T	T T	T T	G G	G G	C C	A A	T T	C C	G G	T T	G G	C C	T T	A A	A A	T T	G G	G G	T T	G G	T T	G G	G G	T T	G G	T T	A A	T T	C C	A A	T T	A A	G G	T T	T T	G G	G G	C C	T T	A A	T T	G G	T T	G G	T T	G G	G G	T T	0 0	C C	T T	G G	A A	T T	G G	A A	A A	G G	A A	T T	C C	G G	A A	C C	A A	A A	C C	C C	A A	G G	G G	C C	C C	T T	G G	A A	A A	A A	C C	T T	A A	A A	T T	T T	T T	C C	A A	T T	T T	T T	A A	G G	T T	A A	G G	A A	G G	A A	A A	T T	A A	G G	T T	A A	T T	G G	C C	T T	A A	A A	T T	G G	G G	C C	G G	A A	A A	G G	C C	T T	T T	C C	T T	G G	C C	A A	G G	G G	T T	G G	T T	A A	A A	A A	C C	A A	T T	G G	G G	C C	C C	G G	C C	G G	T T	A A	C C	A A	G G	A A	A A	A A	G G	A A	A A	A A	A A	T T	C C	T T	G G	T T	G G	A A	T T	C C	T T	T T	C C	G G	G G	A A	A A	T T	C C	A A	G G	T T	T T	A A	T T	C C	T T	T T	T T	A A	T T	T T	C C	G G	C C	A A	A A	A A	T T	A A	T T	T T	T T	T T	A A	A A	G G	A A	G G	A A	C C	C C	C C	T T	C C	G G	C C	G G	A A	T T	A A	G G	C C	C C	G G	T T	G G	A A	A A	A A	C C	A A	G G	C C	G G	G G	T T	T T	A A	A A	A A	C C	T T	A A	G G	A A	T T	C C	C C	A A	C C	A A	G G	G G	A A	A A	C C	G G	T T	T T	G G	T T	C C	T T	C C	A A	A A	C C	T T	T T	C C	C C	G G	T T	G G	A A	T T	A A	T T	G G	C C	C C	G G	A A	T T	T T	A A	G G	C C	A A	T T	C C	A A	G G	A A	C C	C C	A A	A A	A A	A A	G G	A A	0 0	C C	A A	G G	A A	A A	T T	C C	A A	C C	C C	A A	G G	T T	A A	A A	C C	C C	G G	G G	C C	A A	A A	T T	T T	A A	A A	T T	G G	C C	C C	T T	C C	A A	C C	T T	A A	T T	A A	C C	0 0	A A	T T	C C	A A	G G	C C	C C	C C	A A	T T	T T	A A	T T	A A	C C	C C	T T	A A	A A	T T	A A	A A	A A	A A	T T	A A	A A	G G	C C	C C	T T	A A	A A	A A	C C	G G	A A	T T	A A	G G	A A	A A	C C	T T	C C	G G	A A	T T	A A	A A	G G	T T	T T	G G	A A	T T	C C	G G	C C	A A	C C	A A	A A	T T	A A	A A	A A	C C	T T	C C	A A	G G	A A	A A	T T	A A	T T	T T	A A	A A	T T	G G	A A	C C	C C	A A	T T	T T	A A	T T	T T	C C	T T	T T	G G	A A	A A	G G	A A	T T	T T	G G	A A	A A	T T	G G	G G	A A	T T	A A	T T	A A	T T	A A	G G	G G	G G	C C	A A	C C	C C	T T	A A	C C	A A	C C	A A	G G	G G	T T	C C	T T	G G	T T	G G	T T	T T	A A	G G	G G	C C	T T	A A	T T	A A	C C	G G	G G	G G	C C	A A	A A	C C	T T	A A	T T	T T	A A	A A	A A	G G	C C	T T	C C	T T	C C	A A	T T	C C	A A	T T	T T	A A	G G	G G	G G	C C	G G	A A	G G	C C	T T	G G	C C	A A	C C	A A	A A	G G	T T	T T	T T	A A	A A	G G	T T	T T	T T	T T	T T	C C	G G	G G	A A	G G	C C	A A	T T	C C	G G	T T	G G	T T	C C	T T	A A	G G	C C	G G	G G	T T	T T	A A	G G	G G	A A	T T	A A	A A	A A	C C	T T	A A	A A	A A	T T	A A	C C	A A	T T	T T	T T	C C	A A	A A	G G	A A	G G	G G	T T	T T	A A	T T	G G	A A	C C	A A	A A	A A	A A	A A	A A	T T	A A	C C	C C	C C	C C	C C	A A	G G	C C	G G	A A	T T	G G	A A	C C	C C	A A	G G	T T	T T	T T	A A	G G	A A	A A	A A	G G	G G	A A	0 0	T T	C C	C C	G G	C C	T T	C C	G G	T T	G G	C C	G G	T T	G G	C C	A A	G G	T T	A A	C C	G G	A A	C C	A A	G G	C C	T T	T T	A A	C C	T T	G G	A A	G G	G G	A A	T T	T T	T T	G G	A A	C C	G G	A A	T T	G G	G G	C C	C C	C C	T T	T T	C C	A A	C C	T T	C C	C C	T T	A A	G G	G G	A A	G G	T T	G G	T T	A A	G G	C C	T T	A A	A A	T T	T T	T T	C C	C C	C C	C C	T T	T T	A A	A A	A A	G G	A A	A A	G G	C C	G G	G G	A A	C C	C C	T T	T T	C C	A A	C C	T T	0 0	A A	A A	T T	A A	G G	T T	A A	A A	C C	A A	T T	A A	G G	T T	C C	G G	A A	A A	C C	G G	C C	A A	A A	C C	G G	G G	C C	C C	C C	A A	G G	G G	C C	G G	C C	T T	G G	G G	C C	C C	C C	T T	T T	A A	G G	C C	T T	A A	T T	C C	G G	C C	A A	G G	A A	T T	G G	G G	G G	T T	G G	G G	A A	A A	T T	T T	C C	A A	C C	C C	C C	T T	T T	G G	C C	C C	A A	A A	T T	T T	A A	C C	A A	T T	C C	C C	G G	G G	A A	C C	C C	T T	G G	T T	G G	C C	C C	A A	G G	T T	T T	C C	G G	A A	C C	C C	C C	T T	T T	A A	C C	C C	T T	A A	C C	C C	G G	T T	A A	A A	A A	C C	C C	G G	T T	T T	T T	G G	G G	C C	G G	G G	G G	T T	T T	A A	T T	A A	A A	C C	G G	A A	G G	A A	A A	C C	T T	G G	C C	C C	G G	T T	G G	A A	G G	C C	T T	A A	A A	C C	A A	T T	C C	C C	T T	T T	C C	G G	C C	G G	G G	T T	C C	C C	C C	A A	G G	T T	C C	G G	C C	G G	A A	A A	G G	C C	G G	T T	A A	G G	T T	C C	G G	A A	A A	G G	T T	C C	C C	T T	A A	T T	A A	C C	A A	A A	A A	T T	C C	T T	A A	G G	T T	G G	G G	C C	A A	C C	C C	G G	C C	G G	C C	A A	C C	A A	C C	G G	T T	T T	G G	A A	A A	C C	G G	G G	C C	C C	G G	G G	T T	G G	A A	T T	T T	T T	A A	G G	T T	T T	C C	C C	T T	C C	T T	A A	C C	T T	T T	T T	T T	C C	G G	T T	C C	A A	C C	T T	G G	A A	A A	A A	G G	A A	T T	G G	T T	G G	A A	A A	A A	C C	G G	G G	G G	C C	A A	G G	A A	A A	G G	A A	C C	A A	G G	A A	C C	C C	C C	T T	T T	A A	G G	G G	C C	T T	A A	C C	C C	A A	C C	C C	A A	A A	G G	A A	A A	C C	A A	G G	A A	G G	C C	T T	T T	A A	A A	G G	T T	T T	G G	G G	T T	T T	T T	C C	G G	A A	T T	C C	C C	A A	T T	G G	T T	G G	A A	A A	T T	G G	G G	G G	A A	T T	C C	C C	T T	A A	A A	G G	G G	A A	G G	A A	C C	A A	A A	T T	C C	G G	G G	C C	A A	A A	C C	T T	A A	C C	T T	T T	A A	A A	T T	A A	A A	C C	G G	G G	A A	G G	T T	G G	T T	G G	C C	A A	G G	G G	C C	T T	G G	C C	G G	G G	C C	G G	A A	T T	C C	C C	A A	T T	A A	A A	A A	A A	A A	G G	G G	G G	A A	A A	G G	A A	A A	A A	G G	T T	A A	A A	G G	A A	C C	A A	C C	G G	T T	C C	T T	A A	T T	A A	T T	C C	T T	C C	T T	T T	C C	T T	C C	G G	G G	G G	G G	T T	T T	T T	T T	A A	T T	A A	C C	T T	T T	G G	G G	G G	A A	T T	T T	A A	G G	A A	C C	A A	C C	A A	C C	G G	C C	T T	A A	C C	G G	A A	C C	C C	C C	T T	A A	A A	T T	A A	C C	T T	C C	G G	T T	T T	T T	T T	T T	G G	A A	T T	A A	C C	G G	C C	A A	T T	A A	G G	T T	T T	C C	C C	C C	C C	T T	T T	T T	T T	T T	A A	T T	C C	G G	G G	T T	G G	T T	C C	C C	G G	G G	G G	C C	C C	T T	A A	G G	A A	G G	T T	A A	A A	G G	C C	0 0	G G	A A	G G	C C	T T	C C	A A	T T	T T	T T	T T	G G	G G	A A	A A	C C	A A	C C	G G	T T	C C	C C	T T	A A	A A	A A	C C	A A	T T	T T	A A	T T	T T	G G	T T	T T	C C	T T	A A	T T	C C	C C	T T	G G	C C	T T	T T	A A	G G	G G	T T	G G	A A	C C	T T	G G	C C	C C	G G	C C	T T	0 0	0 0	T T	T T	A A	G G	G G	C C	T T	C C	A A	T T	A A	A A	C C	A A	G G	T T	T T	A A	C C	A A	A A	T T	C C	A A	C C	C C	G G	A A	A A	C C	T T	A A	T T	T T	T T	C C	A A	A A	A A	A A	C C	A A	T T	T T	G G	C C	A A	C C	C C	T T	G G	G G	A A	C C	C C	A A	C C	A A	T T	C C	T T	A A	C C	A A	T T	C C	T T	T T	T T	G G	T T	T T	T T	T T	G G	C C	A A	G G	A A	A A	G G	T T	A A	G G	A A	G G	A A	T T	G G	T T	C C	C C	A A	T T	T T	A A	T T	A A	T T	G G	T T	A A	T T	C C	A A	G G	T T	A A	G G	A A	A A	T T	T T	T T	G G	A A	T T	A A	G G	T T	A A	C C	T T	C C	A A	A A	A A	G G	T T	C C	C C	T T	G G	A A	C C	C C	C C	G G	T T	C C	G G	A A	A A	T T	T T	A A	C C	C C	G G	A A	C C	T T	C C	A A	T T	A A	A A	T T	A A	G G	A A	T T	C C	T T	G G	A A	A A	C C	A A	G G	C C	T T	A A	C C	C C	G G	T T	G G	A A	A A	T T	A A	A A	C C	T T	T T	T T	A A	C C	G G	T T	C C	A A	T T	T T	A A	A A	A A	A A	G G	C C	A A	T T	T T	A A	T T	T T	G G	C C	G G	A A	G G	T T	C C	A A	G G	A A	A A	A A	T T	G G	C C	C C	T T	A A	A A	T T	A A	A A	C C	C C	T T	T T	T T	C C	G G	T T	A A	A A	G G	T T	T T	T T	C C	G G	A A	G G	G G	C C	G G	T T	G G	A A	C C	T T	G G	A A	C C	C C	T T	A A	C C	C C	G G	G G	G G	G G	A A	G G	G G	T T	G G	G G	C C	T T	A A	G G	T T	A A	0 0	G G	G G	G G	A A	T T	G G	T T	A A	A A	T T	A A	A A	G G	G G	C C	T T	G G	C C	C C	C C	A A	T T	T T	C C	T T	T T	T T	T T	T T	A A	T T	A A	0 0	G G	A A	G G	G G	A A	T T	G G	T T	T T	G G	T T	A A	G G	G G	T T	T T	C C	G G	T T	G G	T T	T T	G G	T T	G G	G G	T T	T T	A A	C C	T T	G G	G G	A A	0 0	C C	A A	C C	T T	A A	T T	T T	A A	T T	C C	C C	A A	T T	T T	T T	T T	C C	C C	A A	C C	C C	G G	G G	C C	T T	C C	T T	T T	G G	C C	C C	T T	G G	G G	C C	C C	C C	G G	G G	C C	C C	A A	G G	C C	T T	A A	G G	T T	T T	T T	A A	G G	T T	A A	T T	G G	G G	G G	C C	G G	A A	G G	C C	A A	T T	A A	C C	T T	A A	T T	A A	T T	T T	T T	T T	A A	T T	A A	T T	A A	T T	C C	T T	T T	G G	A A	T T	T T	T T	A A	T T	A A	C C	A A	A A	A A	A A	A A	A A	C C	C C	T T	A A	A A	T T	G G	G G	C C	C C	C C	G G	G G	T T	G G	G G	A A	A A	A A	G G	T T	G G	C C	A A	A A	G G	G G	A A	C C	G G	C C	A A	C C	C C	C C	C C	C C	A A	C C	T T	T T	G G	T T	T T	T T	T T	A A	A A	G G	T T	A A	A A	C C	T T	A A	T T	G G	C C	T T	T T	G G	G G	C C	T T	T T	T T	T T	G G	A A	T T	A A	T T	T T	T T	T T	T T	T T	T T	G G	T T	A A	A A	A A	A A	A A	A A	C C	A A	G G	C C	A A	A A	C C	C C	C C	T T	A A	G G	C C	G G	G G	T T	C C	T T	G G	A A	G G	T T	G G	C C	C C	C C	T T	G G	T T	T T	A A	G G	A A	G G	A A	A A	G G	A A	G G	G G	G G	G G	G G	C C	G G	A A	T T	C C	G G	C C	G G	T T	T T	G G	A A	T T	A A	A A	C C	G G	A A	G G	A A	G G	C C	T T	C C	C C	A A	G G	C C	T T	G G	A A	G G	C C	A A	T T	C C	C C	T T	A A	A A	A A	T T	A A	C C	C C	A A	C C	T T	T T	T T	T T	C C	A A	T T	C C	T T	G G	A A	A A	C C	A A	T T	A A	C C	A A	T T	A A	G G	T T	G G	G G	T T	A A	T T	A A	C C	T T	A A	C C	G G	C C	A A	G G	T T	G G	T T	C C	G G	A A	A A	G G	A A	A A	A A	C C	T T	C C	G G	G G	T T	C C	G G	C C	A A	G G	C C	C C	A A	A A	G G	C C	G G	C C	G G	G G	T T	G G	G G	A A	C C	T T	A A	A A	T T	G G	C C	G G	T T	G G	C C	G G	C C	T T	A A	C C	T T	G G	G G	C C	G G	G G	T T	C C	A A	T T	T T	G G	C C	G G	G G	G G	A A	C C	G G	T T	T T	A A	C C	A A	T T	C C	G G	G G	A A	A A	G G	C C	C C	G G	T T	A A	G G	G G	C C	T T	T T	C C	G G	C C	G G	A A	C C	A A	C C	C C	C C	C C	A A	G G	C C	C C	T T	T T	C C	T T	C C	A A	A A	A A	C C	C C	G G	G G	A A	T T	C C	G G	G G	T T	G G	A A	A A	G G	T T	T T	C C	G G	A A	T T	T T	C C	T T	A A	A A	G G	T T	C C	C C	A A	A A	C C	G G	G G	A A	G G	T T	C C	T T	A A	G G	T T	G G	A A	A A	C C	T T	G G	G G	C C	A A	C C	C C	T T	C C	A A	T T	G G	G G	A A	A A	G G	A A	C C	T T	T T	T T	A A	A A	T T	C C	T T	A A	A A	C C	T T	G G	T T	T T	A A	T T	T T	C C	G G	T T	G G	T T	C C	T T	A A	T T	G G	G G	A A	G G	T T	G G	T T	T T	T T	A A	T T	C C	T T	C C	C C	C C	A A	G G	C C	A A	G G	T T	G G	G G	A A	C C	T T	T T	A A	C C	C C	T T	A A	G G	T T	G G	G G	T T	G G	A A	G G	C C	A A	A A	G G	A A	T T	A A	G G	A A	A A	T T	0 0	G G	T T	A A	G G	G G	T T	A A	C C	G G	T T	G G	T T	C C	T T	A A	C C	G G	C C	A A	C C	G G	A A	C C	A A	C C	A A	A A	C C	A A	A A	T T	T T	C C	G G	A A	C C	T T	A A	T T	A A	C C	A A	T T	G G	C C	A A	T T	G G	C C	T T	G G	C C	A A	T T	G G	C C	G G	T T	G G	G G	C C	T T	A A	A A	C C	T T	T T	C C	C C	A A	T T	T T	T T	G G	T T	A A	C C	C C	C C	G G	T T	C C	T T	A A	T T	T T	A A	A A	G G	A A	T T	T T	T T	A A	A A	C C	T T	A A	T T	A A	C C	C C	C C	A A	G G	G G	T T	A A	T T	G G	T T	A A	C C	T T	G G	T T	T T	G G	G G	T T	T T	T T	A A	G G	T T	C C	T T	T T	T T	T T	G G	T T	T T	G G	A A	A A	T T	A A	G G	T T	A A	A A	C C	A A	A A	T T	T T	T T	A A	T T	T T	T T	C C	T T	A A	T T	G G	C C	T T	T T	T T	T T	A A	A A	G G	C C	T T	G G	C C	A A	C C	C C	A A	C C	A A	G G	C C	A A	C C	C C	T T	C C	G G	T T	G G	T T	T T	A A	T T	A A	T T	T T	A A	T T	C C	T T	A A	T T	C C	C C	C C	T T	C C	T T	C C	C C	T T	T T	T T	G G	G G	A A	A A	A A	A A	G G	G G	A A	A A	C C	C C	T T	G G	C C	C C	C C	C C	C C	G G	G G	T T	C C	A A	T T	G G	T T	T T	A A	C C	A A	G G	G G	A A	T T	A A	A A	T T	A A	A A	A A	G G	T T	T T	A A	T T	T T	A A	T T	C C	T T	A A	A A	T T	C C	A A	G G	C C	T T	G G	A A	C C	G G	T T	A A	A A	A A	G G	T T	A A	A A	A A	C C	A A	T T	C C	T T	T T	A A	T T	A A	A A	A A	T T	T T	C C	G G	G G	T T	T T	T T	G G	T T	C C	G G	C C	T T	C C	A A	A A	A A	T T	T T	C C	A A	C C	T T	A A	T T	A A	G G	T T	A A	C C	C C	C C	T T	C C	A A	C C	C C	A A	A A	A A	A A	T T	A A	A A	T T	T T	A A	T T	A A	A A	C C	G G	T T	G G	T T	T T	A A	A A	T T	T T	C C	A A	C C	A A	G G	T T	G G	A A	T T	T T	A A	C C	A A	T T	G G	T T	A A	C C	C C	T T	C C	G G	G G	G G	T T	C C	A A	G G	C C	T T	T T	G G	T T	C C	G G	T T	T T	T T	G G	A A	G G	T T	T T	T T	G G	G G	A A	A A	C C	T T	A A	G G	G G	T T	C C	T T	G G	G G	C C	G G	G G	G G	G G	A A	A A	A A	G G	A A	G G	G G	G G	G G	A A	C C	A A	C C	C C	G G	A A	C C	T T	G G	G G	A A	C C	T T	T T	A A	C C	A A	C C	T T	T T	C C	T T	C C	G G	C C	C C	T T	T T	A A	C C	C C	T T	C C	C C	G G	G G	T T	T T	T T	A A	T T	A A	A A	G G	A A	T T	A A	T T	A A	T T	A A	G G	A A	T T	A A	T T	T T	G G	A A	A A	A A	G G	T T	A A	C C	A A	C C	G G	A A	T T	A A	G G	T T	C C	A A	G G	G G	T T	A A	C C	T T	T T	T T	A A	G G	C C	A A	T T	T T	A A	T T	A A	C C	C C	T T	C C	A A	A A	G G	T T	G G	A A	C C	A A	A A	A A	A A	T T	G G	C C	A A	T T	G G	C C	C C	T T	T T	G G	C C	C C	T T	T T	A A	T T	A A	C C	G G	A A	G G	A A	C C	T T	G G	C C	A A	A A	A A	T T	G G	A A	G G	A A	T T	G G	G G	T T	T T	G G	T T	A A	C C	G G	T T	T T	A A	C C	T T	T T	C C	C C	A A	T T	C C	T T	A A	C C	A A	C C	G G	A A	A A	A A	C C	A A	T T	C C	A A	C C	G G	G G	G G	C C	T T	A A	C C	T T	G G	T T	C C	T T	T T	A A	C C	C C	T T	G G	G G	A A	G G	A A	C C	A A	C C	T T	A A	T T	C C	T T	G G	T T	G G	C C	A A	A A	T T	C C	T T	A A	G G	A A	T T	A A	C C	T T	A A	T T	A A	A A	A A	A A	G G	G G	C C	G G	A A	G G	C C	T T	G G	A A	G G	C C	G G	C C	G G	C C	C C	A A	T T	A A	A A	T T	T T	C C	T T	C C	G G	A A	G G	C C	T T	A A	G G	G G	A A	G G	A A	G G	A A	C C	C C	A A	A A	C C	G G	T T	T T	C C	T T	T T	T T	G G	0 0	C C	T T	A A	T T	A A	T T	T T	T T	G G	C C	A A	T T	T T	G G	T T	T T	A A	G G	T T	G G	T T	G G	A A	T T	A A	T T	G G	A A	T T	A A	A A	C C	G G	T T	A A	T T	T T	T T	T T	C C	T T	A A	C C	C C	C C	G G	A A	A A	C C	A A	A A	G G	C C	G G	C C	A A	T T	C C	A A	C C	T T	C C	A A	C C	T T	C C	C C	A A	T T	T T	T T	C C	T T	A A	T T	G G	T T	C C	A A	T T	A A	T T	A A	A A	T T	A A	G G	C C	A A	T T	G G	A A	T T	T T	A A	C C	A A	T T	A A	C C	C C	A A	C C	T T	G G	A A	G G	T T	G G	T T	C C	T T	C C	C C	C C	T T	A A	C C	G G	G G	G G	T T	G G	C C	A A	A A	G G	A A	T T	A A	A A	G G	T T	A A	G G	C C	T T	A A	A A	G G	G G	T T	A A	G G	C C	A A	A A	C C	G G	T T	C C	T T	T T	A A	G G	A A	C C	A A	A A	C C	G G	G G	A A	C C	C C	C C	A A	G G	A A	A A	T T	A A	A A	T T	C C	G G	A A	G G	C C	C C	T T	G G	A A	T T	T T	G G	A A	G G	T T	A A	C C	G G	A A	G G	T T	A A	A A	T T	T T	C C	T T	G G	C C	T T	A A	T T	A A	G G	T T	A A	T T	A A	A A	C C	A A	C C	A A	G G	T T	C C	A A	T T	A A	C C	T T	T T	C C	T T	G G	T T	C C	A A	A A	C C	G G	T T	A A	C C	T T	T T	T T	T T	T T	C C	T T	T T	G G	G G	G G	C C	T T	C C	G G	A A	A A	G G	T T	A A	C C	C C	C C	A A	C C	T T	A A	A A	C C	A A	C C	T T	T T	T T	G G	C C	G G	C C	A A	T T	A A	A A	G G	T T	A A	T T	G G	C C	T T	G G	C C	T T	C C	G G	A A	A A	T T	A A	T T	C C	T T	G G	C C	T T	G G	A A	A A	C C	G G	G G	A A	A A	G G	T T	A A	G G	T T	T T	C C	A A	T T	C C	A A	G G	C C	G G	A A	T T	A A	A A	T T	A A	C C	A A	G G	T T	A A	C C	T T	T T	T T	G G	C C	A A	C C	C C	A A	G G	G G	A A	A A	C C	T T	C C	A A	A A	A A	A A	T T	G G	A A	C C	G G	C C	T T	A A	T T	C C	G G	A A	T T	A A	G G	A A	T T	C C	C C	G G	A A	T T	A A	C C	G G	A A	G G	C C	A A	G G	C C	G G	G G	T T	A A	T T	T T	A A	G G	T T	T T	C C	A A	A A	A A	T T	A A	A A	C C	A A	T T	A A	T T	A A	A A	A A	G G	A A	A A	G G	T T	T T	T T	T T	T T	G G	T T	G G	T T	A A	A A	C C	T T	A A	G G	T T	A A	G G	A A	C C	C C	A A	A A	T T	A A	A A	A A	C C	T T	C C	A A	C C	T T	A A	A A	T T	A A	C C	C C	T T	A A	G G	A A	T T	G G	G G	G G	G G	C C	C C	G G	G G	C C	T T	G G	T T	G G	A A	T T	G G	T T	T T	A A	G G	A A	T T	A A	A A	A A	T T	T T	A A	0 0	G G	T T	T T	G G	A A	T T	A A	A A	A A	G G	T T	G G	C C	G G	A A	T T	A A	T T	A A	C C	C C	A A	T T	A A	T T	A A	C C	T T	T T	A A	A A	A A	C C	C C	A A	A A	G G	A A	G G	T T	G G	A A	G G	A A	C C	C C	A A	A A	A A	A A	C C	C C	A A	T T	A A	A A	C C	T T	A A	A A	G G	T T	T T	T T	A A	T T	T T	T T	T T	T T	A A	C C	T T	T T	A A	T T	T T	G G	A A	T T	A A	A A	A A	A A	T T	T T	T T	T T	C C	A A	A A	A A	C C	A A	T T	C C	G G	G G	A A	T T	T T	C C	T T	A A	G G	A A	T T	T T	A A	C C	A A	T T	A A	T T	T T	T T	T T	C C	A A	A A	A A	T T	T T	T T	T T	A A	G G	A A	A A	A A	T T	A A	T T	T T	T T	C C	A A	G G	A A	A A	A A	T T	G G	T T	T T	G G	G G	G G	T T	T T	T T	A A	T T	G G	A A	A A	G G	C C	T T	T T	T T	C C	C C	A A	A A	T T	A A	C C	C C	T T	G G	T T	A A	A A	T T	C C	C C	A A	A A	C C	C C	T T	A A	A A	C C	T T	T T	T T	C C	T T	A A	A A	C C	A A	T T	A A	T T	T T	T T	G G	T T	T T	G G	T T	A A	G G	G G	T T	T T	G G	A A	T T	A A	A A	A A	A A	A A	A A	G G	A A	T T	T T	C C	T T	G G	A A	A A	G G	A A	G G	T T	C C	A A	T T	A A	G G	C C	G G	A A	T T	C C	A A	C C	G G	T T	A A	A A	T T	T T	C C	G G	A A	A A	G G	C C	C C	T T	A A	A A	A A	A A	A A	T T	T T	G G	C C	C C	A A	C C	A A	A A	C C	G G	G G	T T	A A	C C	T T	A A	A A	A A	A A	T T	C C	T T	T T	G G	T T	C C	A A	T T	T T	T T	T T	A A	A A	G G	C C	G G	T T	T T	G G	C C	T T	T T	T T	T T	C C	T T	A A	G G	C C	T T	G G	T T	A A	A A	A A	A A	G G	C C	A A	T T	G G	G G	T T	A A	T T	A A	A A	T T	A A	G G	T T	A A	C C	G G	C C	G G	A A	T T	G G	G G	A A	C C	A A	T T	A A	A A	A A	A A	T T	C C	G G	T T	G G	G G	C C	A A	T T	T T	T T	G G	G G	T T	C C	T T	T T	C C	T T	T T	C C	G G	C C	A A	G G	C C	C C	A A	A A	T T	C C	C C	G G	G G	A A	G G	G G	G G	C C	C C	A A	C C	A A	A A	C C	C C	C C	C C	A A	C C	G G	A A	G G	T T	T T	C C	G G	0 0	T T	0 0	0 0	A A	C C	G G	C C	G G	G G	A A	A A	0 0	G G	0 0	G G	G G	T T	C C	G G	C C	T T	C C	C C	A A	A A	T T	G G	C C	A A	G G	G G	G G	A A	G G	T T	C C	A A	C C	G G	A A	A A	T T	A A	G G	G G	C C	C C	C C	G G	T T	G G	T T	T T	T T	A A	A A	T T	T T	T T	G G	A A	G G	T T	T T	T T	A A	A A	T T	A A	T T	G G	C C	A A	A A	G G	T T	T T	A A	T T	T T	C C	T T	T T	T T	G G	A A	C C	T T	C C	C C	A A	A A	T T	T T	G G	G G	G G	G G	A A	T T	T T	T T	T T	C C	T T	C C	T T	C C	A A	G G	T T	G G	A A	C C	C C	C C	A A	A A	T T	T T	C C	G G	A A	C C	G G	C C	A A	A A	A A	T T	G G	T T	T T	C C	T T	C C	G G	C C	G G	A A	C C	C C	C C	C C	A A	T T	C C	C C	C C	A A	C C	T T	T T	C C	T T	A A	C C	C C	C C	C C	T T	G G	A A	C C	A A	A A	A A	C C	A A	A A	T T	G G	G G	G G	A A	C C	A A	A A	A A	C C	G G	C C	A A	T T	A A	A A	G G	G G	T T	A A	T T	C C	G G	G G	C C	C C	T T	G G	G G	T T	G G	A A	A A	T T	C C	T T	C C	C C	A A	G G	C C	A A	A A	C C	T T	G G	T T	G G	T T	T T	C C	C C	C C	C C	T T	T T	T T	G G	G G	T T	A A	T T	T T	T T	G G	T T	G G	T T	C C	T T	G G	C C	T T	C C	T T	C C	T T	T T	T T	G G	A A	T T	G G	A A	A A	A A	G G	G G	G G	G G	A A	A A	G G	A A	T T	G G	G G	A A	G G	T T	A A	G G	C C	A A	G G	T T	A A	G G	G G	A A	A A	G G	T T	A A	T T	C C	T T	T T	A A	T T	T T	A A	A A	C C	C C	G G	C C	A A	T T	T T	A A	A A	C C	T T	T T	C C	T T	C C	G G	C C	C C	G G	C C	T T	C C	C C	T T	C C	C C	A A	A A	C C	A A	T T	C C	C C	T T	A A	A A	G G	C C	C C	A A	C C	A A	A A	A A	T T	G G	C C	C C	C C	C C	C C	T T	A A	C C	T T	T T	T T	T T	G G	C C	T T	G G	G G	A A	A A	C C	C C	T T	A A	G G	T T	G G	C C	T T	A A	G G	A A	G G	C C	T T	A A	G G	G G	A A	A A	G G	C C	A A	G G	C C	A A	G G	A A	G G	G G	A A	G G	A A	T T	C C	G G	C C	C C	G G	G G	C C	C C	C C	C C	G G	0 0	G G	T T	A A	T T	T T	C C	T T	T T	A A	C C	0 0	G G	A A	T T	A A	G G	G G	A A	T T	C C	T T	C C	G G	T T	A A	G G	A A	A A	A A	C C	A A	T T	C C	G G	A A	A A	T T	A A	A A	C C	T T	T T	T T	G G	G G	T T	T T	T T	C C	G G	C C	G G	A A	A A	T T	0 0	C C	T T	T T	G G	C C	A A	A A	C C	T T	T T	A A	A A	T T	A A	T T	T T	C C	A A	A A	A A	A A	T T	A A	A A	C C	A A	G G	C C	C C	C C	A A	T T	C C	A A	T T	C C	C C	A A	A A	G G	C C	T T	C C	C C	T T	C C	A A	G G	G G	0 0	G G	C C	T T	T T	A A	G G	C C	T T	G G	G G	G G	G G	C C	G G	C C	C C	A A	C C	C C	T T	A A	G G	G G	G G	C C	T T	T T	T T	C C	T T	A A	C C	A A	C C	G G	C C	G G	G G	G G	G G	G G	G G	A A	G G	C C	T T	C C	A A	G G	T T	C C	T T	A A	G G	A A	G G	G G	T T	G G	A A	G G	A A	G G	T T	T T	T T	T T	T T	T T	G G	A A	G G	C C	G G	A A	G G	A A	A A	A A	0 0	0 0	T T	C C	A A	C C	T T	C C	C C	A A	A A	T T	A A	G G	C C	T T	A A	T T	C C	G G	T T	C C	G G	T T	C C	C C	C C	C C	T T	A A	C C	A A	T T	T T	A A	A A	A A	A A	A A	G G	G G	C C	G G	A A	A A	T T	G G	G G	C C	A A	G G	C C	C C	T T	G G	A A	G G	G G	A A	A A	A A	A A	G G	C C	A A	A A	T T	C C	C C	G G	G G	A A	G G	A A	C C	T T	G G	A A	A A	T T	A A	C C	C C	T T	T T	A A	0 0	0 0	G G	G G	T T	G G	T T	T T	C C	G G	A A	A A	G G	C C	A A	G G	G G	C C	T T	C C	A A	A A	A A	T T	T T	T T	T T	G G	G G	T T	C C	C C	C C	C C	T T	T T	G G	A A	T T	C C	G G	0 0	0 0	G G	G G	A A	G G	G G	A A	G G	T T	C C	G G	A A	A A	T T	C C	A A	T T	G G	G G	G G	T T	A A	C C	A A	A A	C C	A A	A A	A A	0 0	T T	G G	A A	T T	C C	A A	T T	C C	C C	T T	T T	G G	T T	G G	G A	A A	T T	C C	C C	A A	A A	A A	A A	T T	G G	G G	T T	C C	T T	C C	T T	C C	C C	C C	A A	G G	T T	A A	T T	G G	G G	C C	C C	T T	G G	T T	T T	T T	G G	A A	C C	G G	C C	C C	C C	A A	C C	G G	G G	T T	T T	A A	C C	G G	C C	C C	T T	T T	G G	G G	A A	T T	C C	A A	G G	C C	A A	A A	T T	A A	C C	T T	T T	T T	C C	G G	C C	A A	C C	G G	G G	T T	G G	C C	C C	C C	C C	G G	G G	G G	C C	G G	C C	A A	C C	G G	G G	G G	T T	C C	G G	T T	G G	T T	G G	C C	G G	A A	C C	A A	T T	C C	A A	G G	T T	G G	T T	C C	G G	T T	C C	G G	A A	T T	C C	C C	A A	A A	T T	C C	T T	G G	T T	A A	G G	G G	C C	A A	A A	G G	A A	T T	T T	C C	G G	A A	G G	A A	C C	A A	A A	A A	G G	C C	A A	G G	G G	C C	T T	G G	A A	A A	T T	A A	G G	T T	G G	T T	A A	C C	G G	A A	A A	A A	A A	T T	C C	A A	C C	T T	G G	T T	T T	A A	G G	C C	G G	G G	C C	G G	T T	A A	G G	G G	C C	C C	T T	G G	T T	A A	A A	A A	T T	T T	T T	A A	T T	T T	T T	A A	A A	C C	T T	C C	A A	T T	G G	T T	A A	T T	T T	T T	A A	G G	A A	G G	T T	G G	T T	G G	A A	C C	A A	A A	A A	A A	A A	A A	G G	T T	A A	A A	T T	G G	A A	C C	C C	C C	A A	T T	T T	T T	A A	A A	C C	T T	C C	C C	A A	T T	A A	T T	A A	T T	A A	A A	G G	C C	T T	C C	G G	C C	C C	A A	T T	A A	A A	T T	G G	T T	T T	A A	A A	T T	C C	A A	T T	C C	T T	G G	T T	A A	T T	G G	A A	T T	G G	G G	T T	T T	A A	T T	A A	T T	G G	A A	C C	T T	A A	A A	C C	A A	A A	C C	G G	G G	A A	T T	A A	C C	T T	A A	T T	G G	T T	C C	G G	A A	G G	A A	G G	A A	C C	A A	A A	T T	G G	T T	G G	A A	C C	T T	T T	G G	A A	T T	G G	T T	T T	C C	A A	C C	T T	G G	G G	A A	G G	A A	C C	G G	C C	T T	T T	A A	T T	G G	G G	G G	G G	G G	T T	G G	G G	T T	G G	A A	G G	T T	A A	T T	G G	T T	G G	C C	C C	A A	C C	C C	T T	G G	A A	C C	G G	T T	G G	C C	A A	C C	G G	C C	T T	T T	G G	T T	A A	G G	T T	C C	G G	G G	C C	T T	C C	C C	G G	G G	C C	T T	A A	T T	T T	T T	T T	A A	T T	C C	C C	C C	A A	A A	A A	G G	T T	A A	T T	G G	G G	T T	C C	T T	G G	G G	C C	C C	C C	T T	C C	G G	C C	T T	A A	T T	C C	C C	G G	G G	C C	T T	T T	A A	A A	A A	T T	G G	A A	A A	A A	A A	T T	T T	C C	T T	T T	T T	T T	C C	A A	C C	C C	T T	A A	C C	T T	A A	A A	C C	G G	A A	C C	A A	A A	G G	C C	G G	C C	G G	G G	C C	C C	T T	T T	C C	T T	A A	T T	T T	T T	G G	G G	T T	C C	C C	A A	G G	G G	T T	C C	A A	A A	A A	T T	C C	A A	T T	C C	A A	G G	C C	G G	T T	T T	A A	A A	C C	T T	A A	A A	C C	G G	T T	C C	T T	T T	G G	G G	T T	T T	T T	C C	T T	A A	T T	T T	A A	G G	A A	T T	A A	A A	A A	C C	T T	T T	A A	A A	A A	A A	T T	G G	T T	C C	C C	A A	A A	G G	C C	C C	G G	T T	C C	A A	T T	A A	A A	A A	A A	A A	T T	C C	A A	A A	A A	G G	A A	T T	G G	T T	0 0	T T	0 0	T T	A A	0 0	T T	T T	G G	T T	T T	C C	0 0	A A	A A	T T	G G	G G	T T	A A	T T	G G	T T	A A	0 0	0 0	0 0	G G	A A	G G	C C	T T	A A	G G	G G	A A	G G	C C	C C	G G	C C	G G	A A	G G	T T	G G	C C	G G	T T	G G	A A	C C	C C	C C	T T	G G	G G	C C	C C	C C	G G	A A	A A	A A	G G	G G	T T	C C	T T	C C	G G	A A	C C	C C	T T	A A	A A	T T	C C	C C	G G	G G	T T	C C	G G	A A	C C	T T	T T	C C	C C	A A	T T	A A	A A	A A	A A	T T	T T	A A	T T	T T	A A	A A	A A	G G	A A	T T	A A	C C	T T	C C	T T	C C	T T	G G	A A	A A	T T	C C	C C	A A	G G	G G	T T	T T	T T	G G	G G	T T	G G	A A	T T	T T	T T	T T	A A	A A	A A	C C	A A	T T	T T	G G	T T	A A	T T	C C	G G	C C	C C	T T	A A	T T	T T	A A	T T	G G	A A	A A	A A	A A	G G	A A	C C	G G	0 0	T T	C C	A A	T T	C C	T T	A A	T T	A A	A A	T T	T T	G G	A A	T T	G G	G G	T T	T T	A A	A A	T T	A A	T T	A A	C C	C C	G G	C C	C C	A A	T T	G G	A A	T T	A A	T T	A A	A A	C C	T T	A A	C C	T T	T T	G G	A A	C C	C C	A A	G G	G G	T T	A A	G G	A A	A A	C C	C C	T T	A A	C C	C C	C C	C C	A A	C C	C C	A A	G G	A A	C C	A A	C C	G G	A A	A A	A A	A A	T T	T T	T T	C C	A A	T T	C C	A A	A A	T T	T T	T T	A A	T T	A A	G G	C C	G G	C C	T T	A A	G G	C C	A A	C C	G G	G G	C C	A A	A A	C C	T T	G G	C C	T T	G G	C C	C C	G G	T T	G G	T T	A A	T T	A A	C C	G G	0 0	G G	G G	C C	C C	T T	T T	A A	A A	A A	A A	C C	A A	A A	A A	A A	A A	T T	C C	A A	C C	T T	A A	A A	A A	A A	C C	C C	A A	A A	A A	G G	C C	T T	C C	C C	A A	T T	T T	T T	C C	T T	G G	A A	G G	A A	T T	T T	T T	G G	C C	C C	G G	T T	A A	T T	A A	T T	C C	C C	C C	C C	T T	T T	T T	A A	A A	A A	T T	A A	A A	G G	T T	A A	C C	A A	C C	A A	A A	T T	T T	C C	A A	A A	A A	T T	T T	T T	G G	A A	G G	A A	T T	T T	T T	T T	T T	A A	G G	A A	G G	G G	T T	G G	A A	C C	T T	G G	A A	A A	T T	T T	A A	A A	C C	T T	A A	G G	T T	A A	A A	A A	A A	A A	C C	T T	A A	G G	T T	A A	A A	T T	T T	G G	T T	G G	T T	G G	T T	C C	C C	C C	T T	G G	0 0	G G	T T	C C	G G	C C	G G	G G	G G	A A	T T	A A	G G	C C	A A	A A	A A	G G	T T	G G	C C	A A	A A	C C	G G	G G	T T	G G	T T	G G	T T	C C	C C	T T	T T	G G	A A	A A	T T	T T	A A	G G	C C	C C	G G	G G	C C	G G	T T	T T	A A	A A	A A	0 0	A A	T T	T T	C C	T T	G G	G G	T T	A A	A A	G G	G G	C C	T T	T T	A A	C C	T T	T T	T T	A A	T T	T T	C C	G G	G G	T T	T T	A A	C C	G G	T T	A A	A A	A A	A A	C C	G G	C C	A A	G G	A A	G G	A A	T T	A A	A A	G G	C C	G G	A A	C T	C C	T C	C T	A A	G G	C C	T T	A A	A A	T T	A A	G G	T T	A A	A A	A A	T T	T T	T T	C C	T T	T T	C C	G G	T T	T T	C C	T T	T T	T T	G G	G G	T T	A A	G G	C C	A A	G G	T T	C C	A A	A A	T T	A A	G G	T T	C C	T T	C C	C C	T T	A A	C C	A A	A A	T T	G G	G G	T T	A A	A A	G G	T T	G G	T T	T T	A A	G G	T T	A A	A A	C C	A A	A A	C C	A A	A A	C C	C C	T T	T T	G G	G G	A A	A A	A A	A A	G G	G G	T T	T T	A A	A A	0 0	G G	A A	T T	C C	A A	C C	G G	C C	T T	A A	G G	A A	T T	G G	G G	G G	A A	T T	A A	C C	T T	A A	G G	G G	A A	G G	A A	T T	C C	T T	A A	A A	G G	A A	A A	C C	G G	G G	A A	A A	C C	A A	T T	A A	G G	G G	C C	T T	G G	C C	T T	T T	T T	G G	T T	A A	G G	A A	C C	T T	C C	G G	A A	T T	A A	T T	A A	G G	A A	G G	T T	G G	A A	T T	C C	C C	C C	A A	C C	A A	T T	C C	T T	T T	A A	C C	G G	A A	C C	G G	T T	A A	T T	C C	A A	C C	T T	C C	G G	G G	T T	G G	C C	T T	A A	A A	G G	C C	C C	T T	A A	T T	A A	A A	A A	T T	A A	G G	T T	C C	T T	G G	C C	T T	G G	C C	T T	T T	G G	T T	C C	A A	G G	T T	T T	G G	A A	A A	G G	G G	A A	G G	A A	A A	T T	T T	G G	A A	A A	A A	T T	G G	A A	G G	A A	A A	A A	G G	G G	C C	T T	G G	A A	T T	C C	A A	A A	T T	C C	T T	T T	A A	T T	G G	A A	G G	G G	A A	T T	T T	G G	A A	T T	T T	G G	A A	G G	A A	C C	C C	A A	A A	C C	C C	C C	G G	T T	A A	G G	T T	G G	A A	T T	T T	T T	T T	T T	A A	A A	T T	T T	G G	C C	T T	C T	C C	T T	G G	G G	A A	C C	G G	C C	G G	T T	T T	A A	T T	G G	G G	A A	T T	C C	T T	A A	T T	T T	C C	G G	T T	G G	C C	C C	G G	T T	A A	G G	G G	G G	A A	T T	C C	G G	T T	G G	C C	C C	T T	C C	G G	T T	A A	G G	A A	G G	A A	A A	A A	T T	T T	G G	T T	A A	T T	T T	C C	G G	T T	T T	C C	G G	A A	G G	T T	A A	G G	T T	T T	T T	G G	G G	A A	C C	A A	T T	0 0	0 0	A A	G G	C C	C C	T T	A A	A A	A A	T T	A A	C C	G G	T T	G G	A A	T T	T T	A A	T T	T T	G G	A A	G G	C C	T T	A A	A A	A A	A A	G G	T T	G G	A A	C C	A A	T T	A A	T T	C C	A A	C C	T T	T T	G G	T T	C C	T T	A A	A A	C C	A A	A A	G G	C C	T T	T T	A A	T T	A A	T T	A A	A A	G G	C C	T T	A A	T T	T T	C C	T T	G G	T T	C C	T T	T T	T T	T T	T T	G G	T T	G G	A A	A A	T T	A A	A A	G G	T T	T T	T T	C C	C C	A A	G G	G G	T T	C C	A A	A A	A A	A A	A A	T T	T T	C C	A A	A A	G G	A A	T T	C C	T T	A A	T T	G G	T T	A A	T T	T T	G G	G G	T T	G G	A A	A A	G G	C C	G G	A A	T T	A A	A A	T T	C C	T T	G G	T T	C C	A A	G G	A A	T T	A A	C C	C C	C C	G G	A A	C C	G G	A A	C C	C C	T T	T T	G G	T T	A A	T T	A A	C C	T T	T T	A A	A A	C C	A A	G G	A A	T T	T T	C C	T T	G G	T T	A A	G G	A A	T T	G G	C C	A A	G G	T T	A A	G G	A A	C C	C C	T T	A A	G G	T T	T T	A A	T T	A A	A A	G G	A A	C C	T T	G G	A A	A A	C C	A A	C C	T T	G G	G G	T T	A A	A A	T T	G G	A A	T T	C C	A A	G G	G G	A A	A A	T T	G G	A A	A A	C C	T T	A A	T T	C C	C C	A A	A A	A A	C C	T T	A A	A A	C C	C C	T T	G G	A A	A A	C C	T T	A A	A A	G G	A A	A A	T T	C C	G G	T T	C C	G G	A A	G G	A A	G G	A A	G G	C C	C C	A A	C C	A A	A A	T T	A A	A A	A A	C C	A A	T T	G G	A A	A A	G G	G G	T T	C C	C C	T T	T T	A A	T T	A A	T T	T T	A A	T T	T T	A A	G G	A A	T T	T T	G G	G G	T T	G G	A A	G G	T T	G G	C C	C C	G G	G G	T T	A A	C C	T T	C C	T T	C C	A A	A A	C C	C C	C C	C C	T T	A A	T T	T T	C C	C C	A A	C C	T T	C C	G G	C C	A A	A A	A A	A A	A A	T T	T T	T T	A A	C C	G G	T T	C C	A A	A A	G G	C C	A A	A A	A A	T T	T T	T T	T T	T T	A A	G G	C C	C C	T T	A A	T T	C C	A A	G G	G G	T T	G G	G G	A A	G G	T T	T T	G G	A A	G G	A A	A A	A A	T T	T T	G G	C C	A A	G G	G G	T T	A A	A A	T T	C C	T T	G G	A A	T T	A A	C C	A A	T T	G G	C C	C C	T T	C C	T T	T T	C C	G G	A A	C C	G G	G G	C C	T T	C C	G G	T T	T T	G G	T T	C C	A A	A A	A A	T T	T T	G G	A A	G G	A A	G G	C C	G G	C C	A A	G G	C C	A A	G G	A A	G G	G G	A A	T T	C C	C C	T T	C C	A A	T T	C C	G G	G G	A A	A A	T T	T T	C C	C C	A A	T T	C C	C C	A A	C C	A A	T T	T T	C C	T T	C C	G G	G G	C C	A A	G G	C C	T T	T T	T T	C C	T T	C C	A A	T T	T T	G G	G G	T T	C C	C C	G G	0 0	G G	C C	T T	C C	G G	T T	A A	T T	A A	A A	G G	G G	C C	A A	T T	0 0	T T	T T	T T	G G	A A	T T	C C	G G	A A	C C	A A	G G	T T	A A	A A	A A	G G	T T	T T	G G	A A	T T	C C	G G	A A	G G	A A	T T	T T	A A	G G	T T	G G	C C	C C	G G	G G	G G	T T	C C	A A	C C	C C	C C	T T	G G	A A	T T	T T	C C	A A	A A	T T	A A	T T	A A	T T	T T	C C	G G	G G	A A	C C	T T	C C	T T	A A	C C	C C	A A	T T	G G	A A	T T	A A	A A	G G	T T	C C	T T	T T	T T	G G	T T	A A	A A	T T	A A	T T	A A	C C	A A	A A	C C	A A	A A	G G	T T	T T	G G	A A	A A	T T	A A	C C	G G	T T	C C	A A	T T	C C	T T	C C	C C	G G	T T	A A	A A	A A	T T	G G	T T	T T	T T	T T	T T	A A	T T	T T	A A	T T	G G	C C	T T	A A	T T	T T	T T	T T	T T	T T	G G	T T	A A	G G	A A	C C	A A	G G	C C	A A	G G	C C	A A	T T	A A	A A	A A	C C	G G	T T	T T	C C	A A	T T	T T	T T	G G	T T	T T	G G	C C	T T	T T	T T	G G	A A	C C	T T	G G	T T	G G	C C	A A	A A	T T	C C	T T	C C	G G	A A	T T	A A	A A	A A	C C	T T	G G	A A	A A	G G	G G	C C	A A	C C	T T	C C	G G	T T	C C	T T	G G	T T	A A	T T	A A	A A	T T	T T	T T	T T	A A	G G	G G	A A	A A	T T	C C	G G	C C	A A	G G	A A	A A	C C	T T	A A	C C	A A	A A	T T	G G	G G	G G	A A	A A	A A	G G	G G	G G	T T	T T	T T	C C	A A	T T	G G	T T	G G	C C	G G	A A	G G	C C	T T	A A	C C	C C	A A	A A	T T	C C	A A	T T	G G	T T	A A	A A	C C	A A	C C	A A	C C	C C	C C	T T	G G	T T	C C	T T	A A	A A	G G	A A	T T	0 0	G G	C C	C C	A A	G G	C C	C C	G G	T T	T T	G G	A A	A A	T T	C C	C C	T T	T T	A A	A A	G G	T T	G G	C C	G G	C C	C C	C C	C C	G G	A A	G G	G G	C C	A A	T T	A A	A A	T T	A A	G G	T T	T T	C C	G G	T T	T T	T T	C C	A A	A A	A A	A A	T T	C C	T T	T T	A A	A A	C C	T T	A A	A A	G G	C C	T T	T T	T T	T T	T T	G G	A A	T T	A A	G G	G G	C C	T T	A A	T T	C C	T T	A A	C C	A A	G G	A A	A A	C C	T T	T T	A A	C C	T T	G G	A A	G G	C C	C C	A A	C C	T T	A A	C C	G G	A A	A A	T T	G G	A A	A A	A A	C C	A A	T T	T T	A A	G G	A A	A A	C C	C C	G G	C C	C C	A A	A A	C C	T T	G G	C C	A A	G G	T T	A A	T T	A A	A A	A A	G G	T T	T T	C C	A A	T T	G G	G G	G G	A A	T T	G G	G G	C C	G G	C C	A A	A A	C C	A A	G G	C C	G G	T T	T T	C C	C C	A A	C C	A A	C C	C C	T T	A A	A A	C C	G G	C C	G G	T T	A A	C C	C C	G G	C C	C C	A A	A A	A A	G G	G G	C C	T T	T T	G G	G G	A A	T T	T T	A A	T T	C C	T T	T T	C C	T T	G G	T T	G G	A A	G G	T T	G G	G G	G G	A A	G G	A A	A A	A A	T T	T T	C C	G G	T T	G G	A A	C C	A A	C C	C C	G G	A A	A A	C C	A A	T T	C C	T T	G G	G G	A A	T T	T T	C C	G G	G G	C C	A A	T T	C C	A A	A A	A A	A A	A A	A A	T T	G G	G G	A A	C C	T T	A A	G G	A A	T T	T T	C C	A A	T T	G G	T T	C C	A A	G G	G G	A A	C C	A A	T T	G G	G G	T T	A A	T T	T T	C C	G G	G G	C C	C C	C C	C C	C C	T T	T T	T T	A A	T T	A A	T T	A A	T T	C C	T T	A A	A A	G G	C C	T T	C C	T T	T T	C C	T T	C C	T T	T T	A A	A A	A A	T T	T T	T T	G G	C C	C C	G G	G G	T T	A A	T T	A A	A A	A A	G G	T T	A A	T T	G G	C C	T T	G G	T T	T T	C C	C C	C C	T T	C C	G G	A A	C C	T T	A A	G G	G G	G G	C C	G G	C C	A A	G G	C C	A A	T T	C C	A A	C C	A A	G G	C C	T T	A A	G G	A A	T T	A A	T T	G G	C C	A A	T T	T T	G G	C C	G G	G G	C C	G G	A A	0 0	0 0	T T	G G	G G	G G	G G	A A	A A	C C	A A	C C	T T	A A	C C	G G	T T	C C	T T	A A	T T	G G	A A	A A	G G	G G	A A	A A	G G	G G	G G	C C	G G	A A	G G	A A	T T	T T	C C	A A	T T	C C	G G	A A	G G	G G	T T	C C	T T	G G	C C	G G	A A	C C	T T	T T	A A	T T	T T	A A	T T	T T	T T	T T	A A	T T	C C	C C	T T	C C	T T	T T	A A	A A	T T	A A	A A	C C	T T	C C	T T	T T	C C	C C	C C	C C	A A	A A	C C	C C	C C	T T	T T	C C	T T	A A	G G	A A	C C	G G	C C	G G	G G	T T	C C	A A	G G	T T	A A	G G	A A	C C	T T	A A	G G	C C	G G	T T	T T	G G	A A	A A	T T	G G	G G	A A	G G	A A	C C	G G	A A	A A	C C	T T	G G	A A	0 0	A A	T T	T T	G G	A A	T T	A A	T T	A A	G G	G G	G G	A A	T T	A A	G G	G G	G G	C C	C C	T T	A A	C C	C C	T T	G G	C C	C C	A A	A A	A A	C C	C C	C C	A A	T T	T T	A A	G G	T T	A A	C C	G G	T T	A A	T T	C C	T T	C C	C C	G G	A A	T T	A A	G G	G G	G G	G G	C C	C C	T T	T T	C C	T T	A A	A A	A A	G G	G G	C C	G G	G G	A A	C C	T T	G G	A A	C C	A A	A A	G G	A A	T T	G G	A A	0 0	T T	G G	C C	A A	C C	T T	A A	A A	A A	T T	C C	C C	A A	T T	T T	G G	C C	C C	G G	G G	A A	C C	G G	A A	A A	C C	G G	A A	C C	G G	T T	A A	G G	G G	A A	A A	C C	C C	T T	A A	T T	C C	A A	C C	G G	T T	A A	A A	T T	A A	A A	A A	C C	A A	C C	A A	G G	C C	T T	C C	C C	G G	C C	T T	C C	A A	C C	G G	A A	A A	T T	C C	A A	A A	A A	C C	C C	G G	G G	G G	T T	A A	C C	G G	T T	T T	C C	C C	A A	A A	G G	G G	G G	A A	C C	C C	G G	G G	T T	C C	A A	T T	A A	T T	G G	G G	A A	A A	A A	G G	A A	C C	T T	T T	T T	G G	T T	A A	G G	C C	C C	A A	G G	T T	G G	T T	A A	A A	G G	T T	G G	C C	A A	C C	A A	G G	C C	T T	T T	G G	G G	T T	A A	A A	T T	A A	C C	T T	T T	C C	A A	T T	T T	A A	G G	A A	C C	C C	G G	A A	G G	T T	T T	A A	T T	T T	T T	T T	G G	A A	A A	C C	T T	T T	G G	C C	A A	T T	C C	G G	A A	G G	A A	C C	G G	A A	A A	T T	G G	G G	A A	A A	G G	A A	T T	G G	G G	C C	G G	G G	G G	C C	G G	G G	G G	T T	G G	C C	A A	A A	A A	T T	A A	A A	C C	G G	G G	C C	G G	C C	G G	C C	A A	G G	C C	A A	A A	T T	G G	A A	C C	A A	G G	C C	C C	G G	T T	T T	T T	C C	T T	C C	G G	0 0	C C	G G	C C	G G	A A	G G	A A	G G	T T	A A	A A	T T	T T	C C	G G	G G	T T	G G	T T	C C	C C	G G	G G	T T	G G	T T	A A	A A	A A	C C	T T	C C	A A	C C	A A	G G	T T	T T	A A	T T	C C	C C	C C	G G	T T	A A	C C	G G	C C	A A	T T	T T	A A	T T	T T	G G	G G	G G	A A	C C	G G	G G	A A	C C	A A	A A	C C	C C	C C	C C	A A	C C	C C	A A	C C	C C	G G	G G	A A	C C	G G	C C	C C	C C	C C	G G	T T	G G	C C	A A	A A	C C	G G	T T	C C	A A	T T	G G	G G	T T	C C	C C	T T	C C	G G	T T	C C	T T	C C	C C	A A	A A	T T	G G	T T	C C	C C	G G	C C	A A	G G	G G	A A	A A	G G	A A	G G	T T	C C	G G	C C	T T	T T	C C	C C	A A	A A	G G	A A	C G	G G	G G	G G	C C	C C	C C	G G	T T	T T	T T	C C	T T	A A	C C	T T	A A	G G	C C	T T	G G	A A	G G	G G	T T	C C	C C	T T	A A	C C	T T	G G	T T	C C	C C	G G	A A	A A	T T	C C	A A	A A	G G	G G	C C	A A	C C	A A	T T	T T	C C	C C	C C	G G	A A	A A	G G	G G	A A	C C	G G	G G	G G	A A	T T	C C	T T	A A	A A	0 0	G G	C C	A A	T T	C C	G G	A A	G G	A A	A A	T T	T T	T T	T T	C C	A A	T T	C C	C C	A A	T T	C C	G G	C C	T T	G G	G G	C C	T T	G G	C C	A A	C C	C C	C C	G G	T T	T T	A A	A A	C C	C C	A A	T T	C C	G G	G G	C C	A A	A A	A A	C C	A A	A A	G G	G G	G G	G G	G G	A A	C C	T T	G G	C C	T T	C C	A A	C C	G G	C C	C C	A A	G G	C C	T T	C C	C C	A A	A A	A A	T T	G G	T T	G G	G G	A A	A A	C C	G G	T T	C C	T T	A A	C C	A A	A A	A A	T T	A A	A A	C C	G G	G G	T T	G G	T T	C C	A A	A A	T T	C C	C C	T T	A A	A A	A A	T T	T T	T T	T T	T T	T T	A A	T T	T T	G G	T T	T T	G G	A A	T T	G G	T T	T T	A A	C C	G G	C C	G G	T T	C C	T T	C C	T T	C C	G G	T T	C C	C C	C C	C C	T T	A A	G G	C C	T T	T T	G G	G G	C C	C C	A A	C C	A A	C C	T T	C C	A A	C C	C C	T T	C C	C C	A A	A A	A A	A A	T T	A A	T T	C C	A A	G G	A A	A A	C C	G G	T T	T T	C C	T T	G G	T T	G G	G G	C C	A A	T T	T T	T T	T T	T T	A A	A A	T T	T T	A A	T T	G G	C C	G G	A A	A A	T T	T T	T T	T T	T T	C C	T T	C C	G G	G G	C C	C C	A A	G G	A A	C C	C C	G G	G G	C C	G G	A A	A A	C C	T T	G G	G G	C C	A A	A A	G G	G G	C C	G G	G G	A A	A A	C C	T T	T T	T T	C C	A A	C C	T T	A A	A A	G G	A A	T T	C C	G G	C C	A A	G G	T T	A A	C C	G G	G G	G G	A A	C C	C C	C C	G G	T T	C C	C C	G G	G G	C C	G G	T T	T T	T T	T T	A A	C C	G G	C C	G G	C C	G G	C C	A A	T T	T T	G G	C C	C C	A A	A A	A A	C C	C C	T T	A A	T T	C C	G G	C C	C C	G G	G G	T T	C C	C C	T T	C C	A A	G G	C C	C C	A A	C C	C C	A A	G G	T T	G G	A A	C C	C C	G G	C C	C C	A A	T T	C C	C C	T T	A A	G G	T T	T T	T T	C C	T T	T T	T T	C C	T T	G G	A A	G G	A A	C C	T T	G G	G G	A A	C C	G G	C C	G G	A A	T T	A A	C C	A A	T T	T T	C C	A A	G G	C C	C C	T T	T T	A A	T T	C C	A A	G G	G G	C C	T T	G G	A A	C C	G G	A A	T T	C C	C C	A A	A A	G G	A A	T T	T T	A A	A A	A A	C C	A A	A A	T T	T T	C C	A A	C C	G G	C C	A A	T T	G G	A A	T T	T T	A A	A A	G G	C C	T T	G G	C C	G G	A A	A A	A A	G G	T T	A A	C C	C C	A A	G G	T T	G G	A A	A A	C C	G G	G G	G G	C C	G G	G G	T T	C C	T T	T T	A A	G G	G G	T T	A A	C C	A A	T T	T T	C C	C C	G G	G G	C C	G G	C C	A A	A A	T T	A A	C C	A A	C C	T T	A A	G G	C C	C C	C C	A A	A A	G G	C C	T T	C C	T T	T T	G G	G G	T T	A A	T T	G G	G G	A A	C C	C C	T T	A A	T T	G G	A A	G G	A A	A A	A A	C C	C C	A A	A A	T T	A A	G G	0 0	C C	A A	C C	A A	G G	G G	T T	T T	A A	A A	C C	T T	A A	T T	T T	G G	A A	T T	A A	G G	C C	A A	C C	T T	T T	T T	A A	A A	T T	C C	C C	T T	T T	T T	G G	C C	C C	G G	C C	T T	0 0	C C	0 0	0 0	G G	C C	C C	G G	G G	G G	C C	C C	C C	T T	G G	G G	G G	A A	A A	G G	C C	A A	G G	G G	T T	G G	G G	G G	T T	G G	G G	T T	T T	C C	A A	T T	C C	T T	G G	T T	A A	T T	T T	T T	A A	T T	G G	C C	C C	T T	T T	C C	A A	A A	G G	G G	C C	A A	G G	G G	A A	T T	A A	G G	A A	C C	A A	A A	A A	G G	T T	A A	A A	C C	T T	A A	C C	T T	C C	T T	A A	A A	C C	C C	C C	T T	C C	A A	G G	G G	A A	T T	C C	C C	A A	C C	C C	C C	C C	C C	A A	G G	G G	G G	A A	C C	A A	C C	G G	A A	A A	A A	A A	G G	C C	T T	G G	A A	G G	T T	A A	A A	T T	G G	C C	A A	T T	T T	A A	T T	C C	A A	G G	A A	T T	G G	A A	G G	T T	T T	T T	T T	T T	A A	G G	T T	A A	T T	T T	A A	A A	T T	G G	A A	G G	T T	T T	T T	T T	A A	C C	G G	A A	T T	A A	G G	C C	T T	A A	G G	T T	T T	G G	0 0	0 0	0 0	0 0	0 0	0 0	0 0	0 0	A A	C C	G G	A A	C C	C C	C C	A A	C C	G G	C C	T T	A A	C C	T T	A A	C C	T T	G G	C C	A A	T T	G G	C C	A A	T T	T T	T T	C C	T T	A A	T T	G G	T T	A A	T T	T T	T T	T T	A A	T T	T T	C C	A A	C C	T T	G G	A A	A A	A A	G G	A A	C C	T T	T T	C C	T T	C C	T T	T T	A A	T T	A A	C C	G G	G G	G G	C C	A A	T T	T T	T T	G G	T T	T T	T T	T T	C C	T T	T T	C C	C C	T T	T T	T T	C C	C C	T T	A A	T T	A A	C C	A A	A A	G G	A A	A A	A A	A A	T T	A A	A A	A A	A A	G G	C C	T T	T T	A A	T T	A A	A A	A A	A A	A A	A A	G G	C C	G G	T T	G G	A A	G G	A A	A A	T T	A A	A A	C C	G G	A A	C C	A A	A A	G G	A A	T T	G G	C C	A A	T T	A A	T T	G G	A A	G G	T T	A A	C C	C C	T T	C C	A A	A A	C C	T T	G G	T T	T T	A A	T T	A A	T T	A A	A A	G G	T T	T T	C C	G G	T T	A A	A A	G G	C C	A A	T T	T T	T T	G G	T T	T T	C C	G G	T T	T T	A A	G G	C C	A A	T T	A A	A A	T T	A A	A A	A A	A A	G G	C C	G G	T T	G G	G G	A A	T T	T T	T T	C C	A A	T T	G G	T T	T T	T T	A A	A A	G G	A A	T T	G G	C C	T T	C C	G G	C C	G G	G G	G G	A A	T T	C C	T T	G G	G G	T T	A A	G G	G G	G G	C C	C C	G G	C C	A A	G G	G G	A A	T T	C C	T T	G G	C C	C C	A A	C C	G G	C C	A A	G G	T T	G G	A A	G G	T T	T T	C C	G G	T T	A A	T T	C C	T T	C C	A A	T T	T T	T T	C C	T T	A A	G G	A A	A A	T T	G G	A A	T T	G G	T T	A A	T T	A A	T T	T T	C C	A A	A A	C C	T T	T T	T T	A A	G G	T T	G G	C C	T T	C C	T T	T T	T T	G G	A A	C C	G G	C C	G G	G G	A A	C C	A A	A A	T T	A A	T T	T T	G G	G G	A A	T T	A A	C C	A A	T T	G G	T T	A A	A A	T T	T T	A A	T T	A A	C C	C C	A A	T T	C C	C C	G G	G G	G G	A A	0 0	A A	T T	G G	A A	A A	C C	G G	A A	C C	G G	T T	C C	A A	G G	C C	T T	T T	0 0	T T	T T	C C	C C	0 0	G G	T T	A A	C C	G G	G G	G G	C C	C C	C C	G G	A A	C C	T T	G G	C C	T T	C C	A A	A A	T T	G G	G G	G G	C C	T T	A A	T T	A A	C C	A A	C C	A A	G G	A A	G G	A A	A A	G G	A A	A A	T T	G G	C C	T T	T T	A A	C C	G G	A A	C C	C C	T T	C C	A A	C C	A A	G G	A A	A A	T T	A A	A A	T T	G G	G G	A A	A A	G G	T T	T T	T T	C C	C C	A A	A A	G G	C C	C C	C C	C C	A A	C C	A A	G G	G G	G G	G G	G G	C C	T T	A A	C C	T T	T T	C C	A A	A A	A A	A A	C C	C C	G G	A A	T T	C C	G G	G G	T T	T T	C C	T T	T T	A A	A A	G G	G G	G G	G G	A A	G G	T T	A A	A A	G G	G G	C C	C C	G G	A A	A A	G G	C C	G G	G G	G G	C C	T T	A A	A A	G G	C C	A A	A A	C C	A A	A A	A A	T T	T T	G G	G G	C C	A A	A A	G G	T T	A A	G G	G G	T T	A A	T T	C C	C C	G G	T T	A A	A A	G G	C C	A A	C C	G G	T T	G G	T T	C C	A A	C C	T T	A A	C C	T T	C C	T T	C C	C C	C C	C C	T T	T T	A A	C C	C C	T T	G G	T T	G G	A A	T T	T G	A A	C C	A A	G G	A A	T T	G G	C C	A A	T T	C C	T T	C C	C C	A A	T T	C C	G G	A A	A A	C C	A A	C C	A A	G G	G G	T T	C C	G G	0 0	C C	G G	G G	T T	A A	C C	T T	C C	T T	G G	A A	C C	A A	T T	T T	G G	A A	G G	T T	A A	A A	T T	A A	A A	A A	A A	G G	A A	G G	T T	A A	C C	G G	C C	T T	G G	C C	C C	T T	C C	A A	T T	G G	T T	G G	0 0	C C	G G	A A	G G	A A	A A	C C	G G	T T	T T	G G	A A	A A	A A	C C	G G	C C	A A	C C	A A	A A	G G	A A	C C	A A	C C	C C	C C	A A	T T	T T	A A	A A	C C	A A	A A	G G	G G	C C	C C	C C	A A	G G	A A	T T	T T	G G	T T	A A	T T	C C	G G	C C	G G	T T	A A	C C	T T	T T	T T	A A	G G	A A	C C	G G	A A	T T	A A	A A	A A	G G	T T	G G	C C	A A	T T	G G	T T	G G	G G	C C	A A	G G	T T	T T	T T	T T	T T	T T	T T	C C	T T	G G	C C	G G	T T	C C	G G	A A	T T	C C	G G	A A	G G	G G	G G	C C	G G	A A	G G	T T	C C	T T	T T	T T	G G	G G	C C	A A	C C	G G	A A	A A	A A	T T	G G	G G	G G	C C	G G	G G	C C	C C	T T	G G	T T	C C	C C	C C	G G	C C	T T	T T	G G	A A	G G	G G	A A	C C	A A	C C	G G	A A	T T	C C	C C	G G	C C	T T	G G	C C	T T	G G	T T	G G	T T	A A	G G	A A	A A	C C	T T	T C	G G	A A	G G	T T	G G	G G	T T	A A	G G	T T	C C	A A	T T	A A	C C	G G	T T	T T	C C	T T	C C	C C	C C	C C	A A	A A	T T	A A	C C	C C	T T	A A	G G	T T	C C	G G	A A	A A	G G	C C	T T	A A	C C	C C	A A	T T	T T	A A	T T	A A	C C	C C	G G	G G	A A	G G	T T	T T	T T	G G	G G	A A	A A	C C	T T	A A	G G	C C	T T	T T	T T	T T	A A	G G	G G	C C	T T	G G	G G	T T	A A	T T	G G	A A	A A	G G	T T	C C	G G	G G	G G	T T	C C	G G	C C	A A	A A	G G	A A	T T	A A	G G	A A	A A	A A	C C	G G	T T	T T	G G	A A	A A	A A	A A	A A	A A	A A	G G	C C	A A	C C	C C	A A	C C	A A	C C	C C	G G	A A	A A	G G	G G	C C	T T	A A	C C	G G	A A	G G	G G	G G	C C	T T	A A	C C	G G	C C	A A	A A	C C	T T	T T	G G	G G	G G	C C	A A	A A	G G	A A	G G	C C	C C	T T	T T	A A	T T	T T	A A	G G	A A	C C	C C	A A	A A	T T	G G	T T	A A	C C	A A	A A	A A	T T	A A	A A	G G	A A	A A	G G	G G	C C	T T	G G	C C	A A	C C	G G	T T	A A	G G	G G	C C	C C	G G	G G	T T	A A	A A	T T	T T	A A	G G	G G	A A	T T	G G	A A	A A	T T	T T	T T	G G	T T	A A	G G	A A	C C	C C	C C	C C	G G	T T	C C	A A	T T	A A	G G	C C	A A	A A	G G	T T	C C	C C	G G	A A	C C	A A	A A	C C	A A	T T	C C	T T	A A	T T	T T	A A	A A	A A	A A	A A	T T	C C	A A	T T	G G	T T	G G	T T	G G	T T	T T	T T	A A	0 0	T T	C C	G G	A A	A A	G G	0 0	0 0	C C	T T	G G	G G	C C	G G	G G	G G	C C	G G	G G	C C	C C	0 0	A A	C C	C C	T T	0 0	0 0	A A	C C	A A	G G	A A	C C	C C	C C	C C	0 0	0 0	G G	T T	T T	T T	C C	0 0	A A	G G	C C	C C	A A	G G	C C	0 0	0 0	G G	G G	G G	G G	C C	G G	C C	A A	T T	G G	G G	C C	T T	A A	C C	A A	T T	G G	A A	T T	C C	C C	T T	G G	C C	C C	A A	T T	C C	C C	G G	G G	G G	G G	T T	G G	T T	G G	C C	C C	A A	A A	T T	A A	G G	C C	A A	C C	G G	T T	G G	T T	C C	C C	T T	T T	A A	T T	G G	G G	T T	A A	G G	T T	A A	T T	C C	G G	T T	T T	C C	C C	T T	C C	T T	C C	A A	A A	G G	T T	G G	A A	T T	G G	T T	T T	T T	T T	T T	A A	C C	C C	A A	T T	C C	G G	A A	T T	T T	T T	T T	T T	G G	0 0	T T	G G	A A	G G	G G	A A	G G	T T	C C	A A	G G	G G	G G	T T	G G	T T	C C	T T	A A	G G	C C	T T	C C	A A	A A	G G	G G	C C	G G	C C	A A	A A	A A	A A	A A	C C	G G	A A	C C	C C	C C	T T	T T	T T	C C	C C	A A	C C	A A	C C	C C	A A	T T	C C	T T	A A	A A	C C	G G	T T	A A	C C	T T	T T	A A	T T	A A	G G	T T	T T	G G	G G	A A	A A	A A	T T	T T	T T	A A	T T	T T	T T	T T	G G	T T	T T	G G	A A	A A	A A	T T	C C	T T	T T	C C	A A	G G	T T	C C	C C	T T	G G	T T	G G	G G	A A	A A	C C	A A	C C	C C	C C	A A	C C	A A	C C	A A	A A	G G	G G	A A	G G	C C	G G	G G	G G	G G	T T	T T	T T	T T	A A	T T	A A	T T	A A	C C	C C	A A	C C	T T	A A	G G	A A	G G	C C	C C	C C	A A	G G	A A	T T	T T	A A	T T	T T	G G	T T	G G	A A	A A	G G	C C	C C	A A	A A	A A	T T	T T	T T	A A	T T	T T	A A	T T	T T	T T	T T	T T	T T	C C	G G	G G	A A	T T	A A	G G	G G	T T	T T	C C	G G	A A	T T	A A	A A	T T	A A	C C	G G	A A	T T	A A	A A	T T	C C	A A	C C	C C	T T	T T	T T	T T	A A	A A	A A	A A	G G	A A	T T	C C	A A	G G	C C	C C	G G	A A	C C	T T	A A	A A	G G	A A	A A	T T	A A	A A	A A	T T	G G	A A	G G	G G	T T	A A	C C	A A	C C	T T	A A	T T	G G	G G	T T	T T	A A	G G	T T	A A	G G	A A	A A	A A	A A	A A	C C	T T	G G	T T	T T	A A	A A	A A	C C	T T	G G	A A	C C	T T	C C	G G	A A	G G	T T	T T	G G	G G	G G	G G	T T	T T	A A	G G	A A	T T	C C	C C	T T	A A	A A	A A	A A	A A	A A	C C	C C	A A	C C	T T	G G	T T	C C	A A	A A	T T	T T	C C	T T	A A	A A	T T	T T	T T	T T	G G	G G	T T	G G	A A	A A	C C	A A	C C	T T	T T	A A	T T	A A	C C	A A	A A	C C	A A	C C	A A	C C	C C	C C	T T	T T	T T	T T	T T	G G	T T	T T	T T	A A	A A	G G	T T	C C	G G	A A	A A	C C	C C	G G	A A	C C	A A	T T	C C	G G	A A	A A	T T	A A	A A	G G	T T	G G	G G	A A	G G	A A	T T	A A	G G	C C	T T	T T	T T	A A	C C	T T	C C	C C	T T	T T	A A	A A	T T	T T	A A	C C	G G	T T	G G	T T	C C	C C	C C	G G	C C	C C	T T	T T	T T	C C	T T	A A	T T	A A	G G	C C	G G	A A	G G	C C	G G	C C	A A	A A	C C	C C	T T	T T	A A	C C	C C	A A	T T	C C	T T	G G	T T	T T	T T	T T	G G	C C	T T	A A	C C	C C	T T	A A	G G	C C	T T	G G	A A	A A	C C	C C	T T	C C	G G	A A	T T	C C	G G	A A	C C	C C	C C	G G	G G	C C	C C	T T	C C	C C	T T	G G	T T	A A	T T	C C	C C	C C	C C	T T	A A	A A	C C	A A	A A	C C	G G	C C	C C	T T	T T	A A	T T	C C	A A	C C	A A	A A	A A	G G	T T	A A	C C	A A	G G	T T	A A	A A	T T	T T	C C	T T	C C	A A	G G	A A	A A	T T	G G	A A	A A	C C	T T	G G	G G	C C	T T	G G	T T	C C	A A	G G	T T	G G	T T	T T	T T	C C	G G	G G	G G	A A	A A	C C	C C	C C	C C	C C	A A	G G	A A	G G	A A	G G	A A	C C	A A	T T	C C	A A	A A	C C	G G	T T	T T	A A	G G	A A	G G	T T	G G	A A	T T	A A	C C	T T	C C	A A	G G	T T	A A	C C	G G	A A	A A	A A	A A	C C	C C	A A	C C	T T	C C	T T	T T	C C	A A	C C	A A	T T	A A	T T	G G	C C	T T	T T	A A	T T	T T	A A	T T	C C	C C	C C	C C	T T	C C	A A	G G	T T	G G	A A	T T	C C	T T	G G	A A	C C	T T	A A	T T	T T	C C	A A	G G	A A	C C	A A	A A	T T	G G	A A	T T	C C	A A	T T	A A	G G	T T	T T	T T	C C	A A	C C	A A	C C	G G	A A	C C	T T	C C	G G	G G	C C	A A	G G	A A	C C	A A	A A	A A	C C	A A	A A	A A	A A	A A	T T	T T	G G	T T	C C	C C	C C	A A	T T	A A	G G	A A	A A	C C	A A	G G	A A	G G	A A	C C	T T	C C	T T	A A	A A	C C	G G	G G	G G	C C	A A	A A	C C	A A	C C	A A	G G	T T	A A	A A	G G	A A	T T	C C	A A	G G	A A	A A	C C	T T	T T	G G	A A	C C	G G	G G	C C	G G	C C	T T	G G	T T	C C	G G	C C	T T	G G	G G	G G	A A	G G	A A	T T	C C	T T	G G	C C	A A	G G	C C	C C	A A	C C	A A	G G	T T	T T	C C	C C	G G	C C	G G	C C	T T	G G	T T	G G	T T	A A	G G	C C	C C	T T	A A	A A	0 0	G G	G G	G G	T T	C C	C C	C C	G G	A A	T T	G G	G G	A A	C C	G G	C C	C C	C C	A A	A A	T T	G G	G G	A A	C C	T T	C C	A A	T T	C C	A A	T T	C C	A A	G G	T T	G G	G G	T T	T T	A A	A A	C C	A A	T T	A A	T T	C C	G G	A A	G G	A A	A A	C C	C C	T T	G G	C C	G G	A A	T T	A A	A A	G G	T T	G G	T T	C C	T T	T T	G G	T T	T T	A A	A A	T T	C C	T T	A A	T T	A A	G G	C C	C C	A A	T T	A A	C C	T T	T T	G G	A A	G G	A A	A A	G G	A A	C C	C C	A A	A A	G G	T T	A A	T T	A A	C C	G G	A A	T T	A A	C C	A A	T T	C C	A A	T T	G G	T T	T T	C C	C C	A A	A A	C C	G G	C C	A A	A A	T T	C C	A A	C C	T T	A A	A A	G G	G G	A A	G G	A A	A A	G G	A A	G G	T T	T T	C C	C C	G G	C C	C C	A A	G G	A A	G G	T T	T T	C C	C C	G G	G G	A A	C C	T T	T T	A A	A A	T T	A A	A A	A A	C C	A A	A A	T T	G G	A A	A A	G G	C C	A A	A A	A A	C C	C C	A A	T T	C C	C C	T T	G G	T T	G G	C C	A A	G G	C C	A A	C C	A A	A A	T T	C C	A A	T T	G G	G G	A A	T T	T T	T T	T T	T T	T T	A A	C C	A A	T T	A A	T T	C C	C C	C C	C C	C C	G G	A A	C C	C C	A A	G G	A A	C C	T T	T T	G G	T T	T T	C C	T T	T T	A A	T T	T T	G G	A A	A A	A A	A A	G G	C C	T T	C C	0 0	G G	T T	C C	G G	G G	T T	T T	G G	A A	C C	G G	T T	T T	A A	C C	G G	G G	C C	T T	T T	G G	T T	A A	A A	T T	C C	T T	T T	A A	T T	C C	A A	T T	C C	A A	G G	C C	T T	G G	A A	C C	C C	C C	A A	T T	G G	A A	C C	C C	G G	C C	0 0	G G	T T	G G	G G	G G	G G	G G	G G	G G	C C	A A	A A	T T	C C	C C	A A	C C	A A	G G	G G	C C	A A	C C	G G	G G	G G	C C	T T	C C	C C	T T	T T	A A	C C	A A	T T	A A	G G	G G	G G	G G	C C	T T	G G	G G	G G	G G	G G	T T	G G	C C	T T	T T	C C	C C	C C	C C	C C	A A	C C	C C	T T	C C	G G	G G	T T	T T	G G	A A	T T	A A	G G	G G	C C	C C	T T	0 0	G G	G G	C C	T T	C C	A A	C C	A A	T T	C C	G G	C C	A A	G G	A A	G G	C C	T T	C C	G G	C C	G G	A A	G G	A A	G G	A A	G G	G G	C C	G G	G G	G G	C C	G G	G G	A A	A A	A A	G G	G G	A A	G G	A A	A A	T T	C C	C C	T T	C C	C C	T T	C C	C C	G G	T T	A A	G G	T T	G G	T T	T T	T T	G G	G G	G G	G G	G G	G G	C C	A A	G G	G G	A A	C C	C C	T T	G G	C C	T T	T T	G G	C C	G G	G G	C C	C C	C C	G G	T T	C C	A A	A A	A A	T T	A A	C C	G G	A A	G G	G G	C C	C C	T T	0 0	T T	C C	G G	G G	C C	C C	G G	T T	G G	C C	A A	G G	T T	C C	T T	G G	T T	A A	C C	G G	0 0	G G	C C	A A	C C	G G	C C	C C	G G	G G	C C	C C	C C	C C	A A	T T	C C	G G	G G	T T	C C	G G	G G	G G	G G	G G	C C	T T	C C	T T	T T	C C	C C	G G	T T	T T	G G	C C	0 0	0 0	A A	A A	G G	C C	T T	C C	G G	C C	G G	A A	G G	C C	G G	G G	T T	G G	C C	A A	C C	C C	T T	G G	C C	G G	T T	A A	G G	0 0	C C	C C	A A	C C	C C	T T	C C	A A	C C	G G	G G	T T	T T	A A	C C	G G	G G	G G	T T	0 0	T T	T T	C C	T T	G G	G G	C C	G G	C C	C C	G G	T T	G G	C C	T T	C C	A A	G G	T T	G G	G G	G G	0 0	0 0	0 0	0 0	0 0	0 0	0 0	0 0	0 0	0 0	G G	C C	G G	G G	G G	G G	G G	C C	G G	A A	C C	A A	C C	G G	C C	C C	G G	G G	G G	G G	G G	A A	G G	C C	C C	G G	0 0	A A	A A	A A	A A	G G	C C	A A	C C	C C	C C	C C	T T	A A	T T	G G	A A	G G	A A	T T	G G	A A	T T	A A	G G	G G	C C	T T	G G	G G	C C	G G	T T	T T	C C	A A	C C	C C	G G	A A	G G	T T	A A	G G	G G	C C	T T	G G	G G	G G	C C	G G	C C	C C	A A	G G	C C	A A	A A	G G	G G	C C	G G	G G	C C	G G	G G	C C	G G	C C	C C	C C	T T	G G	T T	G G	A A	C C	0 0	C C	G G	G G	C C	A A	G G	0 0	G G	G G	A A	G G	G G	G G	T T	C C	T T	G G	A A	T T	G G	C C	G G	G G	C C	A A	T T	C C	A A	C C	G G	C C	C C	0 0	A A	A A	C C	A A	G G	C C	T T	A A	A A	A A	0 0	0 0	0 0	0 0	0 0	0 0	0 0	0 0	0 0	0 0	C C	G G	T T	A A	C C	C C	G G	T T	C C	T T	A A	C C	T T	T T	T T	C C	A A	G G	A A	C C	T T	A A	T T	A A	G G	T T	G G	C C	T T	T T	A A	G G	G G	C C	G G	C C	C C	A A	0 0	0 0	0 0	0 0	0 0	0 0	0 0	0 0	T T	T T	T T	T T	G G	C C	A A	C C	T T	C C	T T	G G	T T	T T	G G	G G	A A	T T	T T	C C	T T	C C	T T	G G	T T	G G	A A	A A	G G	C C	G G	G G	T T	A A	C C	C C	G G	C C	T T	C C	G G	G G	T T	A A	T T	T T	T T	A A	A A	G G	T T	T T	A A	A A	G G	C C	C C	C C	T T	C C	C C	G G	T T	G G	T T	A A	A A	T T	A A	0 0	C C	A A	C C	G G	A A	C C	A A	T T	G G	C C	A A	G G	0 0	C C	T T	T T	A A	C C	A A	C C	A A	G G	T T	C C	G G	C C	T T	A A	T T	A A	A A	C C	C C	0 0	A A	A A	T T	C C	A A	T T	G G	G G	G G	A A	C C	C C	T T	T T	C C	T T	T T	A A	G G	G G	T T	G G	T T	T T	C C	G G	T T	T T	G G	C C	G G	C C	A A	C C	G G	G G	A A	A A	G G	G G	T T	C C	T T	C C	C C	G G	A A	C C	C C	C C	C C	G G	T T	A A	G G	C C	A A	T T	A A	G G	A A	A A	C C	T T	A A	G G	C C	T T	T T	T T	T T	C C	A A	T T	A A	C C	A A	G G	T T	G G	T T	C C	C C	C C	G G	C C	C C	A A	T T	A A	G G	T T	C C	T T	A A	T T	C C	G G	0 0	0 0	0 0	0 0	0 0	0 0	0 0	0 0	0 0	0 0	G G	A A	C C	T T	T T	A A	G G	C C	0 0	T T	C C	G G	T T	T T	C C	C C	C C	T T	A A	A A	C C	G G	A A	T T	A A	A A	A A	T T	G G	A A	G G	G G	T T	A A	T T	G G	G G	A A	G G	T T	A A	G G	T T	0 0	C C	A A	C C	G G	T T	T T	C C	G G	C C	A A	C C	A A	T T	C C	C C	T T	T T	A A	C C	0 0	T T	C C	T T	C C	A A	T T	T T	C C	A A	C C	T T	G G	T T	C C	T T	G G	C C	A A	C C	C C	G G	T T	A A	A A	A A	G G	C C	A A	A A	C C	T T	C C	A A	A A	C C	A A	G G	A A	T T	C C	G G	A A	T T	A A	T T	T T	T T	A A	A A	C C	G G	T T	T T	A A	T T	G G	T T	T T	0 0	G G	C C	A A	T T	G G	G G	C C	C C	T T	T T	G G	A A	G G	C C	G G	A A	A A	T T	A A	C C	T T	T T	G G	T T	A A	A A	0 0	A A	T T	C C	G G	G G	G G	C C	G G	T T	G G	A A	A A	C C	T T	G G	A A	T T	A A	A A	A A	T T	C C	G G	0 0	A A	C C	G G	T T	G G	T T	T T	G G	T T	T T	C C	T T	C C	C C	C C	C C	T T	A A	T T	G G	C C	A A	T T	C C	C C	T T	A A	T T	T T	T T	G G	T T	T T	A A	C C	G G	G G	G G	G G	G G	C C	T T	A A	T T	G G	T T	G G	A A	A A	A A	G G	C C	C C	A A	A A	C C	A A	A A	T T	A A	G G	G G	A A	T T	C C	A A	G G	A A	T T	A A	C C	A A	T T	T T	C C	C C	G G	A A	A A	C C	C C	0 0	0 0	C C	T T	A A	C C	G G	A A	T T	A A	A A	T T	T T	0 0	A A	C C	A A	G G	T T	A A	C C	A A	T T	A A	C C	T T	T T	A A	T T	T T	C C	T T	G G	C C	A A	T T	G G	T T	C C	T T	G G	G G	C C	G G	A A	A A	A A	G G	G G	G G	C C	A A	A A	T T	T T	G G	C C	A A	A A	A A	A A	G G	T T	T T	A A	G G	C C	C C	G G	G G	G G	T T	C C	T T	A A	C C	A A	A A	C C	C C	T T	A A	T T	G G	C C	A A	C C	T T	G G	A A	T T	G G	C C	G G	C C	A A	C C	A A	G G	A A	G G	C C	C C	C C	A A	C C	T T	C C	C C	G G	G G	T T	A A	G G	T T	G G	G G	A A	C C	T T	A A	C C	T T	G G	C C	T T	G G	G G	T T	G G	A A	G G	G G	G G	A A	G G	C C	T T	T T	A A	G G	A A	C C	T T	A A	A A	C C	C C	C C	C C	C C	T T	C C	C C	C C	T T	T T	G G	T T	T T	T T	G G	T T	A A	T T	C C	A A	G G	G G	G G	A A	C C	C C	G G	C C	C C	A A	A A	T T	G G	T T	A A	T T	G G	G G	C C	C C	G G	G G	G G	A A	A A	A A	A A	A A	T T	G G	A A	A A	A A	A A	G G	C C	A A	G G	C C	T T	G G	T T	C C	G G	C C	C C	T T	T T	T T	C C	G G	A A	A A	T T	A A	G G	T T	G G	T T	T T	T T	G G	G G	A A	A A	T T	A A	A A	A A	G G	C C	T T	0 0	A A	C C	A A	G G	T T	G G	C C	T T	G G	A A	T T	G G	G G	C C	G G	A A	G G	G G	C C	G G	T T	C C	A A	G G	A A	A A	A A	C C	C C	G G	A A	G G	T T	A A	C C	C C	C C	T T	C C	T T	C C	A A	C C	G G	G G	C C	T T	C C	C C	G G	G G	T T	C C	G G	G G	G G	T T	T T	C C	G G	G G	A A	C C	A A	G G	C C	C C	T T	A A	T T	G G	G G	C C	A A	T T	G G	G G	G G	C C	G G	G G	G G	A A	T T	A A	G G	0 0	0 0	T T	G G	G G	T T	T T	A A	G G	T T	G G	G G	C C	C C	C C	A A	G G	C C	T T	T T	C C	T T	A A	G G	T T	C C	0 0	A A	G G	G G	G G	A A	A A	A A	C C	T T	C C	C C	G G	T T	C C	T T	C C	A A	0 0	C C	A A	T T	G G	T T	0 0	0 0	0 0	T T	G G	C C	G G	C C	G G	T T	C C	A A	G G	C C	T T	A A	A A	A A	C C	T T	A A	A A	T T	C C	A A	A A	T T	C C	T T	A A	A A	A A	C C	A A	T T	G G	G G	G G	C C	A A	A A	A A	T T	T T	G G	A A	C C	A A	G G	T T	G G	A A	A A	T T	0 0	G G	T T	T T	G G	T T	C C	G G	G G	A A	C C	G G	G G	G G	A A	G G	A A	G G	A A	G G	T T	G G	T T	C C	T T	C C	0 0	A A	G G	A A	G G	C C	A A	C C	C C	C C	A A	T T	G G	A A	G G	C C	G G	C C	C C	A A	A A	G G	C C	T T	G G	C C	C C	G G	G G	C C	A A	G G	G G	G G	G G	C C	C C	C C	T T	T T	C C	C C	C C	G G	C C	C C	A A	T T	T T	G G	T T	G G	C C	G G	G G	G G	C C	C C	T T	C C	T T	G G	C C	G G	C C	C C	A A	C C	C C	G G	T T	A A	C C	A A	C C	A A	T T	C C	C C	C C	A A	G G	G G	G G	T T	A A	G G	G G	C C	G G	C C	0 0	G G	C C	G G	T T	G G	T T	C C	C C	C C	T T	A A	C C	G G	C C	G G	G G	C C	A A	C C	T T	T T	T T	C C	G G	C C	G G	G G	G G	G G	C C	0 0	0 0	0 0	0 0	0 0	C C	G G	C C	G G	G G	C C	C C	G G	C C	T T	A A	C C	A A	G G	C C	A A	A A	C C	G G	C C	G G	C C	G G	A A	A A	T T	T T	A A	C C	G G	G G	G G	0 0	T T	G G	C C	G G	T T	A A	A A	A A	G G	G G	A A	T T	C C	A A	G G	T T	T T	A A	C C	A A	0 0	A A	C C	G G	G G	C C	C C	0 0	A A	A A	G G	C C	G G	A A	A A	T T	G G	A A	A A	T T	T T	T T	A A	A A	C C	T T	G G	A A	G G	G G	G G	T T	C C	G G	C C	G G	C C	C C	G G	A A	C C	C C	G G	C C	A A	G G	C C	T T	G G	G G	T T	C C	C C	C C	C C	0 0	C C	A A	G G	T T	A A	C C	C C	T T	T T	C C	T T	C C	T T	C C	T T	G G	G G	0 0	T T	C C	C C	G G	T T	G G	C C	A A	T T	A A	G G	C C	A A	A A	C C	G G	T T	G G	C C	G G	G G	A A	A A	A A	G G	C C	C C	G G	T T	T T	A A	C C	G G	G G	G G	C C	A A	C C	G G	A A	C C	G G	T T	C C	A A	C C	G G	G G	G G	C C	T T	C C	G G	C C	G G	A A	T T	G G	G G	A A	C C	T T	T T	T T	G G	G G	C C	G G	C C	A A	T T	G G	G G	C C	T T	C C	A A	C C	C C	T T	C C	T T	T T	T T	G G	C C	C C	G G	0 0	0 0	G G	G G	C C	G G	C C	G G	G G	C C	C C	G G	G G	C C	G G	G G	C C	C C	G G	C C	C C	A A	C C	A A	A A	A A	T T	G G	C C	A A	T T	T T	T T	T T	T T	T T	T T	T T	T T	G G	T T	G G	C C	G G	A A	A A	A A	T T	T T	A A	A A	T T	A A	T T	T T	A A	C C	A A	G G	T T	T T	A A	A A	T T	C C	T T	G G	T T	T T	T T	G G	G G	T T	T T	T T	G G	G G	T T	T T	C C	C C	C C	G G	G G	G G	A A	C C	A A	T T	G G	C C	A A	A A	T T	C C	A A	T T	T T	T T	G G	G G	C C	C C	A A	G G	G G	T T	T T	A A	A A	T T	C C	A A	A A	A A	A A	A A	A A	A A	G G	G G	T T	A A	A A	G G	T T	A A	A A	C C	T T	T T	A A	C C	C C	T T	T T	T T	C C	A A	A A	A A	G G	T T	C C	A A	A A	A A	G G	A A	T T	A A	T T	T T	C C	G G	A A	T T	A A	C C	T T	T T	A A	T T	G G	T T	T T	C C	A A	G G	C C	G G	C C	C C	A A	T T	G G	G G	C C	C C	G G	A A	G G	T T	C C	A A	G G	T T	G G	0 0	0 0	T T	G G	A A	A A	C C	G G	T T	C C	A A	T T	0 0	T T	A A	C C	C C	T T	A A	C C	C C	C C	0 0	0 0	G G	C C	T T	0 0	C C	G G	C C	C C	C C	C C	G G	C C	G G	0 0	C C	T T	A A	0 0	0 0	0 0	T T	A A	0 0	A A	G G	G G	A A	G G	T T	T T	C C	C C	G G	A A	T T	C C	G G	C C	G G	T T	T T	0 0	C C	C C	G G	0 0	T T	C C	G G	C C	T T	C C	A A	A A	A A	T T	C C	C C	A A	T T	G G	C C	C C	T T	G G	T T	T T	G G	C C	C C	T T	C C	G G	A A	T T	C C	C C	A A	C C	C C	C C	C C	A A	T T	G G	G G	T T	T T	C C	A A	T T	G G	G G	C C	C C	A A	G G	T T	G G	T T	G G	T T	C C	T T	T T	T T	T T	C C	T T	A A	C C	T T	0 0	0 0	0 0	0 0	0 0	0 0	0 0	A A	T T	G G	C C	G G	T T	C C	G G	G G	C C	G G	T T	G G	G G	A A	0 0	T T	C C	G G	T T	G G	C C	C C	T T	C C	G G	G G	G G	G G	A A	G G	G G	C C	C C	G G	C C	T T	A A	G G	0 0	0 0	0 0	G G	A A	G G	A A	A A	C C	A A	G G	T T	A A	T T	A A	A A	T T	A A	C C	T T	G G	C C	G G	T T	C C	G G	A A	C C	G G	G G	C C	C C	G G	T T	C C	G G	T T	G G	T T	T T	C C	G G	A A	C C	G G	0 0	0 0	0 0	0 0	0 0	G G	G G	C C	G G	A A	C C	G G	C C	0 0	G G	G G	T T	C C	A A	C C	G G	C C	A A	T T	A A	T T	T T	A A	A A	C C	C C	T T	G G	G G	G G	G G	C C	G G	C C	A A	G G	C C	G G	T T	A A	C C	C C	0 0	T T	C C	A A	C C	G G	C C	G G	C C	G G	C C	G G	G G	A A	0 0	0 0	0 0	0 0	0 0	0 0	0 0	0 0	C C	G G	C C	G G	G G	A A	C C	C C	G G	A A	T T	A A	A A	T T	0 0	A A	0 0	G G	C C	C C	C C	G G	G G	C C	C C	T T	G G	A A	0 0	C C	C C	T T	G G	C C	G G	T T	C C	T T	T T	T T	T T	A A	C C	T T	G G	C C	T T	T T	G G	C C	A A	C C	A A	C C	C C	G G	C C	T T	G G	T T	T T	A A	T T	C C	0 0	A A	A A	C C	C C	G G	C C	C C	C C	C C	A A	G G	C C	C C	T T	0 0	T T	T T	C C	G G	G G	G G	G G	C C	C C	T T	C C	A A	G G	G G	T T	C C	A A	C C	A A	0 0	0 0	0 0	0 0	0 0	0 0	0 0	0 0	0 0	0 0	0 0	0 0	0 0	0 0	0 0	0 0	T T	C C	A A	G G	A A	T T	C C	A A	T T	A A	G G	A A	G G	G G	G G	G G	0 0	G G	T T	G G	T T	G G	C C	A A	G G	G G	C C	T T	G G	C C	T T	A A	A A	C C	A A	0 0	0 0	T T	G G	G G	0 0	G G	G G	C C	A A	0 0	A A	A A	A A	C C	C C	0 0	T T	A A	A A	A A	A A	C C	A A	G G	C C	G G	A A	A A	T T	G G	G G	T T	A A	T T	A A	T T	T T	A A	G G	C C	G G	G G	T T	T T	C C	A A	C C	C C	A A	A A	T T	G G	T T	T T	T T	C C	A A	A A	C C	G G	T T	C C	T T	C C	C C	T T	T T	T T	C C	G G	0 0	0 0	0 0	0 0	0 0	0 0	0 0	0 0	0 0	0 0	0 0	0 0	0 0	0 0	0 0	0 0	0 0	0 0	0 0	0 0	0 0	A A	C C	G G	C C	C C	A A	G G	T T	T T	T T	G G	G G	T T	C C	G G	C C	0 0	T T	C C	G G	T T	G G	A A	C C	A A	C C	G G	T T	G G	G G	G G	A A	C C	G G	C C	A A	C C	A A	C C	C C	C C	A A	C C	A A	A A	C C	T T	A A	C C	T T	C C	G G	T T	C C	C C	C C	0 0	0 0	0 0	0 0	0 0	0 0	0 0	0 0	0 0	A A	0 0	G G	C C	T T	T T	C C	A A	A A	A A	C C	C C	T T	T T	C C	T T	A A	A A	G G	A A	A A	C C	A A	T T	T T	T T	A A	A A	0 0	0 0	C C	A A	A A	C C	0 0	0 0	0 0	0 0	0 0	0 0	T T	A A	G G	A A	G G	A A	A A	C C	A A	C C	T T	C C	0 0	C C	C C	T T	C C	C C	G G	G G	C C	C C	C C	C C	T T	T T	A A	A A	G G	A A	G G	C C	C C	G G	A A	T T	C C	A A	T T	T T	G G	G G	T T	T T	G G	G G	A A	G G	C C	T T	G G	A A	C C	G G	T T	C C	C C	A A	T T	G G	G G	G G	A A	G G	A A	T T	C C	A A	G G	G G	G G	C C	G G	T T	C C	G G	G G	C C	A A	C C	G G	G G	T T	G G	C C	C C	A A	T T	T T	A A	C C	G G	T T	C C	C C	C C	C C	G G	G G	A A	T T	G G	G G	A A	T T	T T	A A	C C	C C	C C	A A	G G	T T	T T	G G	C C	C C	T T	T T	A A	T T	G G	C C	T T	T T	A A	G G	G G	A A	A A	C C	G G	T T	G G	G G	A A	G G	G G	C C	C C	A A	G G	A A	C C	T T	G G	T T	C C	T T	A A	G G	C C	G G	T T	T T	G G	G G	A A	T T	T T	T T	C C	T T	C C	T T	G G	C C	C C	C C	G G	C C	T T	T T	T T	G G	A A	G G	C C	A A	T T	G G	T T	A A	G G	T T	T T	C C	T T	G G	T T	G G	C C	T T	A A	C C	A A	G G	A A	A A	G G	G G	C C	A A	A A	C C	G G	T T	G G	T T	C C	C C	G G	G G	T T	C C	G G	T T	A A	A A	C C	T T	G G	C C	T T	T T	T T	T T	A A	A A	C C	A A	C C	C C	G G	T T	G G	A A	T T	C C	A A	C C	A A	A A	A A	T T	T T	C C	C C	A A	T T	T T	T T	A A	T T	T T	A A	A A	T T	T T	A A	G G	T T	C C	G G	G G	C C	T T	T T	T T	A A	C C	T T	C C	C C	T T	G G	G G	C C	G G	T T	A A	C C	C C	G G	G G	A A	A A	C C	C C	C C	G G	A A	A A	G G	G G	A A	A A	A A	C C	G G	T T	A A	C C	G G	T T	A A	T T	A A	A A	C C	T T	C C	A A	T T	C C	A A	A A	G G	G G	T T	G G	G G	A A	T T	C C	A A	A A	G G	G G	G G	C C	C C	G G	T T	A A	C C	C C	G G	A A	A A	A A	G G	A A	A A	C C	A A	C C	A A	A A	A A	A A	C C	C C	T T	C C	A A	T T	A A	A A	T T	G G	T T	G G	G G	A A	A A	T T	A A	G G	G G	C C	C C	G G	G G	T T	A A	T T	A A	G G	T T	C C	C C	A A	T T	A A	C C	T T	C C	G G	T T	C C	T T	T T	C C	T T	T T	C C	T T	A A	A A	T T	C C	G G	T T	A A	A A	T T	A A	A A	A A	T T	G G	G G	G G	A A	G G	T T	A A	G G	C C	T T	C C	T T	T T	A A	A A	C C	A A	A A	T T	G G	T T	G G	T T	A A	T T	G G	A A	T T	T T	C C	C C	G G	T T	G G	G G	G G	T T	T T	G G	G G	G G	A A	G G	T T	C C	G G	A A	A A	A A	G G	T T	A A	C C	0 0	G G	G G	A A	A A	C C	A A	T T	T T	C C	A A	T T	C C	G G	C C	C C	A A	G G	A A	C C	T T	C C	A A	A A	A A	C C	G G	T T	A A	T T	A A	C C	T T	T T	G G	A A	A A	T T	A A	A A	G G	C C	T T	G G	A A	T T	T T	T T	T T	T T	T T	C C	A A	T T	T T	C C	C C	T T	C C	C C	T T	A A	G G	C C	T T	G G	C C	A A	C C	G G	A A	G G	A A	C C	G G	A A	T T	T T	T T	T T	T T	C C	C C	G G	A A	G G	A A	C C	G G	T T	A A	T T	A A	G G	T T	G G	A A	A A	T T	C C	A A	G G	A A	T T	A A	C C	G G	T T	A A	T T	C C	C C	T T	G G	T T	T T	T T	C C	C C	T T	T T	A A	T T	C C	T T	G G	A A	A A	G G	A A	T T	T T	C C	G G	T T	T T	G G	C C	T T	T T	A A	T T	C C	G G	G G	C C	C C	C C	A A	C C	T T	A A	G G	A A	T T	C C	T T	T T	A A	G G	A A	G G	A A	A A	C C	A A	C C	G G	G G	T T	A A	G G	A A	T T	G G	T T	C C	A A	T T	T T	A A	G G	A A	T T	A A	A A	A A	T T	T T	C C	T T	A A	C C	C C	T T	G G	T T	C C	T T	A A	C C	G G	T T	G G	T T	G G	C C	A A	A A	A A	C C	A A	A A	G G	G G	C C	G G	G G	G G	C C	T T	T T	T T	G G	G G	C C	T T	G G	C C	C C	G G	T T	C C	G G	C C	A A	G G	A A	G G	A A	G G	G G	C C	T T	C C	A A	A A	T T	A A	G G	G G	A A	C C	A A	T T	G G	A A	G G	T T	T T	A A	G G	C C	A A	A A	T T	A A	C C	C C	T T	A A	C C	A A	G G	A A	A A	C C	T T	T T	C C	T T	A A	A A	C C	A A	A A	A A	G G	0 0	A A	G G	A A	G G	T T	C C	T T	C C	G G	C C	G G	T T	A A	T T	A A	G G	T T	G G	T T	A A	C C	C C	A A	G G	A A	T T	C C	T T	G G	C C	T T	A A	A A	A A	A A	T T	C C	G G	C C	C C	T T	A A	A A	A A	C C	C C	C C	A A	T T	A A	T T	T T	C C	T T	A A	G G	A A	T T	C C	T T	C C	A A	C C	A A	G G	G G	A A	T T	A A	T T	A A	A A	T T	C C	G G	C C	C C	A A	G G	T T	T T	C C	T T	T T	A A	A A	G G	C C	A A	T T	T T	A A	T T	G G	T T	T T	T T	C C	G G	T T	G G	A A	T T	A A	C C	C C	G G	T T	C C	A A	T T	T T	C C	A A	C C	G G	A A	A A	G G	T T	T T	C C	A A	C C	C C	G G	C C	C C	A A	T T	T T	A A	C C	A A	C C	G G	G G	A A	T T	G G	G G	T T	C C	T T	T T	G G	T T	C C	A A	G G	T T	C C	C C	T T	C C	G G	G G	G G	C C	A A	G G	C C	T T	A A	C C	G G	A A	G G	T T	G G	G G	T T	C C	G G	T T	C C	A A	C C	T T	C C	G G	A A	T T	A A	A A	G G	A A	A A	A A	T T	T T	G G	C C	C C	C C	T T	T T	C C	T T	T T	T T	T T	C C	T T	C C	T T	A A	C C	A A	G G	A A	A A	G G	G G	A A	A A	C C	A A	A A	G G	C C	G G	C C	A A	G G	G G	A A	T T	G G	T T	T T	T T	C C	C C	T T	G G	G G	T T	C C	C C	A A	T T	G G	G G	G G	C C	A A	T T	A A	G G	C C	C C	G G	A A	T T	A A	T T	C C	C C	C C	T T	G G	G G	C C	A A	T T	C C	A A	T T	A A	A A	T T	A A	T T	A A	C C	T T	A A	A A	T T	T T	G G	A A	G G	C C	G G	C C	T T	A A	A A	T T	A A	A A	A A	G G	A A	T T	T T	C C	T T	C C	G G	C C	C C	G G	A A	C C	0 0	A A	C C	T T	C C	T T	T T	C C	G G	A A	A A	G G	T T	G G	A A	T T	G G	G G	G G	A A	G G	G G	A A	C C	T T	G G	T T	G G	A A	C C	T T	C C	G G	C C	0 0	0 0	0 0	0 0	0 0	A A	A A	A A	G G	A A	G G	T T	A A	T T	C C	T T	G G	G G	G G	A A	A A	A A	A A	C C	A A	A A	G G	G G	G G	T T	G G	T T	G G	G G	G G	G G	G G	T T	T T	G G	G G	T T	A A	G G	G G	G G	A A	G G	A A	A A	C C	C C	T T	A A	G G	G G	G G	T T	G G	G G	G G	A A	A A	C C	A A	T T	C C	A A	C C	A A	C C	G G	C C	C C	A A	G G	G G	T T	G G	A A	G G	C C	G G	C C	T T	G G	C C	A A	A A	A A	C C	A A	A A	C C	A A	G G	A A	G G	A A	C C	T T	A A	G G	A A	T T	A A	G G	T T	A A	T T	T T	G G	T T	T T	A A	C C	T T	A A	T T	T T	A A	G G	T T	T T	G G	G G	T T	T T	A A	A A	C C	C C	A A	G G	G G	A A	C C	G G	T T	G G	A A	C C	G G	C C	T T	T T	A A	A A	G G	T T	T T	T T	G G	G G	A A	T T	C C	C C	T T	T T	A A	C C	C C	T T	C C	C C	T T	A A	A A	C C	A A	C C	T T	G G	T T	G G	A A	T T	G G	C C	C C	G G	G G	A A	C C	G G	G G	T T	A A	C C	A A	A A	T T	C C	G G	T T	A A	T T	T T	C C	G G	A A	T T	A A	A A	T T	C C	T T	G G	A A	A A	T T	C C	A A	G G	T T	G G	T T	T T	T T	T T	G G	C C	A A	T T	C C	A A	G G	A A	T T	C C	G G	G G	T T	A A	A A	A A	C C	C C	C C	A A	T T	A A	T T	C C	C C	A A	A A	T T	C C	T T	A A	G G	G G	C C	T T	T T	T T	C C	C C	A A	A A	C C	T T	A A	C C	C C	A A	T T	A A	A A	A A	T T	C C	A A	A A	G G	C C	G G	A A	T T	C C	G G	C C	T T	A A	A A	T T	T T	G G	C C	C C	C C	A A	T T	A A	T T	G G	A A	G G	C C	T T	G G	T T	G G	G G	G G	G G	C C	A A	T T	A A	G G	T T	C C	A A	T T	G G	C C	G G	G G	C C	C C	A A	G G	T T	A A	G G	G G	G G	G G	A A	A A	G G	A A	A A	A A	T T	A A	T T	G G	G G	A A	A A	A A	A A	C C	C C	C C	C C	G G	C C	C C	G G	T T	G G	C C	C C	G G	C C	G G	C C	C C	C C	T T	G G	A A	A A	C C	C C	C C	A A	G G	G G	C C	G G	A A	A A	C C	T T	C C	T T	G G	T T	T T	A A	A A	A A	T T	T T	T T	T T	A A	T T	G G	C C	C C	T T	C C	A A	G G	A A	0 0	G G	T T	G G	T T	0 0	A A	G G	A A	T T	C C	G G	A A	G G	C C	C C	C C	C C	0 0	A A	A A	A A	T T	T T	T T	A A	A A	G G	C C	A A	G G	G G	T T	T T	C C	G G	G G	C C	T T	G G	A A	A A	A A	T T	G G	A A	G G	A A	G G	T T	C C	T T	G G	C C	G G	A A	C C	C C	A A	C C	A A	T T	G G	0 0	T T	T T	A A	T T	A A	C C	C C	C C	C C	C C	T T	G G	T T	T T	A A	T T	T T	T T	T T	A A	C C	T T	A A	A A	G G	G G	G G	T T	G G	C C	T T	T T	T T	A A	G G	T T	T T	A A	C C	G G	A A	T T	T T	A A	T T	C C	A A	G G	G G	T T	G G	C C	G G	T T	C C	T T	A A	T T	A A	A A	G G	A A	T T	T T	C C	T T	C C	A A	T T	C C	A A	C C	T T	C C	A A	A A	A A	A A	A A	G G	A A	T T	T T	G G	C C	T T	T T	T T	T T	T T	A A	G G	G G	G G	T T	C C	C C	T T	T T	G G	T T	C C	G G	G G	C C	A A	G G	0 0	C C	T T	T T	T T	T T	T T	T T	G G	A A	A A	C C	C C	T T	A A	T T	A A	T T	T T	T T	G G	A A	A A	G G	C C	G G	A A	G G	C C	G G	A A	C C	A A	C C	G G	T T	A A	T T	G G	G G	T T	A A	C C	A A	A A	T T	G G	G G	T T	T T	C C	T T	A A	A A	G G	A A	C C	G G	G G	A A	A A	T T	C C	T T	T T	T T	A A	T T	T T	A A	G G	G G	T T	A A	A A	G G	T T	A A	C C	T T	G G	A A	T T	T T	A A	T T	A A	G G	C C	T T	A A	A A	A A	A A	G G	G G	T T	T T	T T	G G	G G	G G	G G	A A	A A	C C	G G	T T	T T	G G	A A	C C	C C	G G	A A	G G	A A	C C	G G	G G	T T	A A	T T	G G	T T	A A	A A	A A	A A	A A	A A	A A	G G	A A	C C	C C	G G	A A	A A	A A	T T	A A	C C	A A	G G	A A	G G	A A	T T	G G	G G	A A	T T	G G	T T	G G	C C	T T	C C	T T	T T	T T	T T	A A	G G	G G	A A	A A	C C	C C	T T	A A	A A	T T	A A	G G	T T	T T	T T	C C	T T	C C	A A	A A	G G	C C	C C	G G	T T	T T	C C	A A	C C	G G	G G	G G	C C	C C	A A	A A	T T	G G	C C	C C	G G	C C	T T	A A	T T	A A	G G	T T	G G	G G	G G	G G	T T	T T	G G	A A	A A	A A	A A	T T	G G	A A	G G	T T	G G	C C	C C	T T	A A	T T	T T	T T	G G	G G	A A	T T	A A	A A	T T	C C	T T	T T	T T	G G	T T	A A	G G	G G	A A	G G	A A	C C	T T	A A	T T	T T	A A	T T	C C	C C	A A	A A	C C	C C	A A	T T	C C	G G	G G	G G	A A	T T	A A	C C	A A	G G	C C	A A	G G	G G	G G	C C	G G	G G	A A	C C	T T	A A	A A	T T	A A	T T	G G	T T	G G	T T	G G	A A	C C	G G	A A	G G	C C	A A	C C	A A	A A	G G	T T	G G	G G	G G	T T	C C	A A	G G	C C	G G	T T	A A	C C	G G	A A	A A	T T	T T	T T	G G	G G	C C	A A	C C	A A	C C	C C	C C	T T	A A	C C	G G	T T	C C	A A	C C	C C	A A	C C	A A	C C	T T	T T	C C	T T	C C	G G	T T	A A	T T	A A	T T	C C	A A	T T	G G	C C	C C	A A	T T	T T	C C	C C	G G	G G	C C	C C	G G	C C	T T	G G	T T	G G	A A	T T	C C	G G	T T	G G	A A	G G	T T	A A	C C	T T	A A	G G	G G	C C	G G	G G	T T	T T	T T	T T	T T	G G	C C	G G	G G	T T	T T	A A	A A	A A	T T	A A	A A	A A	A A	T T	T T	T T	T T	T T	C C	A A	T T	G G	G G	T T	A A	G G	G G	G G	A A	T T	A A	C C	G G	T T	T T	A A	T T	C C	A A	T T	A A	G G	A A	G G	T T	T T	G G	G G	G G	A A	A A	A A	C C	C C	A A	0 0	0 0	C C	T T	G G	C C	A A	G G	C C	T T	A A	A A	T T	A A	G G	A A	C C	C C	A A	C C	C C	G G	C C	A A	G G	A A	C C	C C	C C	T T	T T	A A	G G	T T	A A	G G	G G	T T	G G	T T	A A	A A	T T	A A	G G	A A	C C	A A	G G	T T	C C	T T	G G	A A	0 0	0 0	A A	A A	T T	T T	G G	T T	T T	C C	C C	A A	C C	G G	T T	G G	C C	A A	T T	A A	A A	0 0	0 0	0 0	0 0	G G	T T	T T	T T	A A	A A	A A	A A	A A	A A	C C	T T	T T	T T	C C	C C	A A	C C	A A	T T	A A	A A	C C	T T	A A	A A	T T	A A	T T	T T	A A	A A	G G	T T	C C	A A	G G	A A	T T	A A	A A	G G	T T	G G	A A	G G	T T	A A	C C	G G	A A	T T	A A	A A	T T	T T	A A	G G	A A	T T	A A	T T	A A	C C	G G	G G	A A	T T	T T	A A	A A	G G	T T	T T	A A	C C	G G	A A	T T	T T	T T	T T	T T	A A	A A	A A	A A	C C	T T	A A	T T	A A	T T	A A	C C	C C	G G	T T	A A	A A	C C	A A	T T	C C	A A	C C	C C	A A	G G	G A	G G	C C	G G	C C	T T	T T	T T	A A	A A	G G	G G	A A	T T	G G	A A	C C	A A	A A	G G	T T	G G	G G	A A	T T	C C	A A	A A	G G	C C	T T	A A	G G	T T	G G	G G	G G	A A	C C	C C	A A	C C	A A	A A	T T	T T	G G	T T	T T	A A	A A	A A	G G	A A	T T	A A	G G	A A	T T	A A	A A	A A	A A	A A	A A	A A	A A	C C	C C	G G	A A	A A	A A	G G	G G	C C	A A	T T	A A	T T	C C	G G	A A	T T	C C	T T	C C	A A	T T	A A	A A	A A	A A	T T	A A	C C	T T	A A	A A	A A	T T	A A	A A	C C	A A	C C	A A	T T	A A	A A	A A	A A	T T	A A	T T	A A	A A	C C	G G	C C	A A	G G	T T	C C	T T	T T	A A	T T	A A	A A	C C	A A	T T	G G	A A	T T	A A	T T	G G	A A	G G	G G	A A	T T	A A	A A	G G	T T	T T	C C	A A	C C	T T	A A	G G	T T	A A	C C	G G	A A	A A	G G	A A	T T	C C	A A	T T	T T	T T	A A	G G	G G	T T	A A	A A	A A	T T	A A	A A	A A	G G	C C	T T	C C	T T	C C	A A	T T	G G	T T	T T	G G	A A	T T	A A	C C	T T	A A	A A	G G	T T	G G	T T	A A	G G	A A	A A	G G	A A	T T	T T	A A	G G	A A	T T	T T	G G	A A	T T	A A	G G	A A	A A	A A	T T	T T	A A	T T	T T	A A	C C	C C	A A	A A	T T	A A	T T	C C	T T	C C	T T	A A	A A	A A	C C	A A	A A	G G	T T	A A	T T	T T	T T	A A	T T	T T	T T	A A	G G	C C	G G	A A	G G	T T	A A	A A	T T	T T	T T	C C	T T	A A	A A	A A	T T	G G	T T	T T	C C	A A	A A	A A	T T	C C	T T	C C	A A	G G	A A	T T	A A	T T	A A	T T	G G	T T	C C	T T	T T	T T	C C	T T	G G	G G	G G	C C	A A	A A	A A	A A	C C	T T	A A	G G	C C	G G	C C	T T	C C	A A	C C	C C	A A	A A	A A	T T	T T	A A	C C	G G	A A	A A	A A	G G	A A	A A	A A	C C	C C	T T	A A	C C	T T	A A	T T	A A	C C	T T	T T	T T	A A	A A	C C	T T	T T	T T	T T	G G	A A	T T	A A	0 0	A A	T T	A A	C C	A A	T T	A A	T T	A A	A A	A A	G G	G G	T T	T T	A A	T T	C C	G G	G G	A A	T T	G G	C C	0 0	0 0	0 0	T T	T T	A A	A A	T T	A A	C C	C C	A A	G G	A A	A A	T T	T T	G G	T T	G G	C C	T T	A A	T T	A A	A A	T T	T T	A A	A A	A A	C C	T T	G G	T T	T T	A A	A A	C C	T T	T T	G G	A A	T T	T T	G G	A A	A A	A A	A A	A A	G G	A A	A A	C C	G G	A A	T T	T T	T T	C C	A A	T T	T T	G G	G G	A A	A A	C C	G G	A A	A A	G G	G G	T T	T T	T T	T T	A A	T T	A A	A A	A A	C C	T T	C C	A A	T T	T T	T T	T T	A A	A A	T T	A A	G G	T T	G G	T T	C C	C C	C C	T T	A A	T T	C C	T T	A A	T T	G G	G G	T T	C C	T T	T T	T T	C C	C C	A A	A A	A A	T T	G G	T T	T T	T T	C C	G G	A A	G A	T T	A A	C C	A A	A A	G G	A A	A A	A A	T T	T T	A A	T T	T T	A A	G G	T T	A A	A A	A A	T T	T T	C C	G G	T T	T T	C C	A A	C C	T T	A A	A A	T T	G G	T T	G G	C C	T T	A A	A A	0 0	T T	T T	A A	C C	C C	A A	G G	A A	A A	T T	G G	A A	T T	A A	C C	A A	A A	T T	A A	A A	C C	T T	C C	T T	C C	T T	T T	A A	T T	T T	T T	A A	G G	T T	G G	T T	G G	T T	T T	T T	C C	T T	G G	A A	T T	G G	A A	T T	A A	T T	A A	A A	A A	C C	A A	A A	G G	T T	C C	T T	A A	T T	A A	T T	T T	A A	A A	T T	T T	T T	G G	C C	G G	T T	A A	T T	C C	C C	T T	C C	A A	G G	C C	A A	T T	A A	C C	A A	T T	T T	A A	T T	T T	T T	T T	A A	A A	T T	A A	T T	A A	A A	A A	A A	0 0	0 0	0 0	0 0	0 0	0 0	0 0	A A	T T	G G	T T	C C	T T	T T	G G	A A	T T	A A	G G	T T	A A	T T	C C	A A	A A	T T	A A	C C	G G	A A	A A	A A	G G	T T	T T	T T	G G	A A	G G	A A	G G	G G	A A	A A	A A	G G	T T	A A	T T	A A	A A	T T	A A	G G	T T	A A	A A	A A	C C	A A	A A	A A	G G	A A	T T	G G	T T	A A	C C	G G	T T	G G	G G	T T	T T	A A	T T	T T	T T	G G	A A	C C	T T	T T	C C	T T	T T	A A	A A	T T	T T	T T	A A	C C	C C	T T	T T	A A	T T	A A	G G	C C	A A	G G	A A	A A	T T	C C	C C	T T	A A	T T	A A	T T	A A	T T	C C	T T	A A	G G	G G	T T	G G	T T	T T	C C	G G	T T	T T	A A	G G	C C	G G	A A	A A	T T	G G	C C	T T	T T	A A	A A	T T	G G	T T	G G	C C	G G	G G	T T	A A	G G	A A	T T	A A	A A	T T	A A	G G	C C	T T	T T	0 0	A A	G G	G G	A A	A A	C C	A A	T T	T T	C C	T T	C C	A A	A A	T T	G G	G G	G G	A A	G G	G G	T T	G G	A A	A A	C C	A A	T T	T T	G G	C C	C C	A A	C C	A A	T T	A A	C C	A A	A A	C C	G G	T T	T T	G G	C C	G G	T T	T T	T T	A A	G G	A A	A A	T T	C C	C C	A A	A A	T T	G G	T T	T T	C C	A A	A A	A A	C C	G G	G G	T T	T T	T T	T T	A A	A A	T T	T T	C C	C C	T T	T T	T T	G G	T T	A A	G G	G G	G G	C C	T T	A A	T T	G G	C C	T T	G G	G G	G G	C C	T T	T T	C C	G G	C C	C C	C C	G G	T T	G G	A A	T T	G G	A A	C C	C C	G G	G G	A A	T T	T T	T T	A A	C C	T T	T T	A A	G G	T T	G G	C C	A A	C C	C C	A A	G G	T T	C C	C C	T T	T T	G G	A A	C C	G G	T T	A A	G G	A A	T T	T T	T T	T T	A A	C C	A A	A A	A A	A A	G G	A A	G G	A A	A A	C C	T T	T T	T T	T T	T T	G G	C C	T T	A A	A A	A A	T T	A A	A A	C C	C C	A A	A A	T T	G G	C C	G G	C C	A A	G G	C C	A A	A A	T T	C C	A A	G G	A A	A A	T T	C C	A A	A A	A A	T T	G G	G G	A A	A A	C C	A A	C C	T T	A A	C C	G G	T T	A A	C C	G G	T T	G G	T T	T T	T T	A A	T T	T T	G G	A A	A A	T T	A A	T T	G G	A A	C C	A A	A A	T T	C C	G G	A A	C C	C C	G G	G G	T T	T T	C C	G G	G G	G G	A A	T T	G G	C C	A A	T T	A A	G G	G G	A A	C C	A A	C C	C C	G G	T T	C C	A A	A A	C C	A A	A A	T T	A A	T T	0 0	A A	C C	G G	A A	G G	T T	A A	T T	T T	C C	C C	A A	C C	T T	A A	T T	C C	A A	G G	C C	G G	T T	T T	G G	G G	T T	A A	A A	A A	A A	G G	G G	G G	C C	A A	A A	A A	A A	C C	C C	T T	G G	A A	T T	G G	T T	T T	C C	A A	A A	T T	T T	A A	A A	T T	T T	A A	T T	G G	C C	T T	T T	T T	G G	T T	T T	A A	A A	C C	T T	C C	G G	G G	T T	T T	A A	A A	A A	T T	T T	A A	A A	A A	A A	A A	C C	C C	T T	T T	T T	A A	G G	C C	A A	G G	C C	A A	A A	T T	A A	C C	C C	C C	A A	A A	C C	G G	T T	C C	A A	T T	A A	C C	T T	A A	C C	T T	G G	G G	C C	T T	T T	T T	C C	G G	C C	T T	A A	T T	A A	C C	T T	A A	C C	G G	A A	T T	T T	A A	G G	T T	T T	G G	T T	A A	A A	T T	A A	A A	T T	A A	T T	A A	T T	G G	A A	A A	C C	A A	C C	T T	A A	A A	G G	G G	A A	T T	T T	A A	A A	T T	A A	A A	A A	A A	A A	C C	A A	C C	G G	A A	G G	C C	T T	C C	T T	C C	A A	A A	G G	A A	G G	T T	G G	C C	T T	A A	C C	T T	A A	A A	C C	G G	G G	A A	G G	A A	A A	C C	T T	A A	G G	T T	C C	C C	C C	A A	C C	G G	T T	G G	C C	A A	T T	C C	A A	G G	A A	G G	G G	A A	T T	A A	A A	C C	G G	A A	T T	A A	C C	A A	T T	T T	A A	G G	A A	T T	C C	T T	T T	A A	C C	A A	T T	C C	T T	A A	G G	C C	C C	G G	T T	C C	T T	C C	T T	A A	T T	C C	T T	T T	T T	T T	C C	A A	G G	T T	A A	G G	T T	A A	T T	G G	G G	G G	G G	T T	C C	G G	A A	A A	A A	A A	G G	A A	G G	G G	C C	T T	G G	C C	G G	T T	G G	T T	A A	A A	G G	T T	C C	C C	G G	T T	A A	G G	G G	C C	C C	C C	C C	A A	C C	C C	T T	G G	G G	T T	G G	T T	G G	G G	A A	A A	C C	A A	C C	A A	A A	A A	G G	G G	G G	T T	T T	A A	A A	T T	G G	T T	T T	G G	A A	A A	G G	C C	G G	T T	C C	T T	G G	A A	A A	T T	A A	C C	A A	T T	G G	G G	A A	C C	A A	A A	G G	G G	T T	A A	T T	G G	T T	C C	A A	C C	A A	T T	G G	T T	G G	T T	A A	C C	G G	G G	T T	T T	C C	A A	C C	C C	C C	T T	T T	C C	T T	T T	C C	A A	G G	C C	A A	T T	T T	G G	T T	T T	C C	T T	A A	T T	A A	C C	T T	A A	C C	A A	G G	C C	T T	A A	G G	T T	T T	C C	A A	G G	G G	T T	C C	T T	C C	T T	A A	G G	A A	A A	A A	T T	T T	G G	T T	A A	A A	T T	G G	T T	C C	A A	A A	C C	G G	C C	A A	A A	T T	T T	T T	C C	T T	T T	T T	C C	C C	C C	A A	C C	C C	G G	T T	C C	C C	A A	T T	A A	C C	C C	A A	T T	A A	G G	C C	C C	G G	C C	C C	T T	A A	A A	A A	C C	A A	G G	T T	G G	G G	C C	T T	A A	G G	T T	T T	C C	G G	T T	T T	A A	C C	T T	C C	A A	G G	G G	T T	G G	A A	G G	T T	T T	G G	T T	A A	T T	C C	A A	A A	T T	C C	G G	G G	G G	G G	T T	C C	A A	T T	A A	C C	G G	A A	A A	T T	T T	G G	C C	G G	T T	T T	A A	G G	C C	T T	G G	T T	G G	A A	G G	T T	G G	A A	A A	T T	T T	A A	T T	T T	T T	A A	T T	G G	A A	A A	T T	C C	T T	G G	G G	C C	C C	T T	C C	G G	T T	A A	A A	T T	A A	A A	G G	A A	G G	A A	G G	C C	T T	C C	T T	T T	C C	C C	A A	A A	A A	C C	A A	C C	T T	C C	T T	G G	C C	A A	C C	T T	A A	A A	A A	C C	A A	G G	G G	T T	T T	0 0	C C	C C	A A	T T	A A	A A	A A	A A	C C	C C	T T	C C	T T	A A	G G	G G	A A	C C	T T	A A	G G	C C	A A	T T	A A	A A	A A	A A	G G	T T	T T	A A	A A	A A	A A	T T	T T	G G	T T	G G	G G	A A	T T	G G	A A	A A	A A	T T	T T	G G	T T	A A	G G	A A	T T	T T	A A	T T	C C	A A	A A	A A	T T	A A	A A	T T	T T	A A	A A	A A	T T	A A	A A	G G	T T	T T	G G	C C	T T	T T	G G	T T	T T	A A	A A	A A	A A	A A	A A	T T	T T	T T	G G	A A	T T	A A	T T	A A	G G	T T	T T	G G	A A	C C	A A	T T	C C	C C	A A	C C	C C	A A	C C	A A	A A	A A	T T	A A	T T	A A	A A	T T	T T	A A	A A	T T	G G	T T	G G	A A	A A	T T	G G	A A	G G	C C	C C	G G	G G	A A	A A	G G	A A	C C	T T	T T	T T	A A	A A	A A	G G	G G	T T	A A	A A	A A	C C	T T	C C	C C	T T	C C	A A	A A	A A	A A	A A	A A	A A	T T	T T	T T	T T	T T	A A	T T	T T	T T	A A	C C	A A	T T	T T	T T	T T	G G	C C	C C	C C	G G	T T	A A	C C	0 0	A A	T T	T T	A A	T T	A A	T T	T T	T T	G G	T T	T T	C C	A A	T T	C C	A A	A A	C C	A A	C C	A A	A A	G G	T T	A A	A A	A A	T T	T T	A A	A A	C C	A A	G G	A A	A A	T T	G G	A A	A A	A A	T T	T T	T T	T T	T T	T T	G G	A A	A A	G G	G G	A A	G G	G G	G G	A A	A A	T T	G G	G G	T T	C C	A A	A A	G G	T T	A A	T T	A A	G G	T T	T T	G G	G G	T T	A A	T T	A A	T T	A A	A A	G G	A A	A A	A A	T T	A A	C C	G G	T T	C C	T T	T T	T T	G G	G G	A A	T T	G G	C C	C C	G G	G G	G G	T T	A A	A A	A A	G G	T T	A A	A A	G G	T T	A A	T T	G G	G G	C C	C C	C C	A A	G G	G G	G G	G G	C C	C C	C C	G G	C C	T T	G G	C C	T T	T T	T T	C C	G G	A A	A A	C C	A A	C C	A A	C C	G G	G G	T T	A A	A A	T T	G G	G G	T T	C C	C C	G G	G G	C C	A A	C C	G G	C C	T T	G G	G G	G G	A A	0 0	0 0	T T	T T	T T	0 0	C C	C C	A A	C C	T T	C C	G G	C C	G G	C C	C C	C C	G G	C C	T T	T T	T T	G G	A A	C C	T T	A A	A A	0 0	G G	C C	G G	T T	T T	C C	C C	A A	C C	A A	A A	C C	C C	0 0	G G	A A	A A	A A	G G	C C	G G	C C	C C	T T	G G	G G	C C	C C	G G	A A	T T	T T	G G	G G	G G	C C	A A	T T	A A	C C	A A	A A	G G	A A	G G	A A	A A	T T	T T	G G	C C	0 0	T T	G G	G G	G G	A A	C C	G G	G G	C C	G G	T T	A A	T T	C C	C C	A A	A A	A A	G G	C C	C C	C C	A A	A A	C C	T T	A A	A A	C C	G G	C C	0 0	C C	C C	A A	G G	A A	A A	T T	T T	G G	C C	C C	C C	T T	T T	T T	T T	T T	C C	C C	A A	G G	A A	C C	T T	A A	G G	G G	A A	T T	C C	T T	T T	C C	T T	A A	A A	T T	T T	T T	A A	C C	A A	T T	T T	T T	A A	T T	C C	G G	C C	C C	T T	C C	T T	A A	C C	G G	A A	G G	C C	G G	A A	C C	A A	C C	T T	T T	A A	A A	A A	C C	A A	G G	G G	G G	T T	A A	G G	G G	C C	C C	G G	C C	A A	T T	C C	G G	C C	G G	C C	C C	A A	C C	T T	T T	G G	A A	C C	T T	T T	C C	A A	G G	C C	G G	G G	T T	T T	T T	T T	G G	G G	C C	T T	T T	G G	A A	G G	A A	C C	C C	T T	A A	C C	C C	T T	G G	A A	C C	T T	A A	G G	T T	C C	A A	A A	T T	T T	A A	G G	C C	C C	T T	A A	G G	T T	A A	G G	A A	T T	A A	C C	T T	T T	T T	C C	A A	A A	C C	T T	T T	G G	A A	T T	C C	G G	G G	T T	C C	T T	G G	T T	G G	A A	G G	A A	C C	A A	C C	T T	C C	A A	C C	T T	T T	G G	A A	A A	T T	T T	T T	C C	G G	C C	G G	C C	C C	A A	G G	C C	A A	C C	A A	A A	C C	A A	G G	C C	C C	T T	G G	T T	0 0	C C	C C	A A	T T	A A	G G	C C	A A	G G	C C	A A	T T	C C	T T	C C	A A	G G	G G	T T	C C	G G	G G	T T	T T	A A	C C	A A	A A	C C	T T	A A	C C	T T	T T	T T	T T	T T	T T	C C	G G	C C	A A	G G	A A	G G	G G	C C	T T	C C	C C	A A	G G	T T	T T	A A	G G	G G	C C	A A	C C	C C	C C	C C	G G	T T	C C	A A	T T	A A	G G	T T	C C	C C	C C	G G	A A	G G	A A	A A	C C	A A	A A	A A	T T	T T	T T	T T	G G	G G	C C	G G	G G	C C	A A	T T	T T	C C	T T	T T	T T	C C	G G	A A	T T	A A	G G	0 0	G G	A A	C C	A A	T T	T T	A A	A A	A A	A A	C C	T T	A A	G G	A A	T T	C C	T T	T T	C C	T T	A A	A A	G G	G G	C C	T T	A A	G G	T T	A A	C C	G G	G G	T T	T T	A A	C C	A A	A A	C C	C C	G G	T T	T T	C C	C C	T T	T T	C C	T T	A A	A A	T T	C C	A A	A A	A A	A A	A A	A A	T T	C C	T T	C C	A A	A A	A A	G G	C C	A A	A A	G G	A A	C C	C C	A A	C C	T T	G G	A A	C C	G G	T T	G G	G G	C C	G G	A A	T T	T T	T T	T T	A A	A A	C C	C C	A A	A A	T T	T T	A A	C C	C C	G G	T T	G G	A A	G G	C C	G G	T T	T T	A A	A A	A A	A A	A A	T T	G G	T T	T T	G G	A A	G G	A A	A A	T T	G G	G G	C C	T T	G G	T T	T T	G G	T T	T T	G G	C C	C C	A A	T T	C C	T T	C C	T T	G G	C C	A A	A A	G G	G G	C C	A A	C C	T T	A A	A A	G G	C C	C C	C C	G G	A A	A A	A A	T T	T T	C C	A A	C C	C C	A A	T T	C C	C C	T T	T T	C C	A A	C C	G G	G G	A A	G G	T T	G G	G G	G G	T T	C C	G G	G G	G G	A A	T T	G G	C C	T T	T T	A A	T T	C C	T T	A A	G G	A A	C C	T T	A A	G G	A A	A A	C C	T T	C C	G G	C C	G G	G G	A A	G G	A A	T T	A A	C C	C C	G G	T T	T T	T T	T T	C C	G G	G G	A A	G G	G G	A A	T T	C C	T T	C C	A A	G G	T T	A A	A A	A A	T T	C C	T T	G G	C C	T T	T T	T T	C C	C C	A A	A A	A A	G G	G G	T T	G G	C C	A A	T T	T T	T T	A A	T T	C C	A A	G G	A A	G G	G G	C C	G G	G G	G G	C C	G G	T T	G G	A A	C C	T T	G G	T T	A A	C C	T T	G G	C C	A A	A A	A A	T T	A A	C C	C C	C C	C C	C C	G G	T T	C C	A A	T T	T T	T T	G G	T T	A A	T T	A A	A A	C C	C C	G G	C C	C C	C C	T T	T T	A A	T T	C C	A A	T T	A A	T T	A A	T T	T T	T T	A A	A A	T T	A A	A A	T T	G G	A A	T T	G G	C C	A A	A A	G G	A A	G G	G G	A A	A A	C C	T T	C C	A A	A A	0 0	0 0	C C	T T	T T	T T	G G	T T	T T	A A	A A	T T	T T	T T	T T	C C	C C	A A	T T	G G	G G	A A	T T	C C	G G	G G	G G	C C	G G	T T	C C	T T	T T	C C	A A	T T	C C	C C	C C	A A	G G	T T	A A	C C	C C	T T	C C	A A	C C	T T	G G	A A	T T	T T	C C	G G	A A	A A	T T	A A	C C	A A	T T	G G	A A	T T	A A	G G	C C	C C	G G	T T	A A	C C	G G	T T	0 0	A A	T T	A A	C C	C C	C C	T T	A A	G G	T T	T T	G G	T T	A A	T T	T T	C C	G G	T T	A A	T T	T T	A A	G G	T T	G G	T T	C C	C C	G G	T T	C C	T T	A A	A A	C C	A A	G G	T T	T T	C C	T T	T T	C C	T T	G G	T T	T T	T T	G G	G G	T T	T T	T T	T T	T T	A A	C C	T T	T T	C C	A A	A A	A A	A A	T T	C C	C C	A A	A A	G G	T T	G G	T T	A A	C C	A A	A A	G G	C C	C C	C C	C C	A A	T T	A A	T T	T T	G G	A A	A A	G G	G G	G G	C C	G G	C C	A A	A A	A A	G G	T T	C C	T T	G G	C C	T T	A A	C C	G G	T T	A A	A A	A A	C C	C C	A A	A A	C C	G G	C C	T T	G G	T T	C C	G G	G G	T T	G G	G G	T T	T T	G G	C C	A A	A A	T T	C C	A A	C C	G G	T T	C C	A A	A A	A A	C T	C C	C C	A A	T T	G G	C C	C C	T T	A A	C C	G G	A A	A A	A A	T T	A A	A A	A A	T T	G G	A A	T T	C C	A A	G G	T T	T T	A A	G G	A A	T T	T T	A A	A A	C C	A A	G G	C C	G G	C C	T T	A A	A A	T T	T T	T T	A A	C C	A A	C C	T T	T T	T T	A A	C C	C C	G G	0 0	C C	C C	T T	C C	A A	T T	G G	A A	A A	A A	G G	C A	A A	T T	G G	T T	T T	A G	C C	A A	C T	T C	T T	A A	C G	C T	G A	T T	C C	T T	T T	G G	C C	G G	G G	G G	T T	A A	C C	A A	C C	T T	T T	G G	G G	G G	A A	G G	C C	A A	A A	A A	C C	C C	G G	C C	T T	A A	C C	C C	G G	T T	C C	A A	T T	G G	T T	A A	T T	T T	G G	T T	T T	C C	T T	C C	C C	T T	C C	T T	A A	C C	C C	A A	C C	C C	C C	T T	T T	G G	T T	C C	T T	A A	A A	T T	C C	T T	T T	C C	C C	G G	A A	C C	A A	A A	T T	T T	A A	A A	C C	G G	A A	G G	T T	G G	T T	G G	C C	C C	C C	T T	C C	T T	C C	G G	T T	G G	G G	A A	C C	T T	A A	G G	G G	C C	T T	C C	C C	G G	A A	G G	T T	A A	A A	T T	A A	A A	C C	A A	A A	G G	G G	A A	T T	T T	C C	T T	G G	T T	T T	0 0	T T	T T	A A	C C	T T	C C	A A	C C	T T	G G	T T	A A	A A	C C	A A	G G	T T	G G	C C	C C	A A	G G	C C	T T	G G	A A	A A	G G	A A	T T	A A	T T	T T	C C	A A	T T	C C	G G	T T	G G	T T	C C	C C	T T	A A	A A	G G	A A	T T	G G	G G	A A	T T	T T	T T	G G	C C	A A	A A	C C	A A	C C	G G	T T	A A	C C	C C	A A	C C	G G	A A	T T	G G	T T	T T	A A	A A	C C	A A	T T	C C	T T	A A	A A	T T	G G	A A	T T	T T	T T	C C	C C	0 0	G G	A A	A A	G G	A A	T T	G G	C C	T T	G G	G G	G G	A A	C C	G G	G G	C C	T T	A A	A A	G G	G G	C C	A A	T T	A A	G G	A A	G G	C C	A A	T T	A A	T T	T T	G G	G G	C C	A A	A A	G G	C C	A A	A A	G G	A A	C C	T T	T T	G G	C C	G G	A A	T T	C C	A A	T T	T T	C C	G G	T T	T T	A A	T T	T T	G G	A A	G G	A A	G G	T T	C C	T T	G G	A A	A A	G G	C C	T T	G G	G G	T T	T T	A A	T T	G G	T T	T T	A A	A A	A A	C C	C C	C C	C C	T T	A A	A A	C C	T T	C C	C C	0 0	C C	G G	T T	A A	T T	A A	A A	T T	A A	C C	A A	T T	C C	T T	T T	T T	T T	A A	T T	T T	G G	G G	A A	C C	G G	T T	T T	C C	G G	C C	A A	T T	T T	0 0	T T	A A	T T	A A	T T	T T	A A	G G	A A	C C	T T	T T	T T	G G	T T	A A	G G	A A	A A	T T	A A	0 0	A A	T T	G G	A A	G G	C C	C C	A A	G G	T T	A A	A A	T T	G G	C C	C C	C C	A A	C C	T T	G G	C C	C C	G G	T T	T T	G G	C C	T T	C C	C C	C C	A A	G G	G G	A A	A A	T T	G G	A A	T T	C C	G G	G G	C C	G G	G G	C C	G G	T T	C C	T T	T T	C C	G G	A A	A A	G G	T T	A A	G G	G G	A A	G G	T T	T T	C C	A A	T T	G G	T T	A A	T T	G G	G G	T T	T T	A A	C C	A A	T T	A A	A A	A A	C C	A A	G G	T T	T T	A A	A A	A A	A A	C C	A A	C C	T T	T T	G G	C C	G G	T T	A A	G G	A A	T T	C C	A A	A A	T T	T T	T T	T T	G G	T T	T T	T T	C C	T T	A A	G G	G G	T T	C C	G G	T T	T T	G G	C C	T T	C C	G G	A A	C C	C C	T T	T T	G G	T T	A A	A A	T T	G G	T T	A A	A A	G G	T T	A A	G G	A A	C C	C C	A A	G G	C C	A A	G G	G G	T T	A A	T T	C C	G G	G G	T T	C C	G G	T T	C C	T T	T T	A A	A A	G G	C C	T T	T T	C C	T T	T T	T T	G G	G G	T T	A A	T T	A A	G G	A A	G G	T T	C C	T T	A A	T T	A A	T T	G G	A A	G G	A A	T T	T T	A A	T T	C C	A A	T T	T T	A A	G G	T T	T T	A A	A A	G G	C C	A A	G G	A A	T T	T T	A A	G G	T T	T T	A A	A A	C C	C C	A A	T T	T T	A A	T T	G G	T T	A A	C C	C C	T T	C C	G G	0 0	T T	G G	G G	T T	A A	A A	T T	G G	T T	A A	T T	T T	C C	T T	G G	A A	A A	G G	G G	T T	C C	T T	A A	T T	T T	T T	C C	C C	T T	A A	A A	G G	A A	G G	A A	A A	G G	T T	A A	G G	C C	C C	A A	T T	A A	A A	G G	A A	T T	A A	T T	A A	A A	T T	G G	T T	A A	C C	G G	C C	G G	T T	C C	T T	A A	A A	T T	T T	T T	C C	T T	T T	T T	C C	A A	A A	T T	A A	T T	C C	G G	G G	A A	T T	T T	A A	A A	A A	C C	C C	A A	T T	G G	C C	T T	C C	T T	T T	T T	C C	C C	T T	A A	T T	T T	A A	G G	T T	A A	G G	A A	C C	G G	T T	A A	T T	A A	C C	T T	A A	T T	A A	T T	T T	C C	T T	T T	T T	T T	A A	A A	A A	C C	A A	T T	G G	A A	G G	C C	T T	G G	A A	T T	C C	A A	A A	G G	T T	A A	C C	C C	A A	T T	G G	A A	A A	A A	T T	G G	T T	T T	T T	A A	T T	A A	C C	A A	G G	T T	T T	T T	T T	A A	T T	T T	C C	G G	G G	T T	A A	T T	C C	A A	G G	A A	A A	A A	C C	G G	T T	T T	C C	G G	A A	G G	C C	T T	G G	G G	T T	T T	T T	T T	C C	A A	A A	T T	C C	T T	G G	T T	G G	C C	A A	G G	T T	C C	T T	G G	T T	T T	T T	T T	C C	T T	G G	C C	A A	T T	A A	A A	G G	G G	C C	A A	G G	T T	T T	A A	T T	T T	A A	G G	G G	G G	G G	A A	G G	T T	A A	A A	T T	G G	C C	C C	T T	C C	G G	A A	A A	T T	C C	A A	T T	G G	A A	G G	A A	C C	T T	T T	T T	A A	A A	T T	C C	G G	T T	C C	T T	G G	G G	A A	T T	T T	C C	T T	A A	T T	A A	T T	C C	A A	T T	A A	G G	G G	T T	T T	A A	G G	C C	A A	T T	G G	G G	T T	C C	A A	G G	A A	T T	T T	T T	G G	G G	A A	A A	T T	C C	T T	A A	A A	C C	T T	A A	T T	A A	T T	C C	A A	A A	C C	A A	T T	A A	G G	A A	T T	C C	T T	T T	G G	T T	G G	T T	C C	A A	T T	A A	T T	A A	C C	C C	G G	A A	C C	G G	A A	G G	G G	G G	T T	G G	A A	A A	C C	A A	T T	A A	A A	C C	G G	T T	C C	T T	A A	C C	T T	T T	A A	G G	A A	G G	T T	T T	T T	T T	A A	T T	G G	T T	C C	A A	A A	A A	A A	C C	T T	T T	T T	A A	A A	T T	G G	G G	A A	T T	C C	C C	A A	C C	A A	T T	T T	A A	C C	G G	T T	T T	G G	T T	A A	A A	G G	G G	A A	T T	A A	T T	A A	T T	A A	A A	T T	G G	A A	A A	C C	C C	A A	C C	A A	A A	T T	A A	G G	T T	T T	T T	T T	G G	T T	A A	T T	A A	C C	A A	A A	A A	T T	G G	A A	A A	T T	C C	A A	G G	A A	T T	T T	A A	C C	A A	G G	A A	T T	T T	A A	G G	T T	C C	G G	C C	C C	A A	C C	C C	G G	T T	C C	G G	A A	T T	A A	A A	T T	T T	C C	T T	T T	A A	T T	C C	A A	A A	A A	T T	C C	A A	T T	T T	A A	G G	G G	A A	C C	A A	T T	A A	A A	C C	G G	C C	G G	C C	T T	G G	C C	T T	T T	A A	T T	T T	A A	C C	T T	G G	C C	C C	0 0	G G	G G	G G	T T	G G	C C	T T	T T	T T	C C	A A	C C	A A	C C	T T	A A	T T	A A	T T	T T	A A	T T	A A	T T	C C	T T	T T	G G	T T	T T	C C	A A	T T	T T	A A	G G	C C	C C	C C	A A	C C	A A	A A	T T	A A	C C	A A	G G	A A	T T	A A	T T	G G	A A	A A	A A	A A	T T	T T	T T	A A	A A	A A	G G	A A	A A	G G	T T	C C	A A	G G	C C	G G	G G	C C	G G	A A	A A	A A	A A	G G	C C	T T	A A	T T	T T	C C	C C	G G	T T	T T	G G	A A	G G	G G	C C	G G	A A	C C	T T	G G	A A	T T	T T	T T	T T	A A	A A	G G	C C	G G	G G	T T	C C	C C	T T	G G	G G	A A	T T	A A	C C	T T	G G	T T	A A	C C	C C	C C	C C	T T	C C	T T	A A	C C	G G	A A	G G	A A	C C	C C	T T	A A	A A	G G	G G	C C	G G	A A	G G	G G	C C	T T	G G	A A	G G	T T	A A	T T	G G	G G	T T	T T	G G	C C	T T	T T	T T	A A	T T	G G	A A	C C	C C	G G	G G	T T	G G	A A	A A	T T	G G	C C	C C	T T	T T	C C	A A	T T	G G	T T	A A	C C	T T	A A	T T	C C	A A	G G	T T	C C	T T	T T	C C	G G	G G	A A	A A	A A	T T	C C	A A	C C	G G	C C	C C	T T	G G	T T	G G	A A	T T	A A	C C	T T	G G	A A	C C	T T	G G	T T	C C	C C	C C	G G	A A	C C	A A	G G	T T	G G	T T	C C	C C	A A	T T	A A	A A	G G	T T	T T	G G	A A	C C	T T	T T	C C	T T	C C	T T	C C	C C	G G	G G	T T	T T	T T	T T	A A	C C	T T	A A	0 0	0 0	0 0	0 0	T T	G G	A A	A A	G G	C C	G G	A A	C C	T T	G G	C C	A A	C C	A A	C C	A A	T T	A A	G G	G G	T T	T T	C C	T T	T T	A A	A A	C C	T T	T T	C C	A A	C C	A A	T T	T T	G G	0 0	G G	T T	C C	A A	G G	T T	A A	C C	T T	T T	G G	G G	G G	A A	T T	A A	G G	C C	T T	G G	G G	A A	A A	A A	T T	C C	G G	T T	C C	T T	G G	T T	C C	T T	G G	A A	A A	A A	A A	A A	A A	C C	G G	C C	T T	A A	G G	G G	A A	G G	A A	A A	T T	T T	G G	C C	T T	G G	A A	A A	T T	G G	G G	A A	G G	A A	G G	G G	A A	C C	A A	C C	G G	C C	A A	G G	T T	A A	T T	T T	A A	T T	A A	T T	A A	G G	A A	A A	T T	A A	A A	C C	T T	T T	G G	G G	G G	A A	T T	A A	T T	T T	A A	A A	C C	C C	A A	T T	T T	A A	T T	T T	C C	T T	A A	A A	T T	C C	A A	C C	G G	C C	C C	C C	T T	T T	T T	A A	A A	A A	C C	T T	G G	C C	G G	C C	C C	C C	G G	C C	T T	C C	A A	T T	G G	T T	T T	T T	T T	G G	G G	G G	C C	A A	A A	A A	T T	T T	T T	C C	G G	G G	G G	A A	T T	T T	A A	A A	C C	T T	A A	0 0	0 0	0 0	0 0	0 0	0 0	0 0	0 0	0 0	0 0	0 0	0 0	G G	C C	A A	A A	T T	A A	G G	G G	T T	C C	A A	T T	A A	C C	T T	A A	A A	G G	A A	G G	C C	T T	C C	A A	A A	C C	T T	T T	C C	G G	A A	0 0	G G	A A	A A	C C	T T	A A	G G	A A	C C	T T	C C	T T	T T	G G	A A	A A	G G	T T	A A	A A	A A	A A	T T	T T	A A	A A	A A	C C	A A	T T	T T	A A	T T	A A	C C	A A	C C	C C	G G	A A	T T	A A	T T	T T	A A	T T	G G	G G	T T	A A	T T	A A	T T	A A	T T	T T	G G	C C	G G	T T	G G	A A	G G	T T	G G	G G	A A	A A	C C	T T	T T	T T	C C	C C	A A	C C	C C	C C	G G	T T	C C	T T	T T	G G	A A	G G	T T	T T	T T	G G	A A	C C	T T	A A	G G	T T	C C	G G	C C	G G	C C	G G	C C	G G	A A	0 0	T T	C C	G G	C C	A A	T T	A A	T T	A A	A A	T T	A A	T T	A A	T T	T T	C C	A A	C C	A A	A A	T T	C C	C C	A A	A A	T T	C C	A A	A A	G G	T T	T T	G G	G G	C C	T T	C C	A A	A A	T T	A A	T T	T T	T T	G G	A A	A A	C C	T T	T T	T T	A A	C C	C C	G G	A A	A A	C C	G G	C C	G G	T T	T T	T T	C C	A A	A A	T T	A A	A A	G G	A A	A A	T T	T T	G G	T T	C C	G G	T T	T T	G G	G G	G G	A A	T T	A A	A A	G G	G G	G G	G G	A A	T T	0 0	A A	T T	C C	A A	G G	T T	T T	G G	C C	C C	T T	T T	C C	G G	G G	0 0	0 0	0 0	0 0	0 0	0 0	0 0	0 0	G G	G G	T T	A A	A A	A A	C C	A A	G G	A A	C C	T T	C C	C C	C C	T T	A A	A A	G G	A A	T T	G G	A A	A A	A A	G G	C C	T T	C C	G G	G G	C C	T T	C C	G G	A A	A A	A A	C C	A A	G G	A A	T T	G G	C C	G G	C C	0 0	0 0	A A	C C	A A	A A	T T	T T	C C	C C	A A	G G	A A	A A	A A	T T	A A	A A	T T	T T	C C	A A	C C	0 0	0 0	0 0	0 0	0 0	0 0	0 0	0 0	0 0	0 0	T T	A A	A A	A A	T T	T T	A A	C C	A A	G G	A A	A A	T T	G G	T T	T T	G G	C C	T T	A A	C C	C C	C C	A A	T T	G G	T T	T T	A A	T T	C C	A A	C C	A A	A A	T T	T T	C C	A A	A A	T T	T T	G G	A A	T T	C C	G G	T T	C C	T T	A A	A A	T T	T T	T T	T T	T T	A A	T T	A A	C C	T T	C C	T T	C C	A A	C C	A A	A A	G G	A A	C C	A A	0 0	T T	T T	A A	C C	0 0	0 0	0 0	0 0	0 0	0 0	0 0	0 0	A A	G G	A A	0 0	G G	T T	C C	T T	T T	T T	T T	T T	A A	C C	G G	T T	T T	A A	C C	A A	A A	0 0	T T	T T	A A	C C	0 0	0 0	G G	C C	C C	G G	T T	C C	T T	T T	A A	G G	G G	A A	G G	A A	A A	T T	T T	C C	T T	A A	A A	A A	T T	A A	G G	T T	G G	T T	C C	A A	A A	C C	T T	T T	G G	G G	A A	T T	G G	A A	A A	A A	0 0	A A	G G	C C	T T	T T	T T	A A	G G	A A	A A	T T	0 0	A A	T T	A A	G G	A A	C C	C C	T T	C C	T T	G G	A A	T T	A A	A A	0 0	T T	G G	T T	G G	0 0	A A	T T	T T	T T	A A	A A	A A	A A	G G	C C	T T	T T	T T	T T	G G	T T	T T	G G	G G	A A	A A	T T	C C	G G	A A	G G	A A	T T	A A	C C	G G	A A	T T	T T	T T	T T	G G	T T	C C	C C	G G	C C	C C	T T	T T	A A	A A	C C	C C	C C	A A	C C	A A	G G	C C	C C	0 0	T T	C C	T T	C C	C C	A A	G G	T T	C C	T T	C C	C C	A A	G G	C C	G G	T T	A A	A A	T T	A A	C C	A A	A A	T T	A A	C C	T T	G G	G G	0 0	C C	T T	A A	T T	C C	A A	G G	C C	T T	A A	G G	A A	T T	A A	T T	A A	A A	C C	A A	T T	A A	T T	G G	C C	G G	0 0	0 0	G G	C C	C C	T T	A A	C C	T T	A A	T T	G G	T T	A A	C C	T T	T T	G G	G G	G G	A A	C C	C C	A A	C C	C C	A A	A A	C C	A A	T T	C C	T T	C C	G G	C C	C C	A A	C C	T T	A A	T T	C C	T T	A A	T T	G G	T T	C C	A A	G G	A A	T T	T T	T T	G G	T T	T T	C C	G G	T T	T T	T T	T T	T T	A A	A A	G G	C C	A A	C C	C C	T T	A A	T T	A A	G G	T T	C C	G G	C C	T T	A A	G G	C C	T T	0 0	C C	C C	T T	A A	0 0	G G	A A	A A	G G	0 0	G G	T T	T T	T T	C C	A A	A A	C C	T T	G G	A A	A A	A A	A A	T T	G G	T T	A A	G G	T T	G G	0 0	A A	A A	C C	A A	A A	G G	T T	C C	A A	A A	A A	C C	T T	A A	A A	G G	T T	C C	T T	A A	T T	C C	C C	A A	T T	C C	A A	C C	C C	T T	A A	C C	C C	A A	C C	A A	A A	T T	A A	C C	G G	G G	G G	G G	T T	A A	C C	T T	G G	C C	T T	C C	C C	A A	C C	C C	A A	T T	T T	T T	T T	C C	C C	T T	A A	T T	T T	A A	G G	A A	T T	G G	T T	T T	C C	T T	T T	A A	C C	T T	T T	A A	C C	C C	T T	C C	T T	T T	A A	T T	T T	C C	C C	T T	A A	C C	A A	C C	A A	C C	A A	A A	C C	T T	T T	A A	T T	G G	G G	A A	0 0	C C	G G	C C	A A	T T	T T	C C	A A	C C	T T	G G	G G	A A	0 0	A A	G G	A A	A A	A A	T T	C C	0 0	T T	T T	C C	T T	A A	T T	A A	G G	T T	T T	T T	C C	A A	G G	G G	A A	G G	G G	C C	A A	G G	G G	A A	A A	C C	A A	A A	0 0	T T	A A	A A	C C	A A	T T	A A	G G	A A	G G	T T	A A	A A	A A	T T	0 0	C C	G G	T T	A A	T T	0 0	T T	A A	T T	G G	C C	T T	T T	A A	A A	G G	G G	C C	A A	C C	T T	T T	A A	A A	A A	C C	G G	A A	A A	G G	G G	C C	G G	C C	0 0	0 0	A A	T T	T T	C C	A A	T T	T T	A A	T T	T T	0 0	C C	T T	G G	T T	G G	G G	T T	G G	G G	0 0	C C	G G	T T	G G	C C	T T	T T	A A	A A	A A	A A	T T	C C	A A	T T	T T	G G	C C	A A	A A	G G	T T	C C	T T	T T	T T	A A	C C	A A	T T	T T	G G	C C	T T	G G	A A	T T	A A	G G	A A	T T	G G	T T	A A	C C	A A	0 0	A A	G G	C C	A A	G G	A A	A A	C C	A A	C C	G G	A A	C C	T T	C C	G G	C C	G G	T T	G G	T T	G G	T T	T T	A A	C C	T T	G G	A A	T T	G G	T T	G G	T T	C C	A A	A A	A A	A A	T T	A A	T T	G G	A A	A A	T T	A A	G G	C C	C C	G G	C C	T T	A A	A A	C C	G G	T T	G G	G G	G G	C C	A A	T T	T T	T T	A A	T T	A A	T T	A A	C C	0 0	A A	C C	G G	T T	C C	T T	A A	G G	C C	T T	A A	T T	C C	A A	T T	T T	A A	T T	G G	G G	A A	A A	G G	G G	C C	A A	A A	T T	C C	A A	A A	C C	G G	T T	A A	T T	C C	G G	T T	T T	C C	G G	A A	A A	T T	C C	T T	C C	T T	G G	0 0	A A	A A	A A	A A	G G	T T	T T	T T	G G	A A	G G	T T	C C	A A	T T	A A	G G	A A	A A	A A	C C	A A	A A	G G	C C	A A	0 0	T T	C C	G G	T T	G G	A A	T T	G G	A A	A A	A A	A A	T T	A A	T T	A A	T T	G G	C C	G G	G G	C C	T T	T T	T T	A A	A A	0 0	T T	G G	G G	T T	A A	A A	G G	C C	C C	A A	C C	A A	G G	G G	C C	T T	A A	A A	C C	A A	T T	A A	A A	T T	G G	T T	0 0	A A	G G	0 0	0 0	T T	C C	0 0	C C	T T	G G	A A	T T	T T	C C	A A	T T	T T	C C	A A	A A	A A	0 0	A A	G G	A A	A A	A A	G G	G G	T T	A A	G G	A A	T T	T T	G G	A A	A A	A A	T T	T T	T T	C C	T T	A A	C C	A A	A A	T T	A A	A A	G G	T T	G G	G G	T T	T T	A A	G G	G G	A A	C C	A A	T T	T T	A A	A A	G G	A A	C C	G G	G G	A A	T T	T T	T T	A A	T T	T T	C C	G G	A A	A A	C C	G G	A A	G G	A A	G G	G G	G G	T T	A A	T T	C C	C C	G G	A A	C C	T T	A A	A A	T T	A A	A A	A A	A A	T T	T T	G G	T T	C C	C C	A A	G G	T T	C C	A A	A A	T T	T T	T T	A A	G G	G G	0 0	0 0	T T	C C	A A	G G	T T	A A	T T	T T	C C	C C	A A	A A	0 0	A A	G G	C C	C C	G G	T T	C C	A A	G G	A A	C C	0 0	G G	0 0	0 0	0 0	T T	A A	T T	0 0	0 0	G G	A A	A A	0 0	0 0	0 0	0 0	0 0	0 0	0 0	T T	A A	G G	C C	T T	C C	G G	A A	T T	0 0	0 0	0 0	0 0	0 0	0 0	0 0	0 0	0 0	T T	G G	A A	A A	G G	G G	A A	A A	T T	C C	T T	A A	G G	T T	A A	C C	A A	A A	G G	0 0	G G	0 0	0 0	0 0	0 0	0 0	A A	T T	A A	T T	G G	C C	G G	T T	T T	A A	0 0	G G	C C	C C	G G	G G	T T	G G	G G	T T	A A	A A	G G	G G	C C	0 0	C C	C C	A A	T T	G G	A A	A A	A A	C C	A A	G G	C C	G G	A A	T T	A A	T T	G G	A A	T T	T T	C C	T T	T T	T T	A A	T T	C C	A A	T T	A A	T T	C C	A A	A A	A A	G G	A A	C C	C C	G G	A A	T T	G G	T T	G G	A A	A A	T T	C C	G G	G G	A A	C C	G G	A A	A A	C C	T T	A A	T T	T T	T T	C C	A A	T T	T T	G G	G G	C C	A A	C C	G G	A A	C C	G G	A A	G G	T T	A A	A A	T T	C C	A A	T T	C C	G G	A A	C C	C C	A A	C C	A A	A A	A A	T T	T T	A A	A A	C C	A A	G G	A A	T T	C C	A A	G G	A A	A A	T T	G G	T T	G G	G G	A A	T T	C C	T T	G G	A A	A A	T T	T T	T T	G G	T T	C C	A A	A A	G G	G G	T T	A A	T T	T T	C C	A A	G G	C C	G G	T T	A A	T T	C C	A A	T T	C C	T T	C C	A A	T T	A A	C C	C C	A A	G G	A A	T T	T T	G G	T T	G G	T T	T T	A A	A A	T T	C C	A A	G G	A A	T T	T T	A A	T T	T T	A A	T T	A A	C C	G G	C C	C C	A A	A A	G G	C C	G G	T T	A A	G G	G G	T T	T T	T T	T T	T T	C C	A A	C C	C C	A A	C C	T T	G G	A A	A A	G G	A A	A A	G G	C C	A A	T T	C C	T T	T T	T T	G G	A A	G G	T T	A A	T T	T T	A A	G G	A A	T T	C C	G G	A A	A A	A A	G G	T T	C C	C C	G G	C C	A A	C C	G G	A A	T T	T T	A A	T T	T T	A A	A A	C C	C C	C C	T T	T T	G G	A A	G G	T T	T T	A A	G G	A A	G G	T T	C C	T T	A A	G G	G G	T T	C C	C C	A A	C C	T T	T T	G G	T T	C C	T T	A A	C C	A A	A A	G G	C C	T T	T T	A A	C C	T T	C C	C C	A A	T T	G G	T T	G G	G G	A A	T T	G G	C C	A A	T T	A A	A A	A A	T T	T T	G G	G G	A A	C C	A A	A A	A A	T T	T T	A A	C C	T T	C C	T T	C C	T T	C C	G G	C C	C C	G G	C C	A A	A A	A A	G G	G G	A A	A A	G G	G G	G G	C C	C C	C C	G G	C C	T T	C C	C C	A A	A A	A A	G G	C C	G G	A A	T T	A A	C C	G G	T T	T T	A A	C C	G G	T T	C C	T T	G G	G G	T T	G G	G G	C C	G G	A A	T T	A A	G G	C C	G G	C C	G G	T T	T T	G G	T T	C C	A A	A A	A A	C C	T T	G G	T T	A A	A A	C C	T T	C C	T T	G G	C C	A A	T T	A A	C C	A A	A A	T T	G G	T T	A A	C C	A A	A A	G G	T T	C C	T T	A A	C C	C C	A A	A A	A A	T T	C C	T T	A A	T T	A A	C C	C C	A A	T T	T T	T T	C C	T T	A A	A A	C C	A A	T T	A A	A A	A A	A A	G G	G G	A A	A A	A A	C C	T T	A A	A A	T T	G G	A A	T T	T T	A A	C C	T T	T T	T T	A A	A A	A A	A A	A A	A A	T T	A A	G G	A A	A A	T T	G G	G G	A A	G G	G G	G G	C C	G G	G G	T T	T T	C C	T T	T T	T T	T T	T T	A A	T T	C C	C C	T T	A A	A A	C C	G G	C C	T T	G G	C C	G G	C C	T T	A A	A A	A A	T T	C C	T T	A A	G G	G G	A A	A A	A A	G G	A A	T T	T T	T T	A A	C C	A A	C C	C C	A A	T T	T T	G G	T T	A A	T T	A A	G G	T T	G G	G G	T T	T T	A A	A A	G G	C C	G G	A A	A A	G G	A A	A A	A A	C C	G G	A A	T T	T T	T T	T T	C C	A A	A A	G G	A A	A A	A A	G G	G G	C C	C C	T T	A A	G G	C C	T T	A A	T T	G G	C C	T T	A A	T T	C C	T T	C C	G G	T T	C C	C C	G G	A A	G G	A A	A A	C C	A A	A A	C C	G G	G G	C C	G G	A A	T T	A A	C C	C C	G G	A A	G G	T T	T T	A A	G G	T T	C C	A A	C C	0 0	G G	T T	A A	T T	C C	C C	C C	C C	T T	T T	0 0	T T	A A	T T	G G	T T	A A	T T	A A	T T	C C	G G	T T	C C	C C	G G	G G	C C	C C	A A	C C	G G	C C	A A	C C	G G	T T	A A	T T	C C	C C	T T	C C	A A	G G	A A	C C	A A	C C	G G	T T	T T	T T	A A	C C	C C	T T	T T	T T	T T	G G	A A	G G	A A	T T	A A	A A	A A	A A	G G	G G	G G	G G	A A	C C	A A	A A	C C	T T	C C	G G	G G	T T	G G	T T	G G	T T	T T	A A	T T	T T	G G	C C	T T	G G	A A	C C	A A	C C	A A	C C	C C	A A	T T	A A	G G	C C	A A	C C	C C	T T	G G	A A	A A	A A	G G	T T	T T	C C	C C	T T	A A	T T	A A	C C	T T	C C	A A	T T	A A	A A	C C	G G	A A	A A	T T	T T	A A	A A	A A	A A	A A	C C	C C	A A	T T	T T	C C	C C	A A	C C	C C	A A	T T	T T	A A	G G	A A	0 0	C C	A A	T T	G G	A A	A A	G G	T T	T T	G G	A A	A A	A A	T T	G G	T T	C C	T T	A A	C C	T T	T T	T T	G G	T T	T T	A A	G G	C C	C C	G G	C C	T T	T T	A A	A A	A A	A A	A A	A A	C C	G G	C C	A A	G G	A A	G G	A A	G G	C C	0 0	0 0	C C	C C	C C	C C	A A	C C	T T	A A	C C	A A	T T	C C	G G	T T	T T	T T	T T	A A	T T	C C	G G	A A	G G	T T	C C	G G	A A	T T	G G	G G	C C	G G	G G	C C	A A	G G	T T	A A	T T	C C	G G	G G	T T	T T	A A	G G	A A	T T	A A	G G	A A	T T	C C	T T	0 0	C C	T T	C C	C C	G G	T T	A A	T T	A A	C C	G G	G G	T T	A A	T T	G G	A A	A A	G G	G G	T T	G G	T T	A A	C C	A A	A A	A A	T T	A A	C C	C C	G G	C C	T T	C C	G G	C C	T T	T T	A A	G G	T T	A A	C C	T T	G G	A A	T T	C C	G G	C C	A A	A A	A A	G G	C C	T T	T T	G G	T T	C C	G G	G G	G G	T T	C C	C C	G G	G G	T T	T T	C C	G G	G G	G G	T T	A A	C C	G G	C C	T T	G G	G G	T T	T T	T T	G G	A A	T T	C C	A A	G G	C C	G G	C C	T T	C C	A A	T T	T T	C C	C C	G G	G G	C C	G G	C C	A A	A A	G G	C C	C C	G G	A A	C C	T T	G G	C C	C C	G G	G G	G G	T T	G G	A A	G G	T T	C C	T T	G G	G G	T T	A A	G G	G G	C C	A A	G G	T T	T T	A A	A A	C C	T T	T T	A A	A A	G G	T T	A A	T T	T T	T T	C C	G G	T T	T T	T T	T T	C C	C C	T T	A A	A A	T T	G G	C C	T T	T T	A A	G G	T T	C C	A A	T T	G G	G G	A A	C C	A A	T T	G G	A A	G G	C C	T T	C C	C C	G G	G G	T T	T T	G G	G G	T T	A A	T T	0 0	0 0	0 0	0 0	C C	T T	T T	A A	T T	T T	A A	A A	A A	C C	C C	G G	C C	T T	T T	G G	G G	G G	C C	A A	T T	T T	T T	A A	C C	G G	T T	T T	C C	T T	G G	G G	A A	A A	A A	C C	T T	C C	C C	C C	T T	C C	T T	C C	A A	A A	T T	T T	G G	A A	G G	G G	G G	C C	A A	A A	C C	T T	A A	A A	A A	G G	A A	G G	T T	C C	T T	C C	A A	C C	G G	C C	G G	G G	A A	T T	C C	T T	T T	G G	C C	G G	A A	T T	A A	C C	A A	T T	A A	A A	C C	T T	0 0	T T	G G	G G	G G	A A	T T	C C	T T	C C	A A	T T	G G	G G	T T	C C	T T	T T	A A	A A	C C	T T	G G	A A	T T	C C	A A	C C	A A	C C	T T	G G	C C	T T	T T	C C	T T	G G	C C	G G	A A	G G	T T	A A	A A	C C	C C	A A	C C	A A	C C	C C	C C	G G	T T	G G	A A	T T	T T	A A	G G	A A	G G	A A	A A	G G	C C	G G	A A	A A	T T	C C	C C	T T	T T	A A	G G	C C	C C	C C	G G	T T	C C	G G	G G	T T	T T	G G	C C	C C	G G	G G	C C	G G	C C	C C	A A	C C	T T	C C	G G	T T	A A	C C	T T	A A	T T	C C	T T	A A	T T	G G	A A	C C	A A	A A	T T	A A	A A	A A	A A	G G	A A	G G	C C	T T	A A	G G	A A	A A	A A	G G	C C	T T	T T	G G	C C	A A	T T	T T	A A	T T	A A	T T	G G	A A	A A	G G	T T	T T	G G	C C	G G	T T	G G	C C	G G	0 0	A A	C C	G G	G G	T T	C C	T T	A A	G G	A A	T T	G G	0 0	A A	T T	T T	A A	C C	C C	T T	A A	T T	A A	C C	A A	T T	T T	G G	G G	T T	G G	G G	C C	G G	A A	C C	G G	T T	C C	T T	T T	G G	G G	C C	T T	C C	T T	A A	G G	T T	G G	C C	T T	C C	T T	A A	G G	T T	T T	A A	G G	T T	T T	C C	C C	A A	C C	C C	A A	A A	T T	G G	G G	A A	T T	T T	C C	G G	A A	G G	T T	G G	0 0	A A	C C	T T	A A	C C	A A	A A	G G	A A	G G	T T	T T	G G	C C	C C	T T	G G	T T	T T	A A	C C	A A	T T	C C	A A	T T	C C	A A	C C	A A	A A	A A	A A	A A	A A	T T	A A	T T	G G	G G	A A	A A	G G	C C	C C	A A	G G	G G	T T	G G	T T	A A	0 0	T T	A A	T T	T T	A A	C C	G G	T T	T T	T T	G G	T T	T T	T T	T T	T T	G G	G G	A A	A A	C C	G G	T T	C C	T T	G G	A G	A A	G G	A A	G G	A A	T T	A A	T T	A A	T T	A A	A A	A A	A A	A A	T T	C C	A A	G G	G G	T T	A A	G G	C C	T T	A A	A A	T T	A A	T T	T T	G G	T T	C C	T T	T T	A A	G G	T T	0 0	T T	C C	G G	G G	A A	G G	A A	G G	G G	T T	T T	C C	T T	C C	G G	G G	C C	G G	A A	A A	G G	T T	G G	T T	G G	G G	T T	C C	A A	T T	G G	T T	T T	A A	C C	G G	A A	T T	A A	A A	A A	C C	A A	A A	C C	C C	C C	A A	T T	G G	T T	T T	C C	A A	0 0	C C	A A	G G	A A	G G	C C	T T	T T	G G	G G	A A	G G	T T	T T	T T	A A	G G	T T	A A	A A	G G	G G	C C	T T	A A	A A	A A	A A	A A	A A	T T	C C	T T	C C	A A	T T	A A	T T	A A	A A	T T	C C	T T	C C	T T	T T	G G	A A	A A	T T	G G	A A	C C	C C	A A	C C	G G	A A	T T	C C	T T	A A	C C	T T	C C	C C	T T	C C	G G	T T	A A	C C	T T	G G	T T	T T	A A	C C	T T	C C	A A	T T	T T	G G	T T	A A	T T	A A	T T	G G	C C	A A	A A	0 0	T T	T T	G G	C C	C C	C C	T T	C C	G G	C C	A A	G G	C C	T T	A A	T T	A A	G G	G G	G G	A A	G G	T T	A A	G G	T T	C C	G G	G G	T T	A A	C C	C C	A A	A A	T T	G G	T T	C C	G G	C C	T T	T T	A A	T T	G G	T T	G G	T T	T T	T T	C C	A A	C C	G G	T T	A A	T T	A A	A A	T T	A A	A A	C C	G G	T T	G G	A A	C C	C C	T T	T T	G G	T T	A A	A A	A A	A A	A A	T T	A A	A A	A A	A A	G G	G G	A A	A A	G G	T T	C T	T T	G G	G G	T T	A A	A A	C C	G G	A A	C C	A A	C C	T T	A A	A A	G G	A A	G G	A A	A A	A A	T T	A A	A A	T T	G G	A A	G G	T T	T T	T T	C C	A A	C C	C C	A A	T T	T T	C C	G G	C C	G G	A A	G G	C C	G G	A A	C C	G G	T T	C C	G G	C C	A A	T T	A A	T T	A A	C C	C C	T T	G G	0 0	G G	C C	A A	A A	G G	A A	G G	A A	C C	C C	A A	A A	G G	C C	T T	A A	A A	T T	T T	A A	G G	A A	G G	C C	A A	C C	A A	T T	C C	G G	G G	G G	T T	G G	G G	G G	A A	A A	A A	C C	G G	G G	G G	C C	T T	A A	A A	A A	C C	A A	A A	T T	C C	C C	G G	C C	A A	C C	G G	T T	G A	A G	C T	C C	A T	T C	T C	A A	G G	C T	G G	T A	A A	G A	A A	C T	G G	C C	G A	A A	C C	T T	T T	C G	G G	C T	T T	A A	T T	A C	G G	T T	C C	C C	A A	C C	G G	C C	T T	T T	T C	T T	A G	C C	G A	C C	A G	G G	G G	A G	T T	T T	C C	G A	A T	G T	G A	C T	C C	G G	G A	C C	C T	C T	A A	T C	A G	G G	A G	A T	C C	C C	T T	G G	G G	A A	C C	C C	C C	C C	A A	A A	G T	T T	C C	G A	T C	G G	C T	C T	C C	G A	G G	T C	G G	C T	T C	G A	T G	C C	C C	C C	G G	C C	C C	G G	A A	G G	T C	C C	G G	G G	T T	T T	T G	C G	C A	A G	C C	T T	A A	T T	A G	T G	T T	T T	G G	G G	C C	T T	0 0	T T	G G	T T	A A	C C	T T	A A	C C	T T	G G	A A	G G	T T	A A	G G	G G	A A	G G	C C	A A	T T	C C	G G	G G	C C	A A	T T	G G	T T	C C	G G	G G	A A	C C	A A	T T	C C	T T	G G	T T	G G	G G	G G	T T	T T	A A	A A	G G	G G	A A	T T	A A	C C	A A	A A	A A	C C	T T	C C	A A	C C	A A	T T	A A	A A	C C	C C	G G	G G	G G	A A	G G	A A	C C	C C	G G	C C	G G	A A	A A	T T	C C	C C	T T	G G	G G	T T	C C	A A	A A	C T	C C	T T	C C	C C	T T	C C	G G	A A	T T	T T	G G	C C	T T	C C	C C	T T	G G	G G	A A	A A	G G	G G	T T	G G	C C	C C	A A	C C	G G	A A	T T	A A	C C	C C	G G	G G	G G	A A	C C	T T	T T	A A	T T	C C	C C	T T	T T	C C	C T	T T	T T	T T	A A	A A	C C	T T	A A	A A	T T	T T	G G	T T	T T	A A	A A	A A	T T	G G	T T	G G	C C	A A	G G	C C	C C	C C	G G	0 0	0 0	A A	A A	A A	T T	G G	G G	A A	G G	G G	T T	C C	A A	A A	C C	T T	C C	T T	G G	T T	G G	A A	A A	A A	C C	G G	A A	G G	G G	C C	A A	C C	A A	C C	C C	G G	A A	C C	A A	G G	A A	T T	C C	A A	A A	G G	A A	T T	G G	C C	C C	T T	G A	G G	A A	T T	C C	T T	T T	T T	C C	T T	T T	T T	T T	T T	C C	G G	A A	T T	G G	A A	G G	T T	A A	G G	T T	C C	T T	A A	C C	C C	A A	T T	A A	A A	C C	A A	A A	T T	T T	A A	C C	T T	A A	G G	T T	T T	T T	T T	T T	A A	C C	C C	G G	G G	A A	C C	C C	T T	A A	C C	G G	C C	G G	A A	T T	T T	C C	T T	A A	T T	G G	A A	T T	T T	A A	C C	G G	C C	C C	A A	C C	A A	T T	T T	T T	C C	T T	C C	A A	C C	T T	A A	T T	C C	T T	T T	T T	A A	T T	T T	C C	T T	A A	T T	G G	G G	C C	G G	C C	T T	C C	C C	A A	A A	A A	C C	T T	C C	T T	G G	G G	A A	C C	T T	T T	C C	C C	T T	G G	G G	G G	G G	C C	T T	G G	G G	G G	C C	G G	T T	C C	G G	C C	G G	T T	G G	T T	A A	T T	G G	A A	C C	G G	C C	T T	G G	G G	T T	G G	A A	G G	C C	A A	T T	C C	A A	G G	C C	C C	C C	A A	G G	G G	C C	T T	T T	C C	C C	G G	T T	T T	C C	T T	A A	C C	A A	C C	A A	C C	G G	C C	C C	T T	C C	C C	G G	G G	G G	A A	T T	C C	C C	A A	C C	A A	A A	G G	C C	T T	C C	T T	C C	T T	G G	A A	T T	C C	A A	G G	G G	C C	G G	A A	G G	T T	A A	C C	A A	C C	G G	C C	C C	G G	A A	C C	T T	A A	T T	T T	T T	T T	G G	T T	G G	A A	C C	G G	G G	A A	A A	C C	C C	G G	T T	T T	T T	T T	T T	T T	C C	G G	T T	T T	C C	C C	C C	C C	G G	C C	A A	A A	A A	T T	T T	A A	A A	A A	A A	T T	G G	C C	T T	A A	A A	C C	T T	G G	G G	G G	A A	G G	T T	C C	A A	G G	C C	A A	T T	T T	A A	T T	A A	A A	C C	G G	A A	G G	A A	G G	A A	G G	G G	A A	T T	A A	T T	A A	G G	G G	G G	A A	T T	A A	A A	G G	T T	C C	G G	C C	T T	A A	A A	T T	C C	C C	T T	A A	G G	G G	T T	C C	A A	A A	G G	C C	T T	G G	T T	G G	T T	A A	C C	G G	C C	C C	A A	T T	T T	C C	C C	A A	A A	G G	T T	G G	T T	A A	A A	A A	T T	T T	A A	T T	T T	A A	C C	G G	T T	T T	G G	T T	C C	T T	T T	G G	G G	T T	C C	A A	G G	G G	T T	G G	T T	G G	G G	A A	C C	A A	A A	C C	A A	A A	G G	A A	A A	A A	C C	G G	G G	G G	A A	G G	A A	T T	A A	T T	T T	A A	C C	T T	T T	A A	A A	T T	A A	T T	A A	T T	C C	T T	G G	T T	T T	T T	G G	C C	0 0	G G	C C	T T	T T	A A	G G	T T	C C	T T	C C	T T	T T	G G	C C	C C	C C	A A	T T	T T	C C	A A	G G	A A	G G	A A	A A	T T	T T	T T	A A	T T	C C	C C	G G	C C	T T	T T	G G	A A	C C	C C	C C	G G	A A	A A	T T	C C	G G	C C	C C	T T	G G	A A	G G	T T	A A	G G	G G	C C	G G	G G	A A	C C	C C	A A	T T	T T	C C	G G	T T	C C	G G	C C	A A	G G	T T	A A	C C	C C	G G	G G	G G	A A	T T	T T	G G	T T	C C	T T	T T	A A	T T	A A	A A	A A	T T	A A	C C	A A	T T	T T	T T	C C	T T	A A	T T	T T	C C	T T	T T	G G	T T	0 0	G G	G G	G G	A A	T T	T T	A A	G G	T T	G G	A A	G G	T T	C C	T T	C C	T T	G G	A A	G G	G G	T T	C C	A A	A A	C C	C C	A A	T T	G G	T T	T T	A A	T T	C C	G G	A A	A A	T T	T T	T T	G G	G G	A A	A A	G G	A A	G G	T T	G G	G G	T T	T T	T T	G G	T T	A A	A A	A A	A A	T T	T T	T T	C C	C C	A A	A A	T T	C C	G G	A A	G G	T T	T T	G G	T T	T T	T T	T T	A A	A A	T T	A A	A A	A A	A A	C C	A A	C C	C C	A A	C C	C C	G G	T T	T T	C C	T T	T T	C C	C C	C C	A A	C C	T T	G G	C C	T T	G G	G G	C C	A A	G G	T T	A A	A A	A A	G G	A A	G G	C C	C C	T T	T T	A A	T T	T T	A A	A A	T T	T T	T T	T T	A A	C C	T T	T T	A A	G G	A A	T T	A A	T T	A A	T T	T T	A A	G G	T T	T T	T T	C C	C C	A A	C C	T T	T T	C C	T T	A A	G G	G G	T T	A A	A A	T T	G G	A A	G G	A A	G G	T T	T T	A A	T T	C C	G G	G G	A A	C C	G G	A A	G G	C C	T T	T T	A A	T T	G G	T T	T T	A A	C C	T T	T T	T T	T T	C C	A A	G G	G G	T T	A A	G G	C C	T T	A A	A A	C C	T T	A A	G G	G G	A A	G G	A A	G G	T T	T T	A A	A A	C C	A A	T T	T T	G G	A A	T T	C C	C C	G G	G G	C C	A A	T T	T T	A A	G G	A A	T T	G G	G G	A A	A A	C C	C C	A A	T T	G G	A A	C C	A A	C C	C C	C C	C C	G G	T T	A A	A A	T T	G G	T T	A A	T T	T T	A A	G G	A A	A A	A A	A A	A A	A A	C C	C C	A A	G G	A A	A A	C C	G G	G G	G G	C C	T T	G G	A A	A A	T T	C C	C C	T T	T T	C C	A A	A A	A A	T T	A A	T T	G G	A A	T T	A A	A A	C C	T T	T T	C C	T T	G G	T T	C C	G G	G G	A A	T T	A A	C C	T T	G G	A A	T T	A A	A A	A A	A A	T T	C C	A A	T T	T T	A A	A A	A A	T T	A A	T T	A A	A A	G G	A A	T T	A A	C C	T T	C C	A A	A A	A A	A A	A A	G G	T T	A A	T T	C C	G G	T T	G G	T T	G G	G G	T T	A A	G G	T T	G G	T T	A A	C C	A A	G G	G G	A A	A A	T T	A A	T T	A A	A A	A A	C C	T T	A A	A A	T T	A A	C C	T T	T T	G G	A A	G G	C C	C C	C C	C C	C C	T T	T T	T T	A A	C C	T T	C C	A A	G G	T T	G G	C C	T T	T T	T T	A A	T T	T T	T T	G G	A A	C C	C C	A A	A A	T T	G G	G G	T T	A A	A A	A A	T T	C C	C C	A A	A A	T T	T T	G G	C C	T T	A A	A A	T T	A A	C C	G G	C C	A A	G G	T T	C C	T T	C C	T T	T T	T T	G G	G G	T T	C C	A A	T T	A A	G G	A A	A A	T T	C C	C C	G G	G G	0 0	T T	A A	A A	C C	G G	A A	C C	C C	G G	T T	G G	A A	T T	T T	T T	G G	A A	G G	C C	A A	G G	A A	G G	T T	G G	C C	T T	T T	T T	C C	C C	G G	G G	G G	T T	A A	A A	A A	A A	T T	C C	T T	A A	A A	G G	C C	A A	G G	A A	A A	G G	G G	T T	A A	G G	C C	T T	T T	C C	A A	G G	A A	A A	A A	G G	A A	A A	G G	T T	T T	G G	A A	T T	A A	G G	C C	T T	G G	G G	A A	G G	C C	C C	C C	T T	T T	C C	T T	C C	G G	A A	C C	T T	G G	C C	T T	G G	C C	A A	A A	A A	A A	T T	C C	G G	G G	G G	C C	A A	A A	G G	T T	T T	G G	T T	C C	A A	C C	A A	A A	A A	C C	A A	T T	A A	T T	C C	G G	C C	A A	A A	G G	T T	T T	G G	G G	T T	A A	A A	G G	C C	T T	A A	A A	T T	T T	A A	C C	A A	G G	C C	A A	A A	C C	T T	T T	T T	A A	G G	T T	G G	A A	T T	G G	C C	C C	A A	A A	C C	T T	C C	T T	T T	A A	A A	A A	T T	A A	T T	G G	G G	A A	T T	C C	T T	C C	G G	G G	C C	A A	A A	G G	G G	A A	G G	G G	T T	A A	A A	G G	G G	G G	A A	T T	C C	T T	T T	T T	C C	T T	A A	T T	C C	C C	T T	T T	T T	T T	A A	T T	A A	G G	A A	G G	G G	T T	A A	T T	G G	T T	A A	C C	T T	C C	A A	G G	G G	T T	C C	G G	G G	T T	G G	G G	A A	C C	A A	T T	G G	T T	C C	G G	G G	G G	C C	T T	A A	A A	T T	A A	A A	T T	C C	G G	G G	T T	A A	T T	G G	T T	T T	C C	C C	A A	A A	A A	T T	A A	T T	A A	C C	A A	G G	T T	C C	C C	A A	T T	A A	T T	A A	T T	C C	G G	A A	A A	C C	C C	T T	T T	A A	C C	T T	A A	C C	A A	A A	C C	A A	T T	C C	G G	G G	A A	C C	C T	A A	G G	C C	T T	T T	A A	C C	C C	G G	A A	G G	G T	C C	A A	C C	A A	G G	C C	C C	T T	T T	A A	G G	G G	G G	A A	T T	C C	T T	A A	G G	G G	T T	C C	A A	G G	T T	C C	G G	C C	T T	A A	A A	A A	C C	G G	T T	C C	T T	C C	A A	A A	T T	T T	C C	T T	G G	T T	C C	C C	G G	C C	G G	T T	C C	G G	A A	T T	C C	T T	C C	A A	G G	G G	A A	G G	G G	A A	T T	T T	C C	A A	C C	A A	T T	A A	A A	A A	G G	A A	T T	A A	A A	G G	C C	T T	G G	G G	T T	T T	G G	G G	A A	G G	C C	G G	A A	G G	C C	T T	A A	T T	A A	T T	A A	A A	T T	A A	A A	T T	T T	T T	C C	G G	G G	T T	G G	G G	C C	T T	C C	C C	A A	C C	T T	A A	T T	T T	T T	A A	A A	G G	G G	C C	C C	G G	A A	G G	G G	T T	T T	G G	T T	T T	G G	T T	A A	C C	T T	T T	G G	T T	G G	A A	G G	C C	G G	G G	T T	A A	A A	G G	G G	G G	T T	C C	C C	G G	T T	G G	A A	T T	C C	A A	G G	A A	G G	G G	A A	G G	A A	G G	G G	A A	C C	A A	A A	C C	C C	T T	A A	C C	C C	G G	C C	G G	A A	G G	T T	G G	T T	A A	A A	T T	G G	T T	G G	T T	C C	T T	A A	T T	G G	C C	G G	A A	A A	G G	A A	A A	A A	C C	G G	A A	A A	T T	A A	T T	T T	G G	T T	T T	C C	T T	G G	T T	T T	A A	C C	A A	T T	C C	G G	T T	C C	A A	A A	T T	T T	T T	T T	G G	C C	T T	G G	A A	T T	G G	G G	G G	G G	A A	C C	A A	G G	T T	A A	C C	A A	A A	A A	C C	C C	A A	C C	G G	C C	G G	T T	C C	G G	A A	G G	T T	T T	G G	T T	C C	C C	A A	C C	T T	C C	C C	T T	T T	G G	T T	T T	C C	T T	T T	C C	T T	G G	T T	G G	C C	A A	G G	T T	A A	C C	G G	C C	A A	A A	G G	A A	A A	G G	A A	A A	G G	A A	T T	C C	C C	A A	T T	C C	A A	A A	T T	G G	A A	A A	T T	G G	G G	G G	G G	C C	A A	C C	G G	T T	A A	A A	A A	T T	A A	C C	T T	T T	C C	G G	G G	C C	C C	A A	G G	A A	G G	T T	A A	T T	C C	T T	G G	C C	G G	T T	C C	T T	G G	G G	C C	T T	G G	G G	G G	A A	G G	C C	T T	A A	A A	C C	T T	G G	A A	A A	T T	T T	C C	A A	T T	T T	C C	G G	T T	A A	G G	C C	C C	C C	C C	A A	A A	C C	A A	G G	A A	T T	G G	G G	G G	G G	T T	C C	A A	G G	A A	G G	C C	A A	G G	A A	C C	C C	A A	A A	A A	G G	A A	A A	G G	A A	C C	T T	A A	T T	T T	A A	G G	T T	A A	C C	T T	C C	A A	A A	T T	T T	0 0	C C	T T	A A	T T	C C	A A	T T	C C	C C	C C	G G	A A	G G	A A	T T	G G	G G	C C	T T	A A	A A	A A	A A	T T	A A	T T	A A	A A	A A	C C	A A	A A	T T	A A	A A	T T	T T	C C	A A	G G	G G	C C	A A	T T	T T	C C	A A	G G	T T	T T	A A	G G	C C	C C	T T	G G	C C	G G	A A	A A	T T	G G	0 0	C C	A A	T T	T T	G G	C C	A A	C C	C C	A A	T T	A A	G G	T T	C C	G G	A A	T T	C C	C C	A A	C C	C C	A A	G G	A A	T T	C C	G G	T T	G G	T T	A A	T T	T T	A A	A A	G G	T T	C C	A A	A A	A A	C C	T T	A A	G G	C C	C C	A A	T T	G G	G G	A A	A A	C C	A A	T T	G G	G G	T T	A A	A A	G G	G G	C C	A A	A A	G G	C C	C C	C C	G G	A A	T T	A A	C C	A A	A A	T T	T T	A A	T T	G G	A A	T T	T T	G G	T T	A A	C C	G G	T T	T T	T T	T T	T T	A A	G G	A A	A A	C C	A A	C C	T T	G G	T T	C C	A A	T T	G G	A A	C C	A A	G G	A A	T T	C C	G G	T T	G G	C C	T T	C C	C C	A A	T T	T T	T T	A A	T T	T T	G G	C C	T T	G G	G G	T T	T T	0 0	0 0	0 0	0 0	T T	G G	0 0	T T	G G	T T	G G	C C	A A	T T	A A	A A	T T	A A	A A	G G	G G	T T	T T	G G	T T	C C	G G	A A	T T	G G	T T	G G	C C	G G	A A	T T	C C	G G	C C	A A	A A	G G	T T	A A	C C	G G	C C	A A	A A	G G	A A	C C	T T	T T	G G	C C	T T	T T	A A	T T	A A	G G	T T	G G	T T	A A	T T	C C	A A	C C	T T	G G	A A	C C	A A	C C	C C	A A	A A	A A	C C	A A	A A	G G	A A	T T	A A	A A	C C	A A	T T	T T	T T	G G	C C	T T	A A	C C	A A	A A	A A	A A	G G	C C	C C	A A	A A	G G	0 0	0 0	0 0	T T	T T	G G	T T	C C	A A	T T	A A	A A	T T	G G	A A	A A	G G	C C	G G	T T	A A	G G	A A	A A	C C	G G	C C	A A	G G	A A	G G	T T	C C	A A	C C	C C	T T	C C	A A	C C	G G	T T	T T	T T	G G	G G	A A	T T	A A	G G	G G	T T	G G	G G	G G	G G	A A	G G	A A	C C	T T	T T	A A	A A	T T	T T	G G	C C	T T	A A	C C	C C	A A	C C	G G	T T	C C	G G	T T	A A	G G	G G	C C	C C	C C	A A	G G	C C	A A	T T	A A	G G	C C	A A	C C	T T	C C	T T	C C	T T	A A	T T	A A	G G	T T	G G	A A	A A	T T	A A	T T	G G	A A	C C	A A	A A	G G	C C	C C	C C	G G	A A	C C	G G	A A	G G	T T	A A	G G	A A	A A	G G	G G	A A	A A	T T	T T	A A	C C	T T	T T	T T	A A	G G	C C	G G	G G	T T	A A	C C	A A	A A	A A	T T	T T	A A	C C	T T	A A	C C	C C	G G	C C	T T	G G	T T	T T	C C	A A	G G	A A	A A	T T	T T	A A	0 0	T T	C C	A A	T T	A A	C C	G T	C T	A A	C C	G G	T T	G G	A A	T T	C C	G G	C C	A A	C C	C C	A A	C C	G G	A A	G G	C C	G G	A A	A A	C C	A A	A A	T T	T T	A A	A A	T T	A A	T T	T T	A A	G G	C C	C C	G G	C C	T T	T T	T T	A A	T T	C C	T T	C C	A A	C C	A A	A A	A A	T T	G G	A A	T T	T T	C C	G G	C C	G G	T T	A A	A A	T T	A A	C C	A A	A A	G G	A A	C C	T T	C C	T T	G G	A A	G G	G G	T T	C C	T T	A A	A A	A A	A A	T T	A A	0 0	G G	A A	G G	A A	C C	G G	A A	A A	T T	C C	A A	C C	A A	G G	A A	T T	G G	C C	T T	G G	T T	T T	G G	G G	C C	G G	0 0	0 0	C C	A A	T T	G G	T T	C C	T T	T T	G G	G G	T T	T T	G G	C C	G G	C C	C C	A A	T T	T T	T T	C C	C C	A A	A A	A A	G G	T T	A A	G G	A A	A A	G G	A A	A A	G G	T T	T T	T T	G G	T T	T T	C C	T T	A A	G G	A A	T T	A A	G G	T T	C C	C C	T T	T T	T T	A A	A A	0 0	0 0	C C	T T	A A	G G	A A	A A	G G	G G	G G	C C	G G	A A	G G	A A	A A	T T	C C	G G	G G	A A	T T	T T	T T	A A	A A	T T	C C	C C	G G	G G	T T	C C	C C	T T	C C	A A	T T	C C	C C	A A	A A	A A	G G	T T	C C	G G	A A	G G	A A	C C	A A	A A	C C	G G	T T	A A	G G	A A	T T	A A	A A	C C	A A	G G	C C	C C	G G	A A	G G	T T	C C	C C	A A	A A	A A	C C	T T	T T	A A	C C	A A	T T	A A	T T	T T	A A	A A	A A	A A	C C	C C	T T	G G	A A	A A	T T	G G	G G	G G	C C	A A	G G	C C	C C	C C	T T	G G	T T	G G	T T	C C	T T	C C	G G	C C	G G	T T	G G	C C	C C	T T	G G	G G	A A	A A	A A	C C	C C	A A	T T	T T	A A	C C	T T	A A	G G	G G	A A	A A	A A	C C	C C	A A	T T	A A	T T	G G	G G	C C	A A	C C	C C	G G	C C
100	100	0	0	0	-9	G G	C C	G G	G G	A A	G G	T T	T T	C C	A A	C C	C C	T T	A A	G G	A A	G G	A A	A A	C C	C C	T T	C C	T G	T T	G G	C C	A A	G G	G G	G G	T T	C C	C C	G G	C C	C C	C C	T T	C C	G G	A A	C T	C C	A A	A A	T T	G G	T T	T T	A A	T T	A A	G G	A A	T T	G G	A A	T T	G G	C C	A A	G G	A A	G G	G G	G G	G G	A A	G G	A A	G G	T T	A A	T T	C C	A A	C C	G G	G G	G G	G G	C C	C C	A A	A A	G G	A A	T T	A A	C C	C C	T T	A A	T T	C C	G G	A A	G G	T T	A A	A A	A A	A A	T T	A A	G G	A A	C C	G G	T T	G G	A A	A A	A A	C C	G G	C C	C C	T T	A A	T A	C C	C C	G G	T T	A A	T T	A A	T T	C C	G G	T T	G G	A A	A G	A A	C C	A A	T T	G T	T T	G G	A A	C C	T T	C C	T T	A A	A A	A A	A A	A A	T T	C C	A A	T T	A A	A A	G G	T T	G G	A A	C C	C C	G G	A A	T T	G G	A A	C C	G G	A A	T T	C C	G G	A A	G G	G G	C C	G G	A A	G G	T T	G G	T T	T T	A A	A A	C C	A A	A A	G G	A A	A A	C C	C C	T T	G G	T T	T T	A A	T T	A A	A A	C C	C C	G G	T T	C C	T T	G G	A A	A A	G G	C C	G G	C C	C C	G G	G G	T T	C C	C C	C C	C C	T T	C C	T T	C C	A A	A A	T T	A A	G G	G G	C C	T T	T T	T T	C C	T T	G G	C C	0 0	G G	T T	C C	A A	A A	A A	G G	C C	C C	C C	A A	C C	C C	T T	C C	A A	T T	0 0	A A	G G	T T	G G	C C	G G	A A	G G	T T	T T	A A	G G	A A	A A	T T	C C	C C	A A	C C	C C	C C	A A	A A	A A	T T	T T	C C	G G	A A	A A	0 0	G G	A A	C C	G G	C C	A A	T T	A A	C C	A A	A A	G G	0 0	T T	A A	T T	G G	T T	T T	G G	A A	A A	T T	T T	C C	T T	A A	G G	C C	T T	T T	G G	T T	C C	A A	T T	G G	T T	A A	A A	T T	G G	G G	A A	G G	A A	A A	T T	G G	C C	A A	C C	A A	T T	C C	T T	A A	C C	T T	T T	0 0	0 0	0 0	T T	A A	T T	A A	A A	T T	C C	G G	T T	A A	G G	G G	G G	C C	C C	G G	A A	T T	A A	A A	T T	G G	A A	C C	A A	A A	C C	A A	G G	T T	G G	A A	G G	G G	G G	T T	T T	C C	C C	C C	T T	A A	T T	A A	T T	T T	T T	T T	A A	G G	T T	C C	G G	A A	T T	A A	C C	T T	A A	G G	T T	T T	T T	C C	T T	C C	G G	G G	T T	A A	T T	C C	C C	T T	C C	A A	A A	A A	A A	T T	T T	A A	G G	T T	A A	C C	C C	T T	G G	T T	T T	A A	C C	A A	T T	C C	G G	0 0	G G	A A	C C	C C	C C	G G	A A	G G	G G	C C	C C	G G	G G	A A	T T	C C	G G	A A	G G	A A	C C	C C	T T	A A	A A	T T	G G	A A	A A	G G	C C	G G	G G	T T	G G	A A	C C	T T	C C	C C	G G	T T	A A	G G	A A	C C	C C	A A	G G	C C	C C	G G	G G	A A	C C	C C	G G	T T	A A	T T	G G	T T	A A	T T	G G	A A	G G	T T	C C	T T	T T	T T	A A	T T	A A	T T	A A	C C	C C	A A	C C	A A	A A	T T	G G	T T	A A	A A	A A	T T	A A	A A	T T	T T	C C	T T	A A	A A	A A	G G	C C	A A	T T	G G	A A	C C	G G	A A	T T	T T	G G	T T	T T	T T	C C	C C	T T	T T	T T	A A	G G	T T	T T	C C	A A	A A	G G	T T	G G	C C	C C	T T	G G	T T	T T	A A	C C	T T	A A	G G	A A	A A	T T	G G	A A	T T	A A	A A	G G	C C	T T	A A	G G	T T	A A	G G	A A	A A	T T	C C	C C	C C	G G	C C	A A	A A	T T	A A	T T	C C	G G	G G	C C	A A	C C	T T	A A	G G	C C	C C	C C	G G	A A	A A	A A	G G	C C	A A	C C	A A	C C	A A	T T	A A	G G	G G	T T	A A	T T	G G	A A	C C	A A	T T	T T	T T	G G	G G	G G	C C	A A	T T	C C	A A	C C	A A	T T	C C	A A	A A	C C	C C	C C	C C	G G	A A	C C	C C	T T	A A	A A	C C	C C	G G	T T	A A	A A	G G	A A	T T	A A	G G	C C	C C	T T	C C	G G	T T	A A	G G	C C	C C	G G	G G	A A	G G	A A	A A	0 0	T T	T T	A A	T T	T T	T T	T T	G G	C C	T T	T T	G G	A A	C C	C C	T T	C C	T T	A A	T T	G G	T T	A A	T T	T T	G G	A A	T T	G G	A A	T T	C C	C C	A A	T T	T T	A A	G G	T T	C C	G G	A A	T T	C C	A A	G G	T T	C C	C C	T T	A A	A A	T T	C C	G G	T T	T T	C C	C C	C C	A A	A A	A A	A A	T T	A A	A A	A A	G G	C C	A A	C C	G G	T T	T T	A A	A A	C C	C C	T T	G G	A A	C C	G G	T T	T T	C C	G G	G G	C C	A A	C C	C C	T T	T T	T T	A A	C C	T T	A A	C C	T T	C C	C C	T T	G G	C C	C C	G G	A A	T T	A A	C C	G G	T T	A A	G G	T T	G G	A A	T T	A A	T T	A A	C C	A A	A A	T T	C C	A A	A A	A A	A A	T T	G G	G G	C C	T T	G G	G G	C C	A A	G G	A A	T T	G G	G G	G G	C C	T T	T T	G G	T T	C C	T T	T T	A A	G G	T T	T T	T T	A A	T T	A A	A A	T T	A A	A A	G G	A A	T T	T T	A A	A A	G G	A A	C C	G G	A A	A A	A A	G G	G G	A A	C C	T T	A A	C C	G G	T T	A A	A A	G G	A A	T T	A A	C C	T T	A A	C C	T T	A A	T T	A A	T T	T T	G G	T T	T T	C C	T T	A A	C C	G G	A A	T T	G G	A A	C C	A A	T T	G G	A A	G G	G G	A A	A A	T T	G G	A A	A A	C C	C C	G G	T T	T T	T T	C C	C C	A A	C C	A A	G G	G G	C C	A A	A A	A A	A A	A A	A A	A A	A A	A A	C C	G G	C C	T T	G G	C C	A A	0 0	A A	G G	T T	C C	T T	A A	G G	T T	C C	C C	G G	C C	T T	T T	A A	T T	G G	T T	C C	T T	G G	A A	C C	C C	T T	C C	T T	G G	A A	G G	C C	A A	C C	C C	A A	G G	G G	C C	A A	T T	A A	T T	C C	G G	C C	A A	A A	T T	T T	G G	T T	A C	C C	A G	T T	G G	G G	C C	C T	A A	G G	A A	C C	G G	G G	T T	G G	A A	A A	A A	A A	G G	T T	A A	G G	G G	A A	G G	A A	T T	A A	G G	A A	A A	T T	C C	G G	T T	G G	G G	G G	T T	A A	G G	G G	T T	T T	A A	A A	A A	A A	C C	C C	T A	A A	A G	A A	C C	C C	G A	G A	A A	C C	A A	C C	T T	C C	A A	T T	A A	T T	G A	T T	C C	A A	A A	T T	A A	T T	T T	A A	C C	C C	A A	C C	G G	T T	C G	C G	T T	A A	G G	A A	A A	A A	G G	A A	T T	A A	A A	G G	A A	A A	A A	C C	G G	A A	G G	A A	C C	C C	A A	T T	T T	G G	A A	T T	A A	T T	C C	G G	A A	C C	G G	C C	T T	T T	C C	G G	A A	A A	T T	G G	G G	T T	T T	G G	T T	T T	A A	A A	T T	A A	G G	T T	C C	A A	A A	G G	T T	C C	G G	G G	A A	G G	C C	G G	C C	A A	G G	A A	T T	T T	T T	A A	T T	A A	C C	C C	T T	A A	T T	A A	A A	G G	A A	T T	A A	A A	C C	A A	A A	C C	T T	C C	T T	T T	G G	T T	T T	G G	T T	T T	C C	T T	T T	A A	T T	C C	C C	T T	C C	A A	A A	A A	A A	C C	A A	G G	A A	A A	A A	C C	G G	T T	C C	G G	G G	T T	A A	C C	A A	A A	C C	C C	T T	A A	A A	T T	G G	T T	C C	G G	T T	C C	G G	C C	C C	A A	T T	T T	C C	G G	A A	A A	C C	A A	C C	G G	A A	G G	C C	T T	C C	C C	A A	C C	G G	T T	A A	A A	T T	A A	A A	G G	T T	T T	C C	T T	C C	C C	G G	C C	T T	T T	G G	C C	T T	T T	G G	A A	C C	A A	G G	A A	T T	G G	C C	G G	A A	T T	G G	T T	A A	C C	G G	G G	A A	T T	G G	C C	A A	A A	G G	C C	A A	T T	T T	C C	T T	G G	T T	A A	T T	A A	A A	A A	C C	C C	A A	C C	T T	A A	C C	C C	A A	C C	G G	C C	A A	G G	A A	T T	T T	A A	T T	A A	G G	T T	T T	A A	T T	A A	A A	A A	T T	T T	T T	C C	T T	C C	G G	A A	G G	T T	T T	T T	T T	A A	A A	T T	A A	T T	G G	A A	A A	G G	T T	T T	A A	C C	C C	G G	A A	A A	G G	T T	A T	G G	A A	G G	T T	G G	C C	G G	A A	T T	C C	T T	C C	A A	T T	A A	C C	T T	G G	T T	G G	C C	G G	A A	G G	A A	A A	A A	C C	C C	G G	C C	A A	T T	C C	T T	T T	C C	C C	G G	A A	T T	A A	A A	A A	T T	A A	A A	T T	T T	T T	C C	A A	C C	T T	A A	G G	A A	T T	C C	T T	A A	G G	A A	G G	T T	T T	A A	T T	A A	T T	G G	T T	G G	G G	G G	T T	G G	A A	T T	C C	A A	T T	A A	C C	G G	T T	A A	A A	G G	0 0	C C	G G	T T	C C	G G	C C	T T	A A	T T	C C	C C	A A	T T	A A	C C	C C	G G	G G	T T	C C	G G	G G	A A	A A	A A	G G	G G	T T	T T	G G	G G	A A	G G	T T	G G	T T	C C	A A	A A	G G	T T	G G	T T	G G	C C	C C	T T	A A	C C	A A	0 0	A A	G G	T T	A A	C C	T T	C C	T T	T T	C C	T T	G G	A A	A A	A A	G G	T T	A A	A A	T T	T T	G G	C C	T T	A A	A A	A A	T T	A A	C C	T T	T T	A A	A A	A A	A A	A A	T T	A A	A A	T T	T T	A A	T T	T T	A A	T T	A A	G G	A A	A A	G G	A A	A A	T T	G G	T T	G G	A A	A A	C C	A A	G G	T T	A A	T T	T T	A A	T T	T T	C C	T T	A A	T T	A A	T T	T T	T T	A A	T T	A A	T T	0 0	G G	A A	C C	C C	T T	C C	C C	T T	0 0	T T	T T	T T	T T	G G	A A	T T	0 0	0 0	T T	T T	A A	0 0	A A	C C	T T	T T	T T	T T	T T	A A	C C	A A	A A	A A	T T	C C	A A	C C	G G	A A	T T	A A	A A	A A	G G	C C	A A	T T	C C	A A	A A	G G	T T	T T	T T	T T	C C	G A	C C	T T	G G	C C	G G	G G	T T	T T	A A	T T	T T	A A	C C	T T	T T	T T	C C	C C	C C	G G	A A	0 0	G G	T T	G G	G G	C C	C C	G G	G G	C C	G G	A A	A A	G G	A A	A A	T T	A A	A A	G G	A A	C C	T T	A A	A A	C C	T T	A A	T T	G G	A A	T T	A A	C C	T T	T T	T T	G G	T T	A A	A A	A A	G G	A A	0 0	0 0	A A	T T	A A	G G	A A	G G	T T	T T	T T	A A	A A	C C	A A	C C	T T	T T	A A	G G	A A	T T	0 0	0 0	T T	C C	T T	G G	T T	C C	A A	G G	C C	G G	T T	T T	A A	A A	A A	C C	T T	C C	T T	T T	G G	A A	G G	T T	C C	A A	A A	T T	0 0	A A	A A	A A	C C	A A	A A	C C	T T	C C	T T	A A	G G	T T	G G	A A	G G	C C	A A	T T	A A	G G	T T	A A	T T	C C	C C	T T	T T	0 0	A A	T T	A A	A A	G G	A A	C C	C C	G G	A A	A A	T T	A A	T T	A A	A A	A A	T T	T T	A A	C C	A A	C C	C C	C C	A A	T T	A A	C C	C C	T T	C C	A A	A A	C C	A A	C C	A A	C C	G G	G G	T T	G G	A A	G G	G G	C C	A A	G G	T T	T T	T T	T T	A A	T T	T T	A A	A A	C C	C C	T T	A A	A A	T T	C C	A A	A A	A A	A A	G G	T T	C C	G G	C C	C C	A A	T T	A A	0 0	0 0	A A	C C	T T	G G	T T	C C	C C	T T	T T	A A	C C	C C	C C	T T	T T	T T	A A	A A	G G	T T	T T	T T	A A	A A	C C	A A	A A	A A	T T	T T	G G	A A	T T	A A	A A	A A	A A	T T	A A	T T	A A	C C	T T	C C	T T	G G	A A	T T	A A	G G	G G	T T	G G	T T	C C	G G	G G	A A	A A	T T	C C	C C	G G	A A	T T	G G	T T	C C	G G	A A	C C	G G	A A	A A	T T	C C	C C	C C	C C	G G	A A	A A	G G	C C	C C	T T	C C	C C	A A	G G	T T	T T	A A	A A	G G	C C	G G	C C	A A	A A	T T	T T	G G	A A	T T	C C	A A	G G	A A	T T	C C	T T	A A	G G	G G	G G	C C	A A	G G	C C	T T	A A	A A	T T	T T	T T	T T	G G	T T	A A	A A	T T	T T	T T	G G	G G	A A	T T	A A	C C	G G	A A	G G	G G	A A	A A	G G	C C	A A	A A	C C	C C	C C	T T	G G	C C	A A	T T	A A	T T	C C	T T	0 0	C C	G G	T T	G G	T T	T T	A A	T T	0 0	T T	C C	C C	A A	T T	T T	T T	A A	C C	T T	G G	C C	A A	A A	C C	T T	G G	G G	G G	C C	A A	A A	A A	T T	T T	A A	G G	T T	A A	C C	G G	A A	T T	A A	T T	A A	0 0	T T	T T	A A	T T	C C	T T	C C	C C	T T	T T	G G	G G	A A	T T	C C	T T	A A	C C	C C	T T	C C	A A	T T	G G	G G	A A	G G	C C	G G	A A	T T	T T	C C	G G	C C	C C	G G	A A	A A	G G	T T	G G	0 0	A A	C C	G G	T T	C C	T T	G G	A A	A A	G G	A A	A A	G G	G G	C C	T T	A A	T T	G G	G G	T T	G G	G G	C C	T T	A A	T T	A A	C C	A A	C C	A A	T T	C C	0 0	C C	C C	C C	C C	T T	T T	C C	A A	T T	C C	G G	G G	C C	C C	G G	T T	T T	A A	A A	C C	A A	A A	T T	A A	G G	A A	A A	A A	G G	G G	G G	G G	A A	G G	C C	T T	T T	A A	G G	T T	T T	T T	C C	T T	C C	A A	A A	A A	C C	T T	T T	G G	C C	A A	C C	T T	C C	A A	0 0	C C	A A	G G	G G	0 0	G G	0 0	C C	G G	C C	A A	T T	A A	A A	G G	C C	G G	A A	G G	A A	0 0	T T	C C	T T	G G	A A	A A	T T	T T	T T	C C	T T	G G	A A	0 0	0 0	0 0	A A	G G	C C	C C	T T	C C	T T	A A	T T	G G	C C	T T	G G	T T	A A	C C	T T	T T	0 0	G G	C C	0 0	C C	C C	C C	G G	C C	T T	A A	C C	G G	T T	C C	T T	A A	A A	A A	G G	G G	A A	A A	G G	G G	G G	T T	C C	G G	C C	A A	G G	T T	G G	G G	C C	T T	C C	A A	C C	T T	G G	T T	T T	C C	C C	T T	C C	T T	G G	T T	T T	T T	C C	T T	A A	T T	C C	C C	A A	A A	G G	C C	T T	C C	A A	A A	T T	C C	A A	T T	A A	A A	A A	A A	T T	T T	T T	G G	T T	T T	A A	C C	T T	A A	C C	T T	T T	T T	C C	A A	G G	G G	G G	C C	T T	C C	T T	A A	A A	T T	T T	G G	A A	A A	T T	C C	C C	C C	G G	C C	T T	G G	C C	A A	G G	T T	T T	A A	C C	G G	A A	C C	C C	A A	C C	A A	C C	G G	A A	C T	T C	T C	G G	T T	G G	T T	A A	C C	C C	T T	G G	G G	C C	C C	C C	G G	C C	C C	A A	A A	C C	C C	C C	C C	T T	T T	C C	G G	G G	T T	T T	C C	A A	T T	T T	A A	T T	G G	A A	A A	G G	A A	G G	G G	T T	A A	T T	T T	A A	A A	T T	G G	C C	T T	A A	T T	T T	T T	T T	A A	T T	A A	A A	A A	A A	T T	T T	A A	A A	T T	T T	C C	T T	G G	T T	C C	A A	G G	A A	A A	A A	C C	T T	C C	T T	T T	A A	T T	G G	A A	T T	T T	A A	G A	T T	G G	G G	C C	G G	G T	A C	C A	T G	C C	T T	A A	A A	G G	G T	G G	T A	G A	G G	A A	C C	T T	A A	G G	T T	A A	G A	C T	T T	T T	G G	A A	C C	A A	C C	G G	C C	C A	A A	T T	A A	C C	C C	A A	G G	C C	C C	C A	C C	A G	A A	G A	G G	T T	C C	G G	A A	A A	T T	T T	A A	A A	G G	C T	T C	T T	G G	G G	T C	A A	A A	T T	A G	C T	T T	A A	C C	C T	A G	A T	A C	T T	C C	C C	G A	G A	A T	G T	A C	G A	C T	G T	G G	A A	T T	A A	G G	T C	A G	T T	G G	C C	A A	A A	C C	T T	T T	G G	T T	T T	C C	C C	A A	T T	T T	T T	G G	G G	G G	T T	A A	T T	C C	T T	G G	A A	C C	T T	C C	T T	G G	C C	A A	C C	C C	T T	C C	A A	C C	G G	A A	G G	A A	A A	A A	G G	C C	C C	T T	A A	G G	G G	C C	A A	T T	A A	C C	G G	A A	A A	A A	T T	C C	C C	G G	T T	A A	T T	G G	G G	C C	T T	T T	A A	G G	A A	A A	T T	C C	A A	C C	T T	A A	C C	T T	C C	A A	A A	T T	G G	C C	G G	A A	C C	C C	A A	C C	G G	G G	G G	G G	C C	G G	A A	G G	T T	G G	A A	A A	A A	T T	C C	T T	A A	A A	A A	A A	C C	G G	C C	A A	G G	C C	A A	A A	A A	A A	A A	T T	T T	C C	G G	A A	G G	C C	T T	A A	T T	G G	G G	C C	C C	C C	T T	A A	A A	C C	G G	T T	G G	T T	T T	T T	A A	G G	T T	T T	C C	G G	T T	G G	C C	C C	T T	T T	T T	A A	G G	C C	C C	G G	C C	C C	C C	A A	A A	C C	T T	T T	A A	C C	A A	A A	A A	C C	G G	G G	C C	G G	A A	C C	T T	C C	T T	C C	A A	A A	T T	C C	G G	A A	A A	G G	T T	C C	A A	A A	C C	C C	T T	A A	A A	C C	T T	G G	T T	G G	C C	A A	G G	G G	G G	A A	G G	A A	A A	C C	A A	T T	A A	C C	T T	C C	T T	T T	T T	G G	C C	C C	T T	A A	A A	A A	G G	G G	A A	A A	T T	C C	C C	T T	C C	A A	G G	C C	T T	A A	G G	G G	T T	C C	A A	C C	G G	C C	T T	T T	T T	T T	G G	C C	T T	A A	G G	T T	A A	A A	A A	G G	T T	A A	G G	A A	A A	A A	C C	A A	A A	C C	T T	G G	T T	A A	G G	C C	G G	A A	A A	G G	C C	A A	G G	A A	A A	C C	T T	G G	T T	G G	C C	G G	T T	A A	A A	G G	T T	A A	T T	A A	C C	G G	T T	T T	T T	A A	C C	G G	A A	G G	G G	A A	G G	T T	T T	G G	G G	T T	T T	T T	G G	A A	G G	A A	A A	C C	A A	A A	G G	A A	C C	G G	A A	G G	T T	C C	C C	C C	A A	G G	G G	A A	C C	A A	C C	C C	A A	G G	G G	C C	A A	T T	T T	T T	C C	A A	T T	A A	C C	G G	A A	A A	A A	T T	T T	T T	G G	A A	G G	A A	C C	G G	T T	A A	C C	G G	T T	A A	T T	T T	T T	T T	T T	A A	T T	T T	G G	A A	C C	C C	C C	A A	C C	A A	C C	C C	A A	A A	C C	C C	A A	T T	G G	G G	A A	G G	C C	C C	C C	C C	C C	C C	T T	G G	T T	C C	T T	A A	A A	A A	G G	T T	A A	T T	T T	T T	T T	G G	T T	C C	A A	C C	T T	C C	T T	A A	G G	C C	C C	T T	A A	C C	C C	C C	A A	T T	C C	C C	G G	A A	T T	G G	C C	C C	C C	C C	G G	T T	T T	G G	A A	C C	C C	T T	A A	G G	G G	C C	G G	C C	A A	G G	C C	A A	A A	C C	T T	C C	A A	T T	G G	G G	T T	A A	T T	A A	T T	C C	C C	G G	C C	A A	A A	G G	G G	A A	C C	T T	A A	A A	G G	G G	A A	A A	T T	T T	A A	T T	T T	G G	A A	A A	T T	T T	A A	A A	G G	G G	A A	A A	A A	T T	A A	T T	A A	A A	A A	C C	T T	A A	C C	C C	T T	A A	T T	G G	T T	A A	C C	G G	C C	C C	C C	T T	G G	T T	A A	T T	G G	G G	A A	T T	G G	T T	G G	A A	T T	C C	T T	A A	A A	G G	G G	T T	T T	A A	C C	C C	T T	T T	G G	T T	A A	C C	C C	T T	A A	G G	C C	G G	C C	C C	G G	T T	G G	A A	A A	G G	A A	A A	T T	G G	C C	A A	G G	T T	A A	T T	A A	T T	C C	A A	A A	A A	A A	G G	T T	A A	A A	A A	T T	C C	C C	G G	G G	C C	T T	T T	C C	G G	C C	T T	T T	C C	T T	C C	T T	A A	A A	0 0	A A	A A	T T	G G	T T	A A	T T	C C	A A	C C	T T	A A	A A	C C	G G	G G	0 0	A A	A A	A A	A A	G G	A A	T T	G G	A A	A A	A A	C C	A A	G G	C C	C C	A A	T T	A A	T T	T T	G G	A A	T T	G G	C C	G G	C C	A A	C C	C C	A A	G G	G G	T T	G G	A A	T T	A A	G G	C C	A A	T T	G G	T T	T T	A A	T T	A A	G G	G G	G G	G G	C C	T T	A A	A A	A A	A A	C C	G G	G G	G G	G G	C C	0 0	C C	T T	G G	A A	A A	G G	C C	T T	G G	A A	G G	T T	G G	C C	C C	T T	G G	A A	T T	C C	T T	G G	C C	C C	C C	A A	A A	A A	G G	0 0	G G	C C	T T	C C	C C	A A	C C	T T	G G	C C	T T	C C	A A	T T	C C	A A	T T	G G	C C	G G	G G	T T	T T	G G	C C	C C	T T	T T	G G	G G	A A	G G	C C	A A	T T	C C	C C	T T	T T	G G	T T	T T	A A	T T	A A	C C	T T	G G	G G	T T	G G	T T	T T	A A	C C	A A	G G	T T	G G	T T	C C	A A	A A	T T	T T	A A	G G	T T	C C	A A	G G	T T	A A	G G	G G	G G	G G	C C	C C	A A	A A	G A	T T	T A	A T	C C	G G	C A	A A	C C	T T	C A	G G	C C	T T	G G	T T	A A	C A	T T	C C	C A	G A	G G	T T	C C	A A	C T	T T	G G	C C	G A	A A	G A	A A	T T	G G	A A	T T	G G	T T	T T	A A	G G	C C	A A	G T	T T	C C	A A	G A	T A	A A	A A	G G	C C	A A	C T	C C	A A	C C	A A	G G	T T	A A	G G	A A	G G	T T	C C	C A	C A	G G	A A	G G	T C	T T	G G	A C	T G	C C	G G	C C	G G	G G	A A	C C	A A	G A	A A	T A	C T	T T	G T	G G	G G	G G	C C	A A	T T	A T	T C	T T	G G	T T	A A	T T	G G	G G	A A	A A	A A	T T	C C	A A	T T	G G	T T	T T	T T	C C	A A	C C	A A	A A	A A	C C	T T	C C	C C	A A	T T	C C	A A	G G	A A	C C	A A	C C	C C	C C	A A	C C	A A	A A	A A	G G	C C	G G	G G	T T	C C	G G	C C	C C	T T	A A	G G	A A	C C	T T	T T	A A	G G	A A	A A	A A	A A	T T	A A	C T	A A	T T	T T	C C	G G	T T	A A	T T	A C	A A	T T	C C	T T	C C	C C	A A	A A	C C	C C	C T	G A	A A	T C	A A	G G	A A	T T	G G	A A	C C	T T	T C	T T	C C	T T	A A	G G	A A	T T	A A	T T	C A	C C	A A	A A	T T	A A	A A	A A	T T	C C	G G	C C	T T	A A	G A	C C	C C	A A	A A	T T	C C	G G	A A	T T	A A	C C	C C	C C	C C	T T	A A	A A	G G	C C	A T	T A	T T	A T	G G	T T	T T	G G	A A	C T	C T	T C	C C	C C	T T	T T	C T	A G	C T	C C	T C	C T	A A	C C	T T	A A	T T	A A	A A	A A	T T	A A	A G	A G	G G	T T	T T	C C	G A	T T	G G	G G	G T	G G	C T	A A	C C	C C	C C	G G	C C	A A	C C	C C	A A	T T	A A	T T	A A	T T	C C	A A	T T	A A	T T	G G	T T	A A	A A	T T	T T	T T	C C	A A	T T	G G	T T	G G	G G	C C	T C	C C	T T	G G	T T	C C	T T	T T	A A	T T	A A	T T	0 0	A A	T T	T T	T T	T T	T T	C C	C C	C C	T T	T T	C C	A A	T T	G G	T T	T T	A A	T T	G G	T T	G G	T T	A A	T T	G G	C C	G G	C C	G G	T T	G G	A A	T T	G G	A A	A A	C C	A A	C C	T T	T T	T T	C C	T T	G G	C C	C C	T T	G G	A A	C C	T T	T T	A A	C C	C C	A A	T T	C C	G G	G G	C C	G G	C C	A A	C C	G G	C C	C C	G G	T T	A A	G G	G G	A A	C C	C C	A A	T T	T T	T T	C C	A A	T T	G G	T T	T T	A A	T T	A A	G G	G G	A A	C C	C C	G G	G G	C C	G G	A A	A A	T T	T T	A A	T T	T T	C C	A A	T T	A A	T T	A A	A A	A T	C C	A A	C C	G G	G G	A A	G G	T T	G G	T T	A A	G G	C C	T T	C C	A A	T T	A A	T T	C C	T T	A A	T T	A A	G G	A A	C C	G G	T T	G G	A A	G G	C C	A A	T C	T C	T A	C C	A A	C C	T T	A T	G G	G G	A C	G A	A G	C T	G A	A G	A A	G G	T T	A G	G A	A A	C C	A G	C C	G G	A A	T T	A G	A A	A A	G G	C C	G G	C C	C C	G G	G G	A A	A A	G G	C T	T T	G G	C C	C C	A A	G G	C C	A A	C C	T T	C C	C C	A A	G G	T T	T T	G G	G G	G G	A A	A A	T T	C C	T T	G G	G G	G C	T T	A A	A C	T T	T T	T T	G G	A A	A A	A A	A A	T T	C A	G G	G G	G G	C C	A A	C T	G G	A A	A A	T T	A A	G G	G G	T T	C C	C C	C C	T T	A A	0 0	C C	G G	T T	G G	C C	C C	A A	A A	G G	T T	C C	A A	T T	T T	G G	C C	A A	T T	G G	C C	C C	C C	C C	T T	T T	T T	A A	C C	G G	A A	T T	C C	T T	T T	C C	A A	G G	A A	T T	T T	A A	G G	A A	A A	C C	G G	T T	G G	C C	G G	G G	T T	T T	A A	G G	G G	T T	T T	A A	C C	T T	C C	T T	G G	A A	0 0	0 0	T T	A A	A A	T T	G G	A A	C C	A A	A A	A A	A A	C C	C C	A A	A A	C C	A A	C C	A A	T T	A A	G G	A A	A A	A A	A A	G G	A A	A A	G G	C C	C C	G G	T T	A A	C C	A A	T T	A A	A A	A A	A A	C C	C C	G G	A A	C C	T T	C C	0 0	0 0	0 0	0 0	C C	A A	0 0	A A	0 0	A A	T T	A A	C C	A A	G G	C C	C C	C C	G G	G G	G G	C C	T T	A A	T T	C C	C C	T T	A A	A A	T T	C C	T T	A A	T T	T T	G G	A A	T T	C C	A A	T T	A A	A A	T T	C C	A A	A A	A A	T T	T T	C C	T T	T T	T T	C C	A A	T T	G G	T T	T T	T T	C C	C C	T T	A A	A A	C C	G G	A A	T T	G G	A A	A A	A A	A A	C C	A A	T T	G G	T T	A A	G G	G G	C C	A A	A A	C C	G G	A A	T T	G G	A A	A A	T T	A A	T T	C C	A A	G G	0 0	A A	T T	G G	T T	G G	G G	G G	A A	A A	G G	A A	A A	G G	G G	T T	C C	C C	G G	C C	T T	T T	T T	C C	T T	A A	C C	A A	G G	C C	A A	A A	A A	A A	G G	T T	T T	T T	A A	A A	A A	C C	A A	A A	A A	T T	G G	C C	C C	C C	C C	A A	T T	G G	C C	T T	T T	G G	T T	C C	C C	A A	G G	C C	A A	G G	G G	T T	C C	T T	T T	C C	T T	G G	T T	G G	C C	C C	A A	C C	G G	A A	G G	A A	A A	A A	T T	A A	A A	G G	A A	A A	T T	A A	G G	A A	G G	T T	A A	T T	T T	T T	C C	C C	T T	A A	G G	C C	A A	T T	T T	A A	T T	C C	C C	C C	C C	A A	A A	A A	A A	G G	A A	A A	C C	C C	T T	T T	C C	A A	T T	T T	T T	A A	T T	C C	G G	T T	T T	G G	C C	A A	T T	T T	C C	C C	T T	A A	C C	T T	A A	G G	A A	G G	G G	A A	A A	A A	A A	A A	A A	C C	T T	A A	T T	T T	G G	T T	A A	G G	A A	T T	A A	C C	G G	C C	G G	T T	G G	A A	A A	G G	T T	A A	G G	C C	G G	G G	C C	C C	A A	C C	C C	G G	A A	G G	G G	G G	G G	G G	C C	G G	C C	T T	T T	T T	G G	A A	C C	T T	T T	A A	A A	A A	C C	A A	A A	C C	C C	T T	T T	A A	T T	G G	T T	A A	G G	G G	A A	A A	C C	T T	C C	C C	T T	T T	A A	C C	C C	C C	T T	A A	G G	A A	T T	A A	T T	C C	G G	C C	A A	T T	A A	A A	A A	A A	G G	C C	T T	T T	A A	T T	T T	G G	T T	A A	T T	G G	C C	T T	A A	G G	G G	C C	C C	C C	A A	G G	A A	C C	C C	A A	G G	T T	A A	T T	T T	A A	C C	A A	T T	G G	A A	T T	T T	C C	A A	T T	A A	C C	A A	C C	T T	A A	T T	G G	T T	C C	A A	A A	A A	T T	A A	A A	A A	G G	T T	A A	T T	A A	C C	A A	C C	A A	A A	T T	C C	T T	G G	T T	G G	G G	G G	A A	A A	A A	G G	T T	T T	T T	C C	T T	T T	A A	G G	C C	C C	C C	T T	A A	A A	G G	A A	C C	G G	T T	A A	A A	T T	A A	T T	C C	A A	C C	T T	C C	A A	C C	T T	T T	A A	A A	A A	T T	G G	T T	A A	A A	A A	G G	T T	T T	T T	C C	A A	A A	A A	A A	T T	G G	T T	C C	G G	A A	C C	A A	A A	A A	G G	C C	T T	G G	A A	A A	T T	T T	G G	A A	T T	T T	A A	G G	A A	G G	A A	T T	A A	T T	T T	C C	A A	A A	C C	A A	A A	A A	C C	A A	A A	A A	A A	C C	A A	A A	G G	C C	G G	G G	T T	C C	A A	C C	T T	A A	T T	G G	A A	G G	C C	G G	G G	A A	A A	T T	T T	A A	T T	T T	T T	C C	T T	G G	C C	G G	G G	A A	A A	T T	T T	G G	C C	C C	C C	C C	G G	C C	A A	T T	A A	A A	C C	T T	A A	G G	T T	T T	T T	A A	A A	C C	G G	A A	A A	C C	T T	T T	A A	C C	A A	T T	C C	T T	T T	G G	A A	C C	A A	G G	T T	A A	C C	T T	A A	T T	G G	C C	G G	A A	T T	C C	T T	G G	0 0	C C	A A	C C	G G	C C	T T	A A	G G	C C	A A	C C	T T	A A	T T	C C	T T	T T	C C	T T	T T	T T	A A	A A	C C	C C	T T	T T	T T	G G	A A	A A	G G	T T	A A	C C	G G	C C	T T	A A	A A	G G	G G	C C	G G	A A	G G	T T	G G	C C	T T	A A	A A	A A	G G	A A	A A	C C	C C	T T	G G	A A	T T	G G	T T	T T	T T	A A	A A	C C	G G	A A	C C	T T	C C	A A	A A	C C	A A	T T	A A	G G	T T	A A	T T	C C	C C	T T	T T	C C	A A	G G	C C	C C	C C	G G	A A	G G	A A	T T	T T	A A	G G	A A	G G	C C	A A	C C	T T	A A	G G	A A	G G	G G	G G	C C	A A	A A	A A	G G	T T	A A	T T	G G	T T	A A	C C	A A	G G	A A	G G	T T	A A	A A	T T	C C	A A	G G	G G	C C	G G	T T	T T	C C	C C	G G	A A	A A	C C	A A	A A	G G	A A	C C	T T	T T	0 0	0 0	0 0	G G	T T	A A	G G	T T	T T	G G	T T	G G	G G	C C	A A	T T	T T	A A	G G	T T	A A	A A	T T	G G	T T	A A	A A	C C	A A	T T	A A	G G	G G	C C	C C	G G	T T	C C	T T	A A	A A	A A	A A	T T	A A	T T	A A	A A	T T	C C	A A	T T	A A	A A	T T	T T	C C	T T	T T	T T	T T	A A	A A	A A	A A	T T	A A	T T	A A	G G	T T	T T	T T	T T	T T	T T	T T	A A	A A	T T	A A	T T	A A	T T	T T	C C	C C	A A	A A	G G	A A	C C	G G	A A	A A	T T	G G	G G	T T	A A	G G	C C	T T	T T	A A	A A	T T	A A	T T	T T	T T	A A	T T	A A	A A	G G	G G	C C	G G	T T	G G	G G	T T	C C	T T	G G	A A	C C	T T	A A	A A	G G	C C	A A	G G	G G	A A	G G	T T	G G	T T	C C	T T	G G	T T	A A	T T	G G	G G	A A	C C	G G	G G	C C	T T	A A	T T	A A	T T	C C	C C	T T	G G	C C	A A	C C	G G	A A	T T	T T	G G	G G	T T	T T	C C	A A	A A	T T	T T	A A	T T	T T	C C	A A	C C	T T	A A	T T	A A	T T	T T	T T	A A	A A	G G	A A	T T	A A	G G	T T	C C	T T	T T	A A	T T	A A	C C	C C	G G	C C	A A	A A	T T	T T	T T	C C	T T	C C	C C	C C	C C	G G	C C	A A	T T	C C	G G	A A	A A	C C	C C	C C	C C	T T	T T	T T	C C	A A	A A	T T	A A	A A	C C	A A	G G	C C	C C	A A	T T	T T	T T	A A	T T	A A	T T	G G	A A	G G	C C	A A	G G	C C	T T	C C	A A	G G	A A	T T	C C	G G	G G	T T	G G	C C	G G	A A	T T	T T	A A	A A	G G	T T	A A	A A	G G	C C	A A	A A	A A	G G	T T	C C	A A	A A	T T	C C	C C	T T	A A	G G	C C	A A	A A	C C	C C	T T	T T	C C	A A	T T	C C	C C	T T	C C	A A	T T	C C	G G	T T	A A	A A	C C	A A	A A	G G	A A	A A	A A	A A	C C	T T	T T	T T	T T	G G	A A	C C	A A	T T	G G	C C	C C	T T	A A	G G	G G	C C	C C	G G	A A	G G	C C	A A	G G	G G	T T	C C	T T	A A	G G	T T	G G	A A	T T	G G	A A	A A	A A	G G	C C	A A	G G	C C	T T	G G	C C	A A	C C	A A	A A	A A	T T	C C	T T	C C	G G	G G	C C	A A	G G	G G	T T	A A	T T	T T	T T	C C	T T	A A	A A	G G	C C	G G	T T	C C	G G	C C	C C	G G	C C	A A	G G	G G	T T	A A	T T	T T	A A	T T	A A	A A	T T	C C	T T	T T	C C	G G	T T	T T	C C	G G	C C	G G	C C	G G	A A	G G	C C	C C	G G	A A	G G	C C	C C	A A	A A	A A	C C	G G	A A	A A	G G	G G	C C	T T	C C	T T	C C	C C	A A	T T	T T	T T	T T	C C	G G	T T	C C	C C	C C	A A	A A	A A	G G	G G	T T	C C	C C	T T	A A	C C	G G	G G	G G	A A	C C	T T	T T	A A	C C	T T	A A	G G	G G	T T	A A	G G	C C	T T	A A	T T	G G	A A	C C	A A	C C	G G	A A	A A	A A	C C	G G	G G	T T	G G	A A	C C	T T	T T	T T	T T	T T	T T	A A	A A	T T	T T	C C	A A	A A	A A	T T	C C	T T	A A	A A	G G	C C	C C	G G	T T	C C	A A	T T	C C	T T	C C	C C	C C	A A	G G	A A	A A	A A	A A	A A	G G	G G	A A	C C	G G	A A	T T	G G	A A	G G	C C	G G	C C	A A	A A	A A	G G	T T	T T	T T	A A	G G	A A	T T	C C	T T	G G	A A	A A	T T	A A	T T	C C	A A	A A	A A	G G	T T	G G	T T	T T	0 0	A A	C C	T T	T T	T T	T T	T T	G G	A A	C C	A A	C C	T T	A A	A A	T T	A A	C C	G G	C C	A A	G G	T G	T T	A G	T A	A G	T C	T T	C G	G G	T T	C C	T T	A A	T T	T C	T T	A A	C C	A A	C C	A A	G G	C C	C C	T G	G G	G T	G G	G G	G A	G T	G A	A A	G G	A A	A G	A A	A A	G G	C C	C T	T T	T T	A A	G G	C C	T T	G G	C C	T T	G G	A A	T T	C C	C C	A A	T C	G G	G G	T T	A A	G G	C C	G G	A A	G G	C C	T T	C C	C C	G A	T T	T T	C C	G G	C C	A A	C C	T T	T T	T T	G A	C T	T C	A G	G G	C C	G T	A G	C A	C T	G A	T C	G A	G A	A A	A A	A G	T T	A G	C A	A A	C T	T T	T T	T G	A A	T C	A T	T A	C T	C C	G G	C C	A A	G G	A A	C C	G G	G G	T T	A A	T T	G G	A A	A A	T T	C C	A A	G G	C C	C C	G G	T T	G G	T T	T T	A A	T T	G G	G G	A A	G G	T T	C C	T T	C C	C C	G G	T T	T T	G G	C C	G G	C T	T T	A A	T T	A A	C C	T C	A A	T T	T T	C C	T T	T T	A A	C C	C C	G G	A A	T C	T T	A A	A A	C C	G G	C C	C C	C C	G A	C C	A G	T T	C C	G G	C C	G G	T T	T T	A A	A A	G G	G G	A A	G A	C C	A A	G A	G C	T T	A A	T T	A A	C C	A A	T T	A A	C C	C C	G G	T T	T T	C C	T T	T T	C C	G G	T T	A A	T T	G G	C C	T T	T T	0 0	A A	A A	A C	A A	T T	C C	G G	C C	A A	C C	T T	A A	A A	C C	C C	A A	C C	T T	A A	T T	C C	C C	G G	A A	G G	A A	A A	A A	G G	T T	T T	A A	C C	A A	T T	A A	C C	T T	C T	G G	T T	A A	A A	T C	G G	A A	T A	C G	G G	A G	C T	G T	C C	C C	T T	A A	A A	A A	T T	G A	C T	C C	T T	T T	C C	C C	T T	T A	A A	C C	C C	A A	A A	G G	T T	C G	A C	G A	T C	G G	T C	G G	T T	A A	A A	T C	T T	C T	G A	T C	G A	A G	G G	C C	G G	G G	A A	A A	A A	T T	C T	C C	A A	T T	A A	A A	A A	A A	A A	G G	C C	A A	C C	A A	G G	A A	A A	A A	A A	A A	G G	A A	A A	C C	T T	G G	G G	T T	G G	C C	C C	A A	C C	A A	A A	0 0	T T	A A	G G	C C	C C	A A	A A	G G	T T	T T	A A	A A	G G	G G	T T	G G	C C	T T	C C	A A	T T	G G	A A	G G	A A	G G	C C	T T	C C	C C	A A	C C	G G	C C	T T	T T	A A	G G	A A	G G	T T	G G	A A	G G	C C	G G	C C	G G	T T	G G	C C	T T	T T	T T	C C	T T	A A	A A	G G	G G	C C	T T	A A	C C	G G	C C	T T	A A	T T	T T	C C	A A	C C	G G	G G	C C	T T	T T	T T	G G	A A	T T	T T	T T	T T	G G	A A	A A	A A	A A	A A	C C	A A	A A	C C	G G	C C	T T	A A	T T	C C	A A	C C	A A	A A	A A	T T	T T	A A	T T	T T	A A	T T	C C	T T	A A	T T	C C	T T	T T	C C	A A	A A	T T	T T	T T	G G	C C	C C	T T	C C	A A	C C	A A	A A	G G	A A	A A	C C	T T	G G	A A	T T	A A	T T	A A	G G	T T	C C	C C	T T	G G	C C	G G	G G	T T	C C	C C	C C	A A	A A	A A	C C	A A	C C	T T	C C	T T	A A	T T	G G	A A	T T	T T	A A	A A	C C	G G	T T	A A	G G	T T	G G	A A	T T	A A	T T	G G	T T	A A	G G	A A	T T	T T	C C	A A	T T	C C	A A	G G	G G	T T	G G	T T	T T	G G	T T	A A	A A	C C	C C	A A	A A	A A	T T	C C	C C	C C	C C	C C	A A	A A	A A	A A	T T	C C	T T	C C	A A	T T	C C	T T	A A	C C	T T	G G	G G	T T	A A	A A	0 0	G G	G G	A A	C C	A A	T T	T T	G G	A A	T T	T T	T T	T T	G G	G G	G G	A A	T T	C C	T T	T T	A A	C C	G G	C C	T T	T T	A A	G G	T T	G G	G G	G G	C C	A A	T T	A A	T T	T T	C C	T T	A A	A A	A A	A A	G G	T T	A A	C C	G G	A A	A A	A A	G G	G G	G G	G G	A A	T T	A A	G G	A A	G G	A A	G G	G G	T T	T T	A A	C C	G G	C C	T T	A A	G G	A A	C C	C C	A A	G G	T T	T T	A A	C C	A A	T T	T T	C C	T T	C C	G G	G G	C C	A A	A A	C C	A A	G G	G G	C C	T T	A A	C C	G G	G G	A A	A A	C C	T T	A A	G G	T T	A A	A A	A A	G G	G G	G G	C C	C C	A A	G G	T T	A A	G G	A A	A A	A A	T T	G G	A A	T T	C C	T T	G G	A C	C C	T T	A A	G G	T T	A A	T T	T T	A A	T T	G G	C C	T T	C C	T T	C C	A A	C C	A A	C C	A A	C C	C C	C C	T T	G G	G G	C C	G G	A A	G G	C C	A A	G G	T T	G G	A A	T T	G G	A A	C C	T T	C C	C C	A A	A A	G G	G G	A A	A A	0 0	C C	A A	T T	A A	C C	A A	T T	A A	A A	C C	C C	C C	A A	A A	G G	A A	G G	G G	T T	A A	T T	C C	G G	A G	C C	C C	T T	G G	A A	C C	G G	T T	C C	C C	T T	C C	A A	T T	T T	C C	C C	C C	G G	C C	C C	C C	G G	A A	A A	G G	C C	G G	A A	C C	T T	A A	T T	T T	T T	A A	C C	T T	T T	T T	T T	A A	A A	A A	C C	C C	C C	G G	G G	T T	T T	G G	A A	C C	G G	A A	T T	A A	A A	C C	A A	G G	G G	G G	A A	G G	T T	C C	C C	T T	A A	C C	G G	T T	A A	C C	C C	G G	G G	C C	T T	T T	A A	A A	T T	T T	T T	T T	G G	G G	A A	C C	G G	T T	T T	T T	T T	G G	A A	C C	A A	A A	A A	G G	A A	A A	G G	T T	A A	C C	G G	T T	A A	T T	G G	T T	T T	C C	G G	C C	G G	C C	C C	T T	A A	C C	A A	A A	A A	G G	A A	T T	G G	C C	T T	A A	A A	T T	A A	T T	G G	G G	T T	G G	A A	A A	A A	C C	C C	C C	T T	G G	A A	G G	A A	A A	T T	G G	G G	T T	C C	A A	G G	G G	G G	G G	A A	C C	C C	C C	A A	A A	T T	T T	A A	A A	C C	G G	A A	C C	G G	A A	C C	T T	C C	C C	C C	C C	A A	C C	G G	T T	T T	T T	T T	C C	A A	C C	A A	G G	G G	T T	A A	G G	G G	T T	G G	G G	T T	A A	G G	0 0	C C	C C	T T	A A	A A	T T	C C	A A	G G	A A	A A	T T	G G	A A	C C	C C	T T	T T	T T	A A	G G	A A	A A	A A	T T	T T	A A	G G	A A	T T	T T	A A	T T	C C	G G	T T	A A	A A	A A	A A	C C	G G	A A	A A	A A	T T	G G	C C	C C	T T	C C	A A	C C	G G	G G	T T	A A	A A	G G	T T	T T	C C	C C	G G	G G	C C	C C	G G	C C	A A	T T	G G	G G	A A	T T	C C	T T	A A	C C	T T	T T	C C	T T	T T	T T	T T	T T	A A	T T	A A	G G	T T	G G	G G	G G	T T	G G	A A	G G	A A	C C	G G	T T	A A	T T	T T	A A	C C	C C	C C	G G	T T	C C	G G	A A	A A	A A	T T	T T	C C	T T	C C	C C	A A	G G	A A	A A	A A	T T	A A	G G	C C	T T	A A	T T	T T	G G	G G	T T	T T	C C	A A	A A	A A	T T	G G	G G	C C	A A	C C	A A	A A	T T	A A	A A	G G	A A	C C	T T	T T	T T	T T	A A	G G	G G	A A	A A	T T	A A	G G	G G	T T	A A	A A	A A	A A	C C	G G	T T	A A	G G	C C	C C	C C	G G	G G	G G	A A	C C	T T	G G	C C	A A	A A	G G	T T	A A	G G	C C	T T	G G	G G	A A	T T	C C	T T	G G	G G	T T	T T	T T	T T	G G	T T	C C	A A	C C	T T	A A	T T	G G	T T	T T	A A	G G	T T	C C	G G	A A	G G	C C	T T	T T	T T	C C	G G	C C	G G	A A	T T	G G	C C	G G	G G	A A	T T	T T	T T	G G	T T	G G	C C	A A	C C	G G	A A	A A	T T	T T	C C	A A	C C	C C	A A	C C	A A	C C	A A	T T	C C	G G	T T	T T	A A	C C	T T	A A	G G	A A	T T	T T	C C	A A	G G	A A	C C	T T	A A	T T	A A	C C	G G	A A	A A	C C	T T	T T	T T	C C	C C	A A	C C	C C	T T	T T	T T	T T	A A	A A	C C	T T	T T	T T	A A	G G	T T	T T	G G	A A	T T	A A	A A	T T	A A	A A	G G	A A	T T	T T	C C	C C	G G	G G	G G	C C	G G	T T	C C	G G	C C	A A	A A	C C	C C	A A	G G	A A	T T	T T	A A	A A	A A	C C	T T	T T	T T	T T	T T	G G	C C	A A	A A	C C	T T	T T	A A	T T	T T	A A	T T	T T	C C	T T	T T	C C	A A	T T	G G	G G	C C	T T	G G	C C	T T	T T	T T	G G	C C	A A	G G	G G	G G	A A	T T	T T	T T	T T	C C	A A	T T	C C	T T	T T	A A	T T	C C	T T	T T	T T	A A	C C	T T	A A	A A	T T	G G	G G	A A	G G	A A	C C	T T	C C	T T	C C	A A	G G	A A	T T	A A	T T	G G	G G	A A	G G	G G	A A	A A	T T	C C	G G	T T	C C	G G	A G	T T	C C	C T	C C	T C	C T	G A	A A	G A	C A	T T	T C	T T	A A	A A	T T	A A	A A	T T	C C	G G	G G	T T	G G	G G	G G	T T	T T	G G	A A	A A	C C	A A	A A	A A	T T	T T	A A	T T	A A	G G	A A	G G	T T	C C	T T	T T	A A	T T	G G	A A	A A	T T	G G	G G	T T	G G	C C	A A	C C	C C	A A	A A	A A	C C	T T	T T	T T	G G	C C	T T	G G	A A	C C	A A	T T	G G	C C	T T	T T	G G	A A	C C	C C	C C	G G	G G	A A	C C	A A	C C	T C	T A	T T	A G	C C	A A	C C	T T	G A	A G	C C	C A	A G	C T	A A	T C	T C	C C	C C	C C	G G	G G	A G	G G	C C	C C	A A	A A	T T	C C	G A	A A	A A	G G	T T	T T	A A	A A	T A	A A	A A	C C	T T	C C	A A	A A	G G	A A	C C	A A	A A	C C	G G	C C	T T	G G	G G	C C	C C	A A	T T	G G	G G	T T	T T	C C	A A	C C	A A	A A	C C	T T	T T	C C	T T	G G	T T	G G	C C	G G	C C	A A	T T	T T	T T	C C	G G	T T	G G	A A	C C	T T	A A	A A	T T	T T	T T	T T	G G	C C	C C	A A	T T	C C	T T	A A	C C	C C	T T	A A	G G	T T	G G	A A	G G	T T	T T	T T	A A	A A	A A	C C	T T	A A	A A	G G	G G	A A	G G	G G	A A	C C	C C	C C	A A	0 0	C C	A A	G G	T T	C C	A A	T T	C C	T T	A A	C C	C C	C C	A A	C C	C C	G G	C C	G G	G G	G G	G G	G G	T T	A A	G G	A A	A A	C C	C C	G G	T T	G G	T T	A A	G G	C C	G G	G G	A A	G G	G G	G G	C C	G G	C C	A A	T T	T T	A A	G G	G G	T T	C C	G G	A A	A A	A A	C C	A A	A A	A A	T T	A A	C C	C C	T T	A A	G G	G G	C C	G G	T T	A A	G G	A A	T T	A A	A A	A A	G G	T T	T T	A A	C C	C C	G G	T T	T T	C C	T T	T T	C C	C C	C C	T T	T T	G G	G G	T T	C C	A A	G G	C C	C C	C C	T T	A A	C C	T T	G G	T T	C C	C C	G G	T T	T T	A A	A A	T T	G G	C C	T T	G G	T T	A A	A A	C C	T T	T T	0 0	C C	C C	T T	T T	A A	T T	T T	A A	G G	C C	T T	G G	G G	G G	C C	C C	C C	C C	G G	G G	A A	T T	A A	C C	A A	C C	C C	C C	A A	A A	T T	C C	G G	G G	T T	C C	G G	C C	G G	T T	C C	C C	T T	C C	G G	A A	A A	G G	T T	C C	T T	T T	C C	C C	G G	C C	A A	T T	T T	T T	G G	G G	A A	G G	C C	C C	G G	C C	T T	G G	C C	A A	G G	G G	G G	T T	A A	A A	T T	A A	C C	A A	T T	C C	A A	T T	T T	T T	A A	C C	0 0	C C	G G	G G	T T	T T	C C	G G	T T	G G	T T	C C	C C	G G	C C	G G	A A	A A	G G	T T	C C	G G	G G	G G	C C	C C	G G	A A	G G	G G	T T	T T	G G	T T	C C	C C	G G	T T	C C	A A	T T	C C	G G	A A	A A	T T	A A	G G	A A	A A	A A	T T	G G	A A	C C	G G	T T	G G	A A	C C	G G	T T	C C	T T	T T	T T	A A	T T	A A	C C	A A	A A	C C	A A	G G	A A	T T	G G	T T	G G	A A	C C	0 0	C C	C C	A A	C C	A A	T T	0 0	T T	T T	G G	A A	A A	A A	A A	A A	A A	T T	C C	T T	T T	T T	T T	T T	T T	0 0	G G	G G	C C	T T	C C	G G	G G	C C	G G	T T	G G	A A	T T	G G	A A	A A	G G	T T	G G	C C	A A	T T	T T	A A	G G	C C	A A	T T	G G	A A	T T	T T	A A	T T	T T	C C	G G	A A	C C	A A	G G	C C	T T	A A	T T	C C	T T	A A	G G	G G	T T	T T	C C	A A	G G	A A	A A	A A	T T	G G	C C	A A	T T	T T	G G	C C	A A	T T	G G	A A	A A	A A	A A	C C	A A	G G	T T	T T	G G	C C	A A	C C	C C	C C	C C	C C	T T	A A	C C	C C	A A	T T	G G	G G	C C	G G	T T	T T	T T	G G	A A	G G	A A	C C	T T	A A	C C	T T	C C	C C	A A	A A	G G	C C	G G	G G	T T	C C	A A	T T	T T	T T	A A	A A	A A	C C	T T	T T	C C	C C	A A	T T	G G	T T	C C	C C	T T	C C	A A	T T	C C	C C	T T	G G	T T	A A	T T	G G	A A	A A	A A	T T	T T	A A	T T	T T	G G	G G	T T	T T	A A	T T	A A	G G	G G	T T	A A	T T	C C	A A	G G	G G	C C	T T	T T	A A	G G	A A	C C	C C	T T	T T	G G	C C	A A	G G	T T	A A	C C	A A	A A	G G	G G	G G	A A	T T	T T	T T	T T	G G	G G	G G	A A	A A	A A	G G	T T	C C	A A	A A	G G	A A	G G	A A	T T	T T	T T	T T	G G	C C	G G	T T	A A	A A	C C	C C	A A	T T	C C	A A	T T	C C	G G	C C	A A	A A	T T	T T	G G	A A	C C	G G	A A	C C	A A	A A	G G	T T	C C	A A	T T	C C	G G	G G	G G	T T	A A	A A	A A	C C	T T	C C	G G	G G	C C	C C	G G	T T	G G	T T	A A	G G	A A	G G	C C	C C	A A	T T	G G	A A	A A	G G	T T	G G	T T	T T	G G	C C	G G	T T	C C	G G	C C	G G	A A	A A	G G	T T	C C	T T	A A	T T	T T	T T	T T	A A	T T	A A	C C	C C	G G	G G	G G	A A	A A	G G	T T	T T	T T	C C	C C	T T	C C	T T	A A	A A	A A	T T	C C	C C	A A	C C	C C	T T	T T	A A	G G	G G	G G	T T	A A	T T	T T	A A	C C	G G	G G	T T	T T	A A	T T	C C	C C	T T	C C	A A	T T	G G	G G	C C	G G	A A	C C	C C	G G	A A	A A	C C	A A	G G	G G	C C	C C	G G	A A	T T	A A	A A	A A	C C	G G	T T	G G	T T	C C	C C	G G	T T	T T	A A	G G	C C	G G	T T	C C	A A	C C	A A	T T	G G	T T	G G	G G	G G	A A	A A	G G	A A	C C	A A	C C	T T	C C	G G	C C	G G	A A	C C	A A	T T	A A	G G	T T	G G	G G	A A	C C	G G	T T	G G	T T	A A	G G	T T	G G	C C	A A	A A	T T	G G	T T	A A	G G	A A	A A	C C	A A	T T	C C	C C	C C	G G	G G	C C	G G	C C	C C	G G	G G	C C	T T	A A	A A	C C	C C	C C	G G	A A	A A	C C	T T	G G	A A	T T	T T	C C	C C	T T	G G	G G	T T	T T	A A	C C	A A	G G	T T	T T	C C	A A	C T	A A	T T	G G	G G	A A	T T	T T	A A	C C	C C	T T	G G	G G	G G	G G	A A	G G	A A	A A	C C	C C	A A	A A	T T	C C	G G	C C	T T	G G	C C	A A	A A	T T	C C	G G	T T	T T	A A	G G	C C	G G	A A	C C	C C	T T	A A	C C	T T	G G	T T	0 0	C C	C C	G G	A A	C C	C C	A A	C C	A A	C C	T T	A A	C C	G G	A A	G G	G G	C C	A A	A A	T T	G G	C C	A A	T T	G G	A A	A A	G G	C C	G G	T T	A A	A A	G G	C C	A A	G G	G G	A A	T T	C C	G G	A A	A A	G G	G G	G G	A A	C C	C C	A A	T T	A A	A A	T T	T T	T T	T T	G G	A A	C C	T T	A A	G G	A A	T T	G G	C C	T T	T T	A A	T T	A A	T T	T T	A A	C C	A A	T T	A A	C C	C C	T T	A A	T T	G G	G G	C C	T T	A A	G G	T T	G G	A A	T T	T T	A A	T T	A A	T T	C C	T T	C C	T T	G G	C C	G G	A A	T T	C C	C C	C C	C C	T T	A A	C C	A A	G G	A A	T T	G G	C C	T T	T T	T T	T T	T T	T T	G G	A A	T T	C C	C C	G G	A A	T T	A A	T T	C C	A A	C C	C C	A A	A A	G G	C C	G G	T T	G G	G G	G G	A A	T T	C C	T T	C C	G G	T T	C C	C C	C C	G G	A A	T T	C C	T T	A A	T T	C C	T T	A A	T T	A A	T T	G G	A A	A A	A A	C C	C C	T T	A A	C C	T T	T T	T T	G G	T T	C C	G G	A A	A A	G G	T T	C C	A A	A A	G G	A A	G G	G G	G G	C C	G G	A A	T T	C C	A A	A A	A A	A A	C C	C C	C C	0 0	C C	A A	A A	C C	T T	T T	A A	G G	A A	T T	A A	T T	A A	T T	T T	G G	C C	G G	C C	T T	G G	A A	A A	C C	G G	A A	A A	T T	C C	T T	T T	C C	G G	G G	A A	T T	G G	A A	G G	C C	A A	C C	C C	T T	T T	C C	A A	A A	G G	T T	G G	A A	C C	T T	T T	T T	C C	T T	G G	T T	A A	C C	T T	C C	A A	T T	T T	A A	G G	G G	A A	A A	A A	T T	G G	C C	T T	T T	C C	C C	T T	G G	G G	T T	C C	T T	A A	A A	C C	T T	A A	T T	G G	G G	C C	A A	C C	T T	C C	A A	G G	T T	G G	C C	A A	G G	C C	A A	C C	A A	A A	A A	A A	T T	G G	T T	C C	G G	T T	T T	A A	C C	A A	T T	T T	T T	T T	T T	A T	G G	G G	G G	G G	C C	G G	C C	T T	A A	T T	A A	A A	A A	C C	C C	A A	T T	C C	G G	C C	G G	A A	A A	T T	T T	T T	T T	C C	T T	A A	C C	G G	A A	C C	G G	G G	T T	T T	G G	G G	A A	C C	C C	A A	C C	C C	A A	T T	C C	C C	T T	G G	G G	T T	T T	A A	T T	G G	T T	G G	T T	A A	C C	T T	T T	G G	A A	C C	G G	T T	A A	T T	C C	T T	T T	A A	G G	C C	C C	C C	A A	A A	A A	G G	T T	T T	C C	A A	A A	G G	G G	A A	G G	G G	G G	G G	C C	G G	G G	T T	G G	G G	C C	G G	A A	C C	G G	C C	G G	C C	A A	A A	G G	T T	C C	T T	G G	A A	C C	A A	T T	T T	A A	G G	G G	A A	A A	C C	A A	C C	A A	A A	G G	T T	T T	T T	T T	T T	A A	G G	G G	A A	T T	C C	T T	T T	T T	C C	T T	T T	G G	G G	G G	T T	A A	C C	G G	G G	T T	T T	A A	G G	A A	G G	G G	C C	G G	C C	T T	A A	C C	A A	T T	G G	C C	A A	C C	T T	C C	A A	C C	T T	T T	A A	G G	A A	C C	G G	A A	G G	C C	A A	C C	T T	C C	C C	C C	C C	A A	C C	A A	T T	T T	C C	C C	C C	G G	T T	G G	C C	A A	C C	G G	T T	T T	T T	C C	C C	T T	C C	T T	A A	T T	G G	T T	G G	C C	G G	G G	A A	A A	G G	T T	C C	T T	T T	C C	C C	G G	C C	G G	C C	T T	A A	G G	A A	T T	T T	G G	T T	G G	G G	T T	A A	A A	A A	C C	A A	A A	T T	T T	T T	A A	G G	A A	A A	C C	T T	A A	T T	T T	C C	C C	T T	G G	C C	T T	A A	T T	C C	G G	T T	T T	T T	G G	C C	A A	T T	C C	T T	A A	T T	T T	C C	G G	C C	C C	T T	T T	A A	T T	A A	A A	T T	C C	A A	G G	T T	T T	T T	T T	A A	C C	A A	T T	T T	G G	T T	C C	A A	T T	A A	T T	A A	T T	G G	G G	T T	A A	C C	A A	T T	G G	A A	A A	A A	T T	G G	A A	T T	A A	T T	C C	C C	A A	G G	C C	T T	C C	G G	C C	A A	A A	G G	G G	A A	A A	A A	C C	A A	A A	G G	A A	T T	A A	T T	C C	T T	A A	C C	C C	T T	G G	A A	C C	T T	A A	T T	T T	T T	G G	G G	T T	G G	A A	C C	A A	T T	A A	A A	C C	G G	C C	C C	A A	T T	A A	A A	T T	A A	G G	A A	G G	A A	G G	A A	A A	T T	C C	A A	A A	T T	A A	C C	G G	G G	G G	T T	C C	T T	G G	C C	T T	G G	A A	A A	A A	A A	G G	C C	A A	T T	A A	T T	A A	A A	C C	G G	A A	A A	T T	A A	G G	A A	A A	A A	T T	G G	C C	T T	G G	T T	C C	T T	A A	G G	A A	G G	A A	C C	A A	C C	A A	T T	A A	C C	T T	T T	T T	C C	G G	T T	T T	C C	C C	A A	T T	T T	C C	C C	T T	T T	A A	G G	C C	C C	G G	G G	C C	G G	A A	A A	C C	A A	G G	C C	C C	T T	T T	C C	G G	G G	A A	T T	C C	A A	G G	T T	T T	T T	T T	T T	G G	A A	C C	C C	G G	T T	C C	A A	T T	C C	T T	A A	A A	T T	G G	A A	T T	C C	A A	C C	C C	T T	T T	A A	T T	G G	T T	A A	A A	C C	T T	A A	G G	C C	A A	T T	T T	T T	A A	T T	A A	T T	G G	C C	A A	A A	G G	C C	T T	A A	T T	T T	A A	T T	T T	G G	T T	G G	T T	T T	C C	G G	T T	A A	G G	C C	A A	T T	A A	G G	T T	C C	A A	C C	A A	C C	C C	G G	G G	A A	A A	C C	G G	C C	G G	C C	A A	G G	T T	A A	C C	C C	T T	G G	G G	A A	G G	G G	G G	C C	A A	T T	G G	G G	T T	T T	T T	T T	T T	T T	T T	C C	T T	G G	C C	A A	A A	C C	G G	C C	C C	T T	G G	A A	T T	C C	C C	A A	T T	A A	A A	T T	A A	T T	G G	C C	T T	T T	A A	A A	A A	T T	G G	G G	G G	T T	G G	G G	A A	A A	T T	T T	C C	T T	T T	A A	G G	G G	C C	T T	C C	T T	G G	A A	A A	T T	A A	A A	G G	A A	G G	T T	C C	T T	C C	G G	A A	A A	T T	A A	T T	G G	C C	G G	G G	G G	G G	A A	G G	C C	T T	T T	G G	T T	C C	C C	C C	A A	C C	G G	G G	C C	G G	C C	A A	T T	G G	G G	T T	A A	A A	A A	T T	G G	G G	G G	A A	A A	T T	A A	T T	C C	G G	T T	C C	A A	C C	C C	G G	G G	G G	C C	T T	G G	A A	A A	C C	G G	C C	A A	A A	A A	T T	C C	A A	C C	G G	T T	G G	T T	G G	C C	G G	T T	T T	C C	A A	G G	A A	C C	T T	A A	G G	A A	G G	A A	C C	G G	T T	T T	C C	G G	A A	G G	T T	G G	C C	A A	G G	A A	G G	A A	T T	T T	G G	A A	C C	A A	C C	A A	G G	A A	C C	A A	T T	T T	T T	G G	A A	C C	G G	G G	T T	T T	C C	A A	G G	G G	G G	C C	T T	G G	C C	G G	G G	C C	T T	C C	A A	T T	G G	G G	T T	T T	G G	A A	C C	A A	T T	T T	T T	A A	T T	G G	G G	T T	T T	A A	T T	A A	T T	C C	C C	C C	G G	G G	T T	A A	G G	T T	T T	T T	C C	T T	C C	A A	A A	G G	T T	T T	A A	A A	A A	G G	C C	C C	T T	0 0	0 0	0 0	0 0	A A	T T	C C	T T	C C	G G	T T	A A	T T	C C	A A	A A	C C	G G	T T	T T	T T	T T	C C	C C	C C	A A	A A	T T	T T	A A	A A	G G	T T	G G	T T	G G	A A	A A	C C	T T	T T	G G	C C	G G	C C	G G	A A	G G	T T	A A	A A	T T	A A	T T	T T	A A	T T	A A	C C	C C	C C	T T	A A	A A	T T	C C	C C	T T	T T	A A	G G	G G	G G	T T	T T	T T	A A	T T	T T	C C	T T	A A	G G	G G	C C	A A	A A	G G	C C	G G	T T	C C	G G	T T	A A	T T	A A	C C	T T	C C	C C	G G	T T	A A	A A	A A	T T	T T	T T	T T	A A	C C	G G	G G	A A	C C	A A	G G	G G	G G	A A	A A	A A	A A	A A	C C	A A	A A	G G	G G	G G	C C	A A	A A	C C	G G	T T	C C	G G	T T	A A	A A	T T	T T	C C	C C	T T	G G	T T	G G	C C	C C	C C	A A	A A	A A	G G	C C	A A	T T	C C	A A	T T	A A	T T	T T	T T	T T	C C	A A	A A	A A	T T	C C	G G	C C	T T	C C	T T	C C	T T	A A	A A	T T	A A	G G	T T	T T	G G	T T	G G	A A	A A	T T	A A	G G	A A	A A	T T	T T	T T	C C	C C	A A	A A	G G	A A	C C	C C	G G	G G	A A	T T	C C	A A	G G	A A	A A	A A	A A	C C	G G	C C	A A	G G	T T	T T	A A	C C	T T	A A	G G	C C	C C	A A	G G	T T	C C	T T	T T	A A	T T	A A	T T	T T	T T	A A	A A	C C	C C	T T	C C	G G	G G	G G	G G	T T	G G	T T	A A	G G	A A	G G	G G	G G	C C	A A	G G	T T	A A	T T	T T	C C	A A	C C	C C	C C	T T	C C	C C	C C	T T	G G	A A	T T	T T	A A	A A	G G	A A	T T	A A	G G	C C	C C	C C	G G	G G	G G	T T	C C	C C	A A	T T	C C	G G	G G	T T	G G	G G	T T	G G	T T	T T	C C	A A	T T	T T	T T	A A	T T	T T	A A	T T	G G	A A	G G	C C	T T	A A	C C	T T	T T	T T	A A	T T	A A	A A	T T	T T	G G	T T	C C	G G	A A	A A	A A	G G	T T	G G	T T	A A	G G	T T	A A	T T	T T	G G	G G	T T	T T	T T	A A	C C	A A	T T	G G	C C	G G	G G	A A	T T	T T	G G	A A	A A	A A	A A	T T	C C	T T	A A	A A	G G	C C	G G	G G	G G	G G	G G	G G	G G	G G	T T	A A	A A	C C	G G	A A	T T	A A	T T	G G	A A	G G	A A	T T	C C	C C	C C	C C	G G	C C	T T	A A	C C	G G	C C	T T	T T	A A	A A	G G	C C	A A	T T	A A	T T	A A	A A	C C	A A	G G	C C	G G	G G	G G	A A	G G	A A	T T	C C	A A	G G	C C	T T	G G	A A	A A	G G	T T	T T	C C	G G	G G	G G	C C	C C	A A	G G	G G	A A	A A	A A	C C	A A	T T	T T	C C	T T	A A	G G	C C	G G	G G	T T	A A	T T	C C	G G	T T	C C	A A	T T	G G	A A	G G	A A	A A	C C	G G	G G	C C	T T	G G	G G	A A	T T	G G	G G	C C	G G	T T	A A	A A	C C	G G	G G	G G	A A	A A	C C	G G	G G	C C	G G	A A	A A	G G	G G	T T	A A	C C	G G	G G	T T	G G	T T	G G	A A	T T	T T	T T	T T	G G	C C	T T	T T	C C	A A	C C	A A	G G	G G	C C	A A	G G	C C	T T	C C	T T	A A	C C	C C	A A	A A	C C	G G	G G	C C	T T	A A	G G	T T	A A	T T	G G	A A	G G	T T	C C	A A	A A	A A	T T	G G	G G	G G	T T	C C	T T	T T	T T	T T	G G	A A	G G	C C	C C	C C	G G	T T	C C	G G	G G	A A	G G	G G	G G	G G	G G	T T	A A	A A	G G	C C	T T	G G	A A	G G	C C	A A	T T	G G	C C	T T	A A	A A	G G	T T	A A	G G	A A	T T	G G	A A	G G	T T	C C	C C	T T	A A	A A	G G	C C	G G	C C	C C	A A	C C	T T	T T	G G	T T	T T	A A	A A	G G	A A	A A	T T	A A	G G	G G	C C	A A	A A	C C	A A	C C	G G	G G	T T	T T	T T	T T	G G	C C	G G	A A	T T	C C	C C	G G	C C	A A	G G	C C	G G	G G	C C	C C	G G	C C	C C	T T	G G	C C	G G	A A	C C	T T	G G	A A	A A	A A	G G	G G	C C	G G	A A	C C	C C	G G	A A	C C	G G	G G	C C	C C	A A	G G	A A	C C	G G	T T	C C	C C	A A	G G	C C	C C	C C	C C	A A	C C	A A	C C	G G	G G	C C	C C	G G	G G	G G	A A	A A	A A	C C	C C	T T	T T	G G	G G	C C	T T	C C	A A	C C	C C	A A	A A	G G	A A	G G	T T	A A	G G	A A	T T	A A	C C	A A	C C	T T	T T	T T	A A	A A	G G	G G	C C	T T	A A	C C	T T	A A	G G	C C	A A	C C	T T	A A	T T	T T	T T	T T	A A	T T	G G	C C	T T	G G	T T	A A	G G	A A	G G	T T	T T	C C	G G	G G	T T	C C	T T	T T	C C	C C	A A	T T	C C	T T	C C	C C	A A	T T	C C	G G	C C	A A	T T	T T	G G	C C	C C	C C	T T	T T	A A	T T	A A	T T	G G	G G	C C	A A	A A	T T	C C	A A	G G	T T	A A	A A	A A	A A	C C	C C	C C	G G	T T	A A	C C	G G	C C	C C	C C	C C	C C	G G	C C	A A	T T	A A	G G	T T	C C	T T	A A	T T	C C	T T	G G	T T	A A	A A	T T	T T	A A	T T	C C	T T	G G	T T	T T	T T	T T	T T	C C	G G	A A	G G	A A	A A	T T	T T	G G	C C	T T	T T	T T	A A	G G	G G	A A	A A	C C	T T	T T	T T	A A	C C	G G	G G	T T	A A	T T	G G	T T	G G	T T	A A	A A	T T	T T	G G	T T	T T	C C	C C	A A	G G	A A	C C	A A	G G	C C	G G	C C	T T	C C	A A	T T	C C	T T	A A	C C	A A	T T	T T	A A	G G	C C	T T	A A	A A	A A	C C	A A	G G	A A	T T	G G	G G	A A	C C	T T	A A	A A	C C	C C	A A	A A	A A	T T	C C	A A	T T	T T	A A	T T	A A	A A	T T	C C	G G	A A	A A	C C	C C	C C	G G	T T	A A	C C	C C	C C	A A	T T	C C	G G	T T	A A	T T	C C	A A	G G	C C	G G	A A	G G	T T	A A	A A	A A	A A	G G	A A	G G	T T	A A	G G	C C	A A	T T	C C	G G	C C	G G	T T	A A	G G	T T	G G	T T	C C	G G	G G	T T	G G	A A	A A	G G	A A	G G	A A	G G	C C	G G	A A	G G	A A	C C	G G	A A	A A	A A	T T	A A	A A	A A	C C	T T	C C	G G	A A	A A	C C	C C	G G	G G	T T	C C	T T	T T	C C	T T	G G	C C	G G	C C	T T	T T	T T	A A	C C	T T	C C	C C	A A	C C	T T	A G	A A	G G	T T	A A	A A	C C	A G	C C	C C	A A	T T	T T	A A	A A	A A	A A	A A	T T	A A	G G	G G	C C	T T	A A	T T	G A	T C	C C	G A	T T	T C	G A	T T	G A	T C	C C	G T	G G	A A	C C	G A	T C	A G	A G	T G	G A	G A	A A	C C	G G	G A	T T	G A	T C	A G	T A	C G	G G	A A	T T	C C	G G	C C	T T	C T	A A	A T	T T	C C	T T	A A	T T	A A	A A	C C	C C	T T	G G	C C	A A	C C	G A	G C	C A	A G	G A	G A	C C	A A	A C	G G	C C	G G	T T	T T	G G	T T	G G	T T	G G	G G	C T	A A	A G	A A	C C	A G	A A	T T	A A	A G	A G	T T	C C	T T	A A	A A	G G	C C	A G	A A	A A	T T	C C	G G	G G	A A	C C	G G	A T	G G	T C	C A	T T	T T	A A	G G	T T	A A	T T	T T	T T	A A	A A	A A	A A	G G	A A	A A	C C	A A	A A	A A	T T	T T	C C	A A	C C	A A	T T	A A	A A	T T	A A	A A	G G	C C	A A	C C	A A	C C	A A	C C	A A	C C	C C	T T	T T	T T	A A	T T	T T	G G	C C	G G	T T	C C	0 0	C C	G G	A A	A A	C C	T T	A A	T T	T T	C C	T T	A A	A A	C C	C C	G G	A A	T T	A A	G G	A A	C C	C C	T T	G G	T T	A A	G G	0 0	T T	T T	A A	A A	0 0	G G	G G	C C	A A	G G	C C	A A	G G	A A	G G	G G	C C	A A	A A	G G	C C	A T	T T	A A	A A	G G	C T	T T	A C	C C	C C	G G	T T	T T	A G	C C	G G	G G	G G	A A	T T	C C	A A	G G	T T	T T	A A	C C	C C	T T	G G	G G	C C	G G	T T	C C	C C	G G	A A	C T	T T	A A	T C	T T	A A	A A	T T	A A	G G	0 0	A A	C C	T T	G G	A A	T T	T T	G G	T T	T T	G G	T T	T T	G G	A A	T T	A A	A A	G G	G G	C C	A A	T T	C C	A A	0 0	A A	C C	A A	G G	A A	A A	G G	C C	A A	A A	A A	A A	C C	T T	T T	A A	A A	A A	C C	T T	A A	A A	A A	A A	G G	A A	G G	T T	T T	C C	A A	C C	A A	A A	C C	A A	T T	T T	G G	G G	T T	G G	C C	T T	G G	A A	G G	C C	T T	A A	T T	A A	G G	C C	C C	A A	T T	T T	C C	G G	T T	A A	T T	G G	0 0	C C	A A	A A	C C	G G	T T	A A	G G	A A	C C	G G	T T	A A	A A	T T	A A	T T	G G	T T	C C	A A	A A	A A	C C	G G	C C	A A	G G	A A	T T	G G	T T	G G	A A	G G	A A	T T	A A	G G	T T	C C	A A	C C	C C	T T	C C	T T	T T	T T	A G	T C	T T	A A	T T	A G	G G	C C	T T	G A	C T	A G	C T	T T	C C	T T	T T	T T	T T	A A	A A	C C	T T	C C	T T	C C	T T	G G	G G	T T	T T	T T	A A	A A	A A	T T	C C	G G	T T	A A	T T	A A	G G	T T	A A	A A	G G	A A	T T	G G	T T	A A	A A	T T	T T	A A	G G	G G	C C	G G	T T	A A	T T	T T	C C	A A	T T	A A	A A	C C	C C	A A	G G	G G	A A	C C	C C	T T	C C	T T	T T	G G	T T	G G	G G	A A	T T	A A	A A	G G	G G	A A	A A	T T	T T	G G	A A	T T	A A	A A	A A	G G	G G	C C	T T	A A	T T	C C	A A	C C	A A	A A	T T	C C	T T	T T	T T	G G	C C	C C	T T	T T	T T	G G	C C	A A	T T	T T	T T	C C	A A	C C	C C	A A	T T	A A	G G	C C	A A	C C	C C	T T	C C	G G	C C	A A	A A	C C	G G	A A	G G	T T	C C	A A	T T	A A	A A	C C	A A	C C	T T	T T	C C	A A	G G	T T	C C	C C	A A	C C	T T	G G	C C	C C	C C	A A	A A	T T	C C	T T	G G	G G	T T	A A	C C	A A	G G	A A	G G	C C	T T	G G	G G	G G	T T	T T	A A	T T	T T	G G	T T	C C	G G	G G	A A	A A	A A	T T	C C	A A	A A	C C	T T	T T	G G	T T	T T	C C	G G	A A	G G	A A	T T	T T	C C	G G	T T	C C	G G	G G	A A	C C	G G	G G	T T	T T	A A	A A	T T	G G	G G	T T	G G	G G	G G	A A	C C	T T	C C	A A	G G	A A	A A	T T	G G	A A	T T	G G	T T	A A	C C	A A	A A	A A	G G	T T	A A	C C	A A	T T	C C	T T	C C	T T	T T	A A	C C	C C	A A	A A	T T	C C	G G	A A	T T	T T	C C	T T	A A	A A	A A	G G	A A	T T	G G	A A	T T	G G	T T	T T	T T	T T	A A	G G	G G	C C	T T	A A	G G	C C	T T	G G	G G	T T	C C	G G	T T	C C	A A	T T	G G	A A	A A	G G	A A	T T	G G	A A	A A	A A	A A	G G	T T	A A	C C	C C	G G	G G	A A	T T	C C	C C	C C	A A	G G	A A	T T	T T	A A	T T	G G	G G	T T	C C	T T	C C	T T	C C	C C	T T	A A	C C	C C	G G	A A	A A	G G	G G	T T	A A	A A	A A	T T	C C	G G	A A	T T	G G	C C	C C	T T	C C	C C	A A	A A	A A	A A	T T	A A	A A	A A	A A	C C	A A	A A	A A	G G	A A	C C	A A	C C	A A	T T	C C	G G	C C	G G	C C	G G	A A	T C	C C	T G	T T	G A	G A	T T	T C	T C	A G	C C	C G	G A	T G	C G	C C	A A	G A	G G	T T	C C	T T	A A	C C	C C	T T	T T	T T	A A	T T	T T	T T	G G	A A	C A	T T	G G	C A	T C	G A	C A	A A	G G	A G	T G	T T	G A	T T	T T	A A	C C	A T	G T	T T	T T	T T	C G	A A	T T	G G	C C	T T	C C	C C	G G	A A	G G	T T	T T	C C	C C	A A	T T	C C	G G	A G	G G	A C	A G	C C	G A	T T	T T	A A	C C	T T	C C	C C	A A	C C	A A	G G	C T	A A	T T	C C	C C	A A	A A	C C	C C	A A	C C	G G	C C	C C	A A	G G	C A	A A	G G	A A	T T	C C	T T	C C	T T	T T	A A	A A	T T	A A	G G	G G	A A	A A	A A	T T	C C	C C	C C	A A	C C	C C	T T	C C	C A	T T	A A	A A	G G	T T	C C	T T	G G	T T	T T	C C	T T	G G	A A	C C	G G	A A	G G	C C	C C	C C	A A	G G	C C	T T	C C	A A	A A	G G	G G	A A	G G	T T	A A	T T	G G	C C	T T	T T	C C	G G	C C	T T	T T	G G	A A	A A	A A	C C	A A	T T	T T	T T	A A	T T	G G	A A	T T	G G	T T	T T	A A	G G	T T	A A	A A	A A	T T	A A	T T	G G	T T	C C	T T	G G	G G	A A	T T	G G	A A	T T	T T	A A	G G	A A	T T	C C	T T	G G	G G	G G	T T	T T	C C	A A	G G	C C	T T	G G	T T	T T	T T	T T	G G	T T	G G	T T	A A	T T	T T	C C	C C	C C	A A	T T	T T	A A	A A	G G	G G	C C	C C	G G	T T	A A	G G	C C	C C	T T	C C	G G	G G	T T	C C	A A	A A	T T	G G	G G	T T	C C	C C	T T	T T	T T	T T	T T	A A	G G	T T	A A	T T	A A	A A	T T	T T	G G	A A	T T	G G	T T	A A	T T	G G	A A	A A	T T	G G	T T	T T	C C	G G	T T	T T	T T	A A	C C	C C	G G	G G	T T	A A	A A	A A	A A	A A	T T	A A	G G	A A	G G	G G	A A	C C	T T	C C	C C	A A	G G	A A	T T	G G	T T	A A	C C	C C	C C	A A	C C	C C	A A	T T	T T	T T	T T	C C	C C	T T	G G	A A	T T	C C	G G	A A	G G	G G	C C	T T	T T	C C	C C	C C	G G	C C	A A	A A	T T	C C	A A	G G	T T	G G	T T	G G	T T	G G	A A	T T	G G	G G	T T	A A	A A	T T	A A	G G	T T	A A	A A	T T	A A	T T	C C	G G	C C	C C	T T	A A	G G	T T	C C	A A	G G	G G	A A	C C	C C	T T	T T	T T	G G	T T	A A	T T	C C	C C	T T	C C	A A	G G	T T	A A	T T	A A	C C	A A	T T	A A	A A	C C	T T	T T	G G	T T	A A	C C	T T	A A	A A	G G	A A	A A	C C	T T	C C	A A	C C	C C	C C	C C	T T	A A	T T	T T	A A	T T	T T	A A	G G	A A	G G	A A	T T	C C	C C	T T	T T	G G	A A	T T	C C	C C	C C	A A	C C	A A	T T	A A	0 0	0 0	0 0	0 0	C C	T T	G G	C C	T T	T T	A A	G G	G G	G G	T T	A A	A A	T T	A A	A A	T T	A A	G G	T T	A A	T T	G G	T T	G G	G G	T T	G G	A A	G G	A A	G G	T T	A A	G G	G G	T T	T T	A A	A A	C C	C C	T T	G G	G G	C C	G G	T T	G G	T T	A A	A A	C C	C C	G G	C C	A A	C C	A A	C C	G G	T T	G G	C C	A A	T T	G G	C C	A A	T T	C C	C C	T T	A A	T T	T T	C C	C C	A A	A A	T T	T T	T T	C C	A A	A A	A A	A A	T T	A A	G G	C C	C C	C C	A A	G G	A A	T T	C C	G G	T T	A A	C C	G G	G G	A A	A A	T T	T T	A A	A A	T T	G G	C C	A A	T T	G G	A A	C C	T T	A A	A A	G G	A A	A A	T T	A A	A A	T T	T T	A A	A A	G G	G G	T T	C C	C C	T T	G G	T T	T T	0 0	A A	G G	T T	G G	C C	G G	T T	T T	A A	C C	C C	T T	C C	C C	T T	A A	T T	T T	C C	A A	C C	T T	A A	T T	T T	A A	T T	T T	C C	T T	T T	A A	T T	G G	T T	T T	A A	G G	A A	C C	A A	A A	A A	A A	G G	A A	T T	T T	G G	C C	T T	T T	A A	T T	C C	A A	C C	A A	A A	T T	G G	T T	G G	A A	T T	T T	G G	C C	C C	C C	G G	A A	T T	T T	A A	G G	A A	A A	A A	T T	C C	C C	A A	C C	T T	T T	A A	T T	A A	T T	A A	T T	G G	C C	A A	G G	A A	G G	A A	G G	T T	T T	A A	T T	C C	G G	T T	A A	C C	A A	C C	A A	G G	A A	G G	C C	A A	C C	G G	T T	T T	T T	T T	G G	A A	C C	C C	G G	T T	C C	A A	C C	T T	C C	G G	G G	G G	G G	C C	A A	G G	G G	C C	C C	A A	A A	C C	G G	G G	T T	G G	C C	T T	T T	G G	G G	C C	T T	T T	G G	T T	A A	A A	G G	C C	C C	G G	C C	C C	G G	T T	A A	C C	A A	T T	T T	G G	T T	A A	C C	A A	C C	C C	C C	C C	G G	A A	G G	C C	T T	G G	T T	T T	T T	A A	T T	A A	G G	T T	G G	T T	A A	T T	T T	T T	A A	A A	C C	T T	A A	A A	T T	A A	A A	T T	T T	C C	C C	T T	T T	C C	A A	C C	G G	G G	G G	A A	A A	G G	G G	T T	C C	A A	C C	G G	G G	C C	C C	A A	G G	G G	A A	T T	T T	G G	T T	A A	C C	A A	A A	A A	G G	A A	C C	A A	C C	A A	A A	A A	T T	C C	C C	T T	G G	G G	T T	A A	A A	C C	C C	G G	C C	T T	T T	G G	A A	A A	A A	A A	G G	T T	C C	T T	A A	A A	T T	T T	T T	T T	G G	C C	C C	A A	C C	T T	G G	C C	A A	A A	A A	A A	C C	A A	G G	G G	A A	G G	T T	C C	G G	T T	C C	T T	T T	A A	G G	C C	A A	G G	C C	G G	G G	G G	T T	G G	A A	T T	A A	A A	C C	G G	G G	A A	A A	G G	G G	C C	C C	G G	T T	T T	C C	T T	T T	C C	T T	G G	T T	G G	A A	G G	A A	A A	A A	A A	G G	T T	T T	C C	C C	T T	C C	A A	G G	C C	T T	T T	G G	G G	T T	T T	C C	T T	C C	T T	A A	T T	G G	T T	C C	T T	G G	T T	A A	A A	A A	G G	A A	T T	G G	G G	T T	T T	T T	G G	T T	T T	G G	T T	T T	T T	G G	C C	A A	C C	G G	G G	T T	T T	C C	A A	A A	A A	C C	C C	A A	G G	G G	A A	G G	G G	G G	A A	G G	C C	A A	A A	G G	A A	C C	T T	T T	C C	C C	C C	A A	A A	G G	T T	C C	C C	G G	G G	A A	T T	G G	A A	G G	C C	T T	C C	T T	G G	G G	A A	T T	G G	C C	T T	A A	C C	G G	A A	G G	T T	A A	C C	T T	C C	G G	G G	T T	A A	A A	T T	T T	T T	G G	C C	C C	A A	A A	C C	C C	C C	C C	T T	A A	G G	A A	T T	A A	A A	C C	C C	T T	C C	T T	T T	C C	G G	A A	G G	A A	A A	G G	C C	T T	G G	C C	A A	T T	T T	G G	G G	C C	C C	G G	G G	T T	C C	C C	A A	A A	T T	A A	G G	A A	A A	G G	G G	C C	A A	G G	A A	T T	T T	A A	A A	C C	T T	G G	T T	T T	C C	G G	C C	G G	C C	T T	G G	A A	T T	T T	T T	A A	A A	A A	T T	A A	G G	A A	C C	A A	A A	C C	C C	C C	C C	C C	G G	T T	C C	T T	G G	C C	T T	A A	C C	G G	C C	T T	C C	T T	A A	A A	C C	0 0	0 0	0 0	0 0	0 0	0 0	0 0	0 0	0 0	0 0	A A	T T	C C	C C	C C	C C	A A	C C	G G	G G	A A	A A	G G	A A	A A	A A	A A	T T	T T	T T	A A	A A	A A	A A	T T	A A	T T	G G	G G	C C	C C	A A	G G	T T	C C	G G	A A	A A	C C	G G	G G	C C	G G	T T	A A	C C	G G	C C	T T	G G	T T	T T	A A	0 0	0 0	C C	T T	G G	C C	C C	G G	C C	A A	G G	C C	G G	G G	T T	G G	G G	T T	C C	T T	T T	G G	A A	G G	A A	A A	A A	A A	A A	G G	C C	G G	C C	T T	A A	A A	T T	C C	A A	G G	C C	A A	C C	T T	G G	A A	T T	C C	G G	A A	A A	T T	C C	C C	G G	A A	A A	T T	T T	T T	T T	C C	G G	C C	C C	G G	T T	C C	C C	T T	C C	G G	T T	C C	C C	C C	A A	C C	C C	A A	C C	C C	C C	A A	G G	C C	T T	C C	A A	A A	C C	A A	T T	A A	T T	T T	C C	A A	A A	T T	G G	A A	A A	A A	T T	G G	C C	A A	A A	C C	C C	T T	A A	C C	G G	A A	T T	A A	G G	T T	C C	T T	G G	C C	C C	T T	C C	G G	C C	A A	T T	G G	T T	A A	A A	G G	A A	C C	A A	T T	C C	C C	C C	G G	A A	A A	G G	C C	A A	0 0	T T	A A	C C	T T	A A	T T	A A	T T	C C	T T	T T	T T	T T	A A	C C	T T	G G	T T	T T	T T	C C	G G	A A	A A	C C	C C	T T	C C	T T	C C	A A	A A	C C	G G	C C	A A	T T	G G	A A	A A	A A	G G	A A	T T	C C	C C	G G	A A	T T	T T	T T	C C	C C	C C	A A	T T	A A	G G	T T	G G	A A	A A	T T	A A	A A	T T	T T	A A	G G	T T	G G	G G	T T	T T	C C	C C	G G	G G	T T	C C	C C	T T	G G	A A	T T	G G	G G	T T	C C	G G	T T	T T	G G	G G	A A	A A	T T	C C	G G	A A	A A	A A	A A	T T	G G	C C	C C	A A	T T	T T	T T	T T	G G	T T	C C	A A	G G	C C	A A	C C	T T	T T	A A	T T	C C	A A	T T	T T	A A	G G	A A	C C	C C	C C	G G	A A	T T	T T	A A	A A	A A	C C	G G	C C	C C	G G	C C	C C	C C	G G	C C	G G	T T	T T	G G	A A	C C	A A	G G	A A	C C	T T	C C	T T	C C	A A	G G	G G	C C	C C	A A	G G	C C	G G	T T	G G	C C	A A	T T	G G	G G	T T	C C	T T	A A	A A	T T	T T	G G	T T	A A	G G	A A	G G	T T	T T	T T	G G	C C	G G	A A	A A	A A	A A	A A	A A	C C	A A	G G	A A	A A	A A	A A	A A	A A	A A	G G	G G	G G	T T	A A	C C	T T	T T	T T	G G	A A	G G	G G	A A	C C	A A	C C	C C	T T	G G	T T	A A	T T	C C	A A	T T	T T	A A	G G	A A	A A	A A	C C	G G	C C	A A	T T	G G	A A	C C	A A	T T	A A	T T	T T	C C	A A	A A	A A	A A	A A	A A	G G	G G	A A	A A	T T	T T	T T	T T	T T	C C	A A	T T	T T	C C	A A	T T	T T	T T	T T	T T	G G	G G	A A	A A	T T	T T	A A	C C	A A	C C	A A	A A	T T	G G	C C	T T	A A	A A	T T	A A	T T	C C	G G	T T	C C	C C	A A	C C	A A	C C	G G	A A	G G	T T	C C	A A	T T	G G	C C	C C	T T	A A	C C	A A	T T	T T	A A	A A	A A	A A	T T	A A	A A	C C	T T	G G	T T	T T	C C	A A	A A	A A	C C	C C	G G	A A	C C	T T	T T	G G	G G	T T	C C	G G	C C	T T	G G	T T	T T	T T	T T	T T	A A	T T	0 0	G G	G G	G G	C C	T T	C C	C C	A A	A A	T T	G G	G G	C C	T T	A A	A A	A A	T T	A A	A A	C C	A A	G G	A A	T T	G G	A A	G G	A A	T T	A A	G G	A A	A A	C C	A A	G G	G G	C C	T T	A A	G G	T T	T T	A A	T T	A A	A A	T T	G G	G G	A A	A A	A A	G G	A A	G G	A A	G G	A A	C C	G G	G G	T T	G G	C C	T T	T T	T T	C C	C C	C C	G G	C C	C C	A A	A A	G G	C C	G G	A A	C C	C C	T T	G G	C C	A A	T T	G G	T T	A A	G G	C C	G G	T T	A A	T T	T T	T T	G G	C C	T T	C C	T T	C C	A A	T T	C C	C C	C C	G G	G G	C C	A A	C C	A A	G G	T T	G G	C C	G G	T T	A A	C C	A A	C C	T T	C C	A A	G G	G G	G G	A A	T T	T T	G G	T T	C C	T T	A A	T T	T T	A A	T T	A A	G G	A A	G G	A A	A A	A A	A A	T T	C C	T T	T T	T T	T T	T T	T T	A A	A A	A A	A A	T T	G G	C C	A A	T T	C C	T T	T T	A A	C C	C C	G G	T T	G G	G G	A A	G G	C C	C C	C C	G G	A A	A A	A A	G G	A A	A A	A A	A A	A A	T T	A A	G G	C C	T T	G G	A A	G G	A A	A A	G G	T T	T T	T T	T T	A A	C C	T T	G G	T T	A A	C C	G G	T T	A A	A A	A A	G G	G G	G G	G G	T T	T T	G G	A A	T T	T T	A A	C C	G G	A A	A A	C C	G G	T T	C C	T T	T T	C C	T T	C C	T T	A A	C C	T T	A A	G G	A A	C C	T T	A A	C C	T T	T T	C C	C C	C C	C C	G G	T T	G G	G G	C C	A A	C C	A A	A A	T T	C C	T T	A A	A A	A A	C C	A A	T T	C C	A A	G G	C C	G G	G G	A A	A A	T T	C C	T T	C C	G G	T T	A A	T T	A A	G G	T T	G G	A A	A A	A A	T T	T T	A A	C C	A A	C C	A A	A A	T T	G G	A A	C C	A A	T T	T T	G G	C C	T T	T T	A A	T T	C C	C C	A A	T T	T T	A A	C C	T T	T T	T T	A A	A A	C C	G G	G G	C C	G G	C C	T T	T T	A A	A A	T T	A A	G G	G G	A A	C C	G G	C C	G G	T T	G G	G G	G G	T T	C C	G G	G G	C C	A A	C C	G G	T T	C C	G G	G G	A A	G G	T T	T T	C C	T T	C C	T T	G G	C C	G G	T T	C C	T T	A A	C C	T T	C C	G G	G G	T T	G G	T T	G G	G G	G G	T T	G G	C C	A A	C C	C C	A A	C C	A A	C C	C C	C C	T T	A A	G G	G G	G G	G G	G G	A A	T T	A A	C C	C C	A A	G G	G G	A A	T T	T T	A A	C C	T T	C C	C C	T T	G G	C C	T T	C C	A A	A A	G G	T T	T T	G G	C C	A A	A A	C C	C C	T T	T T	T T	C C	T T	A A	T T	C C	T T	A A	A A	T T	T T	C C	C C	C C	A A	G G	T T	T T	A A	T T	C C	G G	G G	G G	A A	T T	A A	C C	A A	T T	A A	G G	C C	T T	T T	T T	C C	A A	C C	G G	G G	A A	C C	A A	A A	A A	A A	C C	G G	G G	A A	C C	T T	T T	A A	C C	T T	A A	G G	T T	G G	T T	A A	A A	A A	T T	G G	C C	G G	C C	C C	G G	C C	T T	T T	A A	G G	C C	A A	G G	A A	T T	A A	T T	T T	T T	T T	A A	C C	T T	A G	A A	G G	A A	T T	G G	G G	G G	C C	A A	T T	A A	A A	C C	A A	T T	C C	G G	T T	C C	T T	G G	C C	G G	T T	A A	T T	G G	G G	T T	A A	G G	C C	T T	C C	T T	A A	C C	T T	C C	T T	C C	A A	A A	T T	A A	C C	A A	T T	T T	A A	G G	C C	T T	C C	T T	G G	A A	T T	A A	A A	C C	T T	A A	G G	G G	G G	C C	T T	T T	G G	C C	A A	A A	T T	T T	G G	T T	G G	A A	T T	C C	T T	G G	T T	A A	T T	A A	A A	G G	A A	G G	T T	G G	T T	G G	A A	C C	T T	C C	C C	G G	G G	A A	A A	A A	G G	A A	G G	A A	A A	A A	T T	T T	G G	C C	G G	T T	G G	T T	C C	A A	C C	A A	C C	G G	A A	A A	A A	C C	G G	G G	T T	A A	T T	A A	C C	C C	A A	T T	T T	T T	A A	A A	G G	A A	A A	G G	A A	C C	A A	C C	G G	T T	T T	A A	A A	A A	T T	C C	A A	G G	C C	C C	T T	A A	A A	A A	G G	A A	A A	C C	T T	T T	A A	T T	C C	A A	T T	A A	A A	G G	C C	T T	A A	A A	G G	G G	T T	T T	C C	G G	A A	T T	C C	G G	G G	A A	T T	C C	G G	G G	A A	G G	C C	G G	A A	T T	A A	T T	T T	A A	G G	A A	A A	G G	A A	G G	G G	T T	C C	A A	C C	C C	A A	G G	C C	T T	A A	A A	A A	G G	A A	A A	A A	T T	G G	G G	T T	T T	G G	G G	A A	C C	A A	A A	T T	G G	A A	A A	T T	C C	T T	A A	T T	A A	A A	A A	C C	T T	G G	A A	T T	T T	T T	T T	G G	C C	T T	C C	C C	C C	T T	C C	T T	C C	C C	G G	A A	C C	G G	C C	T T	A A	T T	A A	G G	A A	A A	A A	A A	T T	A A	T T	A A	T T	A A	T T	C C	A A	G G	G G	G G	G G	T T	A A	C C	T T	T T	T T	T T	T T	A A	A A	T T	G G	T T	T T	G G	C C	G G	T T	A A	C C	A A	A A	T T	T T	G G	G G	C C	T T	C C	A A	A A	G G	G G	C C	G G	A A	G G	C C	A A	T T	G G	A A	T T	G G	G G	A A	T T	C C	C C	G G	C C	T T	C C	G G	C C	A A	C C	T T	G G	A A	A A	G G	T T	A A	C C	G G	A A	C C	G G	T T	A A	T T	T T	T T	T T	G G	A A	A A	C C	G G	T T	G G	T T	G G	C C	C C	C C	C C	T T	C C	A A	A A	A A	A A	C C	A A	G G	C C	C C	A A	G G	G G	0 0	C C	A A	A A	G G	A A	A A	G G	G G	T T	T T	T T	A A	A A	C C	C C	C C	G G	A A	T T	0 0	A A	C C	C C	T T	T T	A A	C C	C C	G G	T T	T T	T T	A A	G G	G G	C C	C C	T T	T T	A A	C C	T T	G G	A A	T T	C C	T T	T T	A A	C C	A A	A A	C C	A A	T T	0 0	A A	C C	G G	A A	T T	A A	0 0	0 0	0 0	G G	T T	G G	C C	C C	G G	G G	T T	T T	G G	T T	G G	A A	G G	T T	T T	A A	C C	T T	T T	G G	T T	T T	T T	A A	T T	G G	C C	A A	G G	A A	G G	T T	G G	C C	A A	T T	T T	A A	T T	T T	G G	G G	C C	T T	G G	G G	T T	G G	T T	C C	T T	T T	0 0	T T	A A	G G	A A	C C	G G	G G	T T	A A	A A	T T	T T	A A	A A	A A	T T	T T	C C	G G	T T	T T	G G	C C	A A	C C	C C	T T	T T	T T	C C	C C	G G	C C	G G	A A	T T	A A	A A	T T	0 0	G G	G G	G G	C C	A A	T T	G G	A A	0 0	A A	C C	G G	C C	G G	C C	A A	C C	G G	A A	G G	G G	C C	G G	C C	T T	A A	T T	A A	T T	A A	C C	G G	G G	C C	T T	A A	T T	G G	C C	T T	A A	A A	A A	A A	T T	C C	G G	C C	C C	C C	A A	T T	A A	A A	G G	T T	G G	G G	T T	G G	A A	A A	T T	T T	A A	A A	T T	C C	A A	T T	G G	C C	A A	C C	G G	G G	G G	A A	G G	T T	T T	G G	G G	T T	C C	A A	C C	C C	G A	A C	A A	A A	T T	T T	A A	C C	T T	T T	T T	C C	A A	C C	T T	A A	T T	C C	A A	A A	C C	G G	T T	C C	T T	T T	T T	C C	A A	G G	G G	A A	C C	A A	T T	T T	A A	C C	C C	T T	A A	A A	A A	G G	T T	A A	A A	C C	C C	A A	T T	G G	G G	A A	A A	G G	G G	A A	C C	G G	T T	G G	T T	T T	T T	G G	C C	G G	T T	C C	T T	T T	C C	C C	C C	T T	T T	C C	G G	C C	G G	G G	A A	A A	G G	C C	C C	C C	T T	T T	C C	C C	T T	A A	T T	T T	A A	A A	A A	A A	A A	T T	G G	G G	A A	C C	G G	A A	C C	A A	C C	A A	C C	C C	A A	C C	C C	A A	C C	T T	G G	G G	C C	A A	G G	T T	T T	C C	A A	C C	G G	A A	T T	C C	C C	G G	A A	C C	G G	A A	A A	A A	G G	T T	G G	T T	A A	T T	T T	G G	T T	T T	G G	G G	G G	C C	T T	A A	C C	G G	T T	T T	A A	C C	C C	G G	T T	G G	A A	A A	A A	C C	A A	G G	A A	A A	C C	T T	T T	T T	A A	G G	A A	A A	A A	T T	T T	T T	G G	A A	T T	C C	C C	A A	G G	C C	A A	A A	T T	A A	A A	A A	G G	T T	G G	A A	T T	A A	T T	T T	G G	G G	A A	T T	G G	A A	T T	C C	G G	A A	A A	C C	T T	A A	G G	T T	G G	T T	A A	A A	C C	A A	T T	C C	C C	T T	A A	C C	G G	C C	A A	C C	C C	T T	T T	A A	T T	G G	0 0	G G	G G	A A	G G	C C	A A	T T	G G	G G	C C	G A	T T	C C	G G	T T	G G	G G	A A	T T	C C	T T	C C	T T	T T	C C	G G	A A	T T	C C	G G	G G	C C	C C	A A	0 0	T T	C C	G G	C C	T T	T T	A A	A A	G G	G G	A A	A A	C C	C C	G G	A A	C C	T T	A A	G G	A A	C C	G G	T T	G G	A A	C C	T T	A A	G G	A A	A A	T T	C C	A A	C C	T T	A A	G G	G G	C C	G G	C C	A A	T T	A A	C C	A A	A A	G G	T T	G G	A A	C C	C C	T T	T T	A A	A A	C C	G G	T T	C C	T T	C C	C C	G G	C C	0 0	G G	C C	G G	C C	T T	T T	G G	C C	A A	G G	A A	T T	C C	A A	T T	T T	C C	C C	T T	G G	A A	G G	T T	T T	T T	G G	A A	A A	G G	0 0	T T	A A	T T	T T	G G	G G	A A	T T	C C	T T	A A	G G	G G	A A	G G	A A	C C	A A	0 0	C C	C C	G G	T T	0 0	T T	C C	G G	A A	T T	C C	G G	C C	G G	T T	T T	A A	A A	G G	A A	C C	A A	G G	G G	A A	A A	G G	A A	A A	G G	G G	T T	G G	A A	G G	G G	A A	T T	T T	T T	C C	G G	A A	C C	A A	0 0	G G	A A	C C	T T	A A	G G	T T	G G	G G	G G	G G	G G	A A	A A	G G	T T	0 0	T T	T T	A A	C C	0 0	A A	A A	T T	T T	A A	A A	C C	T T	G G	T T	T T	C C	A A	0 0	A A	T T	A A	T T	G G	T T	T T	T T	G G	T T	C C	T T	G G	A A	A A	G G	T T	C C	A A	G G	C C	A A	T T	C C	T T	G G	C C	A A	A A	A A	T T	G G	T T	C C	A A	C C	T T	T T	G G	C C	G G	A A	T T	C C	T T	T T	C C	T T	A A	A A	C C	C C	C C	C C	T T	0 0	A A	G G	G G	C C	C C	A A	C C	G G	T T	C C	G G	A A	A A	T T	A A	T T	G G	T T	A A	T T	G G	C C	C C	A A	T T	T T	C C	T T	A A	T T	A A	T T	T T	T T	T T	T T	A A	T T	T T	G G	0 0	A A	C C	C C	G G	T T	G G	A A	C C	G G	G G	T T	C C	G G	T T	C C	A A	C C	G G	T T	A A	T T	C C	T T	T T	C C	C C	C C	A A	T T	T T	A A	C C	A A	T T	G G	G G	G G	A A	T T	C C	G G	A A	T T	C C	G G	T T	G G	T T	A A	T T	C C	G G	G G	T T	G G	A A	T T	C C	T T	C C	T T	A A	A A	A A	G G	G G	A A	T T	T T	A A	A A	C C	C C	G G	C C	A A	C C	A A	C C	G G	A A	G G	G G	C C	A A	T T	A A	C C	C C	A A	T T	T T	C C	C C	A A	A A	A A	A A	A A	T T	T T	C C	G G	T T	A A	A A	C C	G G	T T	C C	T T	G G	G G	G G	G G	T T	T T	T T	T T	A A	C C	T T	T T	A A	T T	A A	A A	T T	A A	A A	G G	C C	G G	T T	A A	G G	A A	A A	T T	G G	T T	A A	T T	T T	A A	T T	T T	A A	T T	G G	A A	A A	C C	C C	A A	C C	T T	G G	G G	G G	C C	G G	A A	T T	A A	T T	A A	A A	G G	A A	T T	T T	C C	A A	T T	T T	T T	T T	T T	T T	G G	A A	A A	C C	T T	G G	C C	G G	A A	G G	T T	A A	T T	A A	T T	G G	C C	A A	G G	T T	T T	T T	A A	T T	A A	A A	A A	A A	C C	A A	C C	T T	T T	A A	G G	C C	A A	G G	G G	T T	A A	G G	T T	T T	A A	C C	T T	T T	C C	G G	C C	C C	G G	A A	G G	G G	A A	A A	A A	T T	C C	A A	G G	G G	A A	A A	A A	C C	G G	C C	A A	G G	A A	A A	G G	A A	T T	T T	A A	G G	T T	T T	A A	A A	G G	C C	T T	G G	A A	T T	A A	T T	T T	A A	T T	C C	T T	A A	C C	G G	T T	A A	T T	T T	C C	T T	G G	C C	T T	T T	C C	C C	T T	A A	A A	A A	G G	G G	G G	G G	A A	C C	T T	A A	C C	A A	G G	C C	G G	C C	A A	G G	C C	A A	C C	T T	C C	C C	G G	A A	G G	C C	T T	A A	C C	T T	T T	G G	C C	C C	T T	T T	T T	A A	G G	T T	T T	C C	T T	C C	A A	A A	A A	C C	A A	A A	T T	T T	T T	C C	A A	C C	T T	T T	G G	G G	T T	G G	A A	A A	G G	A A	A A	T T	C C	T T	A A	T T	A A	A A	C C	G G	T T	A A	G G	T T	T T	A A	T T	T T	G G	T T	G G	T T	T T	T T	A A	A A	T T	G G	T T	C C	T T	A A	A A	G G	T T	T T	G G	C C	G G	C C	A A	T T	T T	C C	C C	T T	T T	T T	C C	G G	T T	G G	C C	C C	A A	T T	C C	C C	T T	A A	T T	C C	T T	C C	G G	C C	A A	A A	A A	C C	G G	C C	T T	T T	A A	C C	A A	A A	C C	A A	T T	0 0	A A	A A	T T	G G	C C	A A	G G	A A	C C	G G	A A	A A	T T	A A	C C	T T	T T	A A	A A	T T	A A	A A	A A	T T	C C	A A	A A	T T	A A	T T	G G	A A	T T	T T	G G	C C	T T	T T	T T	T T	T T	T T	G G	C C	A A	T T	A A	G G	C C	C C	C C	G G	G G	T T	T T	A A	C C	A A	A A	T T	T T	A A	G G	G G	A A	T T	T T	G G	C C	C C	A A	C C	G G	G G	G G	A A	A A	A A	G G	G G	A A	T T	G G	G G	G G	C C	C C	C C	T T	0 0	C C	G G	T T	C C	C C	A A	T T	C C	C C	C C	C C	T T	A A	G G	C C	T T	A A	G G	C C	T T	A A	G G	C C	C C	G G	T T	A A	T T	T T	C C	A A	C C	A A	T T	T T	T T	A A	G G	C C	C C	A A	T T	G G	A A	A A	C C	C C	A A	A A	T T	T T	C C	G G	G G	G G	G G	C C	T T	A A	T T	C C	T T	G G	C C	T T	A A	T T	T T	C C	T T	C C	C C	G G	A A	T T	T T	A A	C C	T T	G G	C C	C C	G G	C C	C C	T T	C C	A A	G G	G G	G G	A A	C C	A A	C C	A A	T T	T T	T T	A A	A A	A A	G G	T T	G G	T T	G G	T T	A A	A A	A A	A A	C C	T T	G G	T T	C C	C C	T T	T T	G G	A A	G G	C C	A A	T T	T T	T T	G G	G G	A A	C C	G G	A A	C C	G G	G G	A A	G G	A A	C C	A A	C C	C C	C C	C C	T T	T T	A A	T T	C C	T T	T T	T T	G G	C C	G G	C C	A A	G G	G G	C C	A A	T T	T T	A A	C C	T T	A A	T T	G G	T T	C C	C C	A A	A A	G G	G G	A A	C C	G G	G G	G G	G G	G G	C C	C C	A A	G G	A A	G G	A A	T T	C C	T T	T T	G G	G G	T T	G G	C C	T T	A A	A A	G G	G G	G G	T T	T T	G G	G G	T T	G G	C C	C C	C C	G G	0 0	T T	A A	G G	C C	A A	G G	C C	A A	G G	T T	T T	G G	G G	G G	A A	C C	G G	A A	C C	G G	T T	G G	T T	G G	C C	A A	A A	A A	C C	G G	C C	A A	C C	T T	T T	A A	T T	G G	A A	T T	G G	T T	C C	C C	T T	T T	G G	G G	T T	T T	G G	T T	T T	G G	G G	G G	G G	C C	G G	T T	T T	G G	G G	C C	T T	G G	T T	G G	C C	T T	T T	T T	G G	A A	G G	C C	G G	G G	T T	C C	G G	C C	T T	T T	C C	A A	C C	G G	A A	C C	G G	T T	G G	G G	T T	G G	T T	G G	G G	G G	G G	C C	T T	G G	A A	G G	C C	G G	C C	C C	C C	T T	C C	A A	T T	A A	C C	G G	G G	T T	G G	A A	C C	G G	C C	A A	A A	G G	C C	T T	A A	T T	C C	C C	G G	C C	G G	T T	T T	G G	G G	C C	A A	G G	T T	C C	T T	G G	C C	G G	T T	T T	C C	T T	C C	G G	T T	T T	C C	G G	C C	C C	A A	C C	T T	C C	A A	A A	C C	G G	G G	A A	C C	T T	T T	G G	A A	T T	A A	G G	C C	G G	T T	G G	G G	A A	T T	T T	A A	C C	G G	C C	T T	G G	G G	G G	A A	T T	A A	G G	C C	0 0	T T	A A	A A	C C	C C	G G	T T	A A	C C	C C	G G	T T	A A	0 0	0 0	0 0	0 0	0 0	0 0	0 0	0 0	0 0	0 0	0 0	0 0	0 0	0 0	0 0	T T	G G	A A	0 0	G G	T T	C C	A A	A A	G G	A A	T T	G G	A A	T T	A A	G G	A A	C C	T T	A A	C C	A A	A A	G G	C C	A A	C C	G G	A A	G G	T T	C C	T T	G G	T T	A A	T T	T T	G G	A A	G G	C C	T T	T T	G G	G G	T T	C C	0 0	0 0	0 0	A A	C C	T T	T T	A A	G G	T T	C C	T T	G G	A A	G G	A A	G G	A A	G G	A A	C C	A A	A A	A A	A A	T T	G G	A A	A A	T T	T T	A A	A A	C C	C C	A A	A A	T T	C C	A A	G G	A A	A A	T T	T T	A A	C C	A A	A A	T T	T T	A A	G G	T T	T T	T T	T T	C C	C C	T T	A A	A A	T T	C C	T T	G G	T T	A A	C C	C C	G G	G G	A A	C C	A A	A A	T T	A A	T T	C C	A A	A A	G G	G G	G G	C C	A A	T T	T T	A A	A A	G G	T T	T T	T T	T T	T T	A A	G G	T T	T T	T T	A A	T T	A A	A A	G G	T T	C C	C C	T T	C C	C C	C C	G G	T T	T T	T T	C C	A A	T T	A A	T T	C C	C C	A A	A A	T T	G G	T T	T T	A A	T T	G G	T T	A A	G G	C C	T T	A A	A A	A A	G G	A A	T T	G G	G G	G G	T T	A A	C C	C C	G G	C C	C C	A A	T T	G G	T T	G G	C C	A A	T T	T T	G G	A A	C C	C C	C C	A A	G G	T T	G G	G G	C C	T T	A A	A A	C C	T T	A A	A A	T T	A A	A A	T T	T T	T T	T T	C C	T T	A A	T T	T T	C C	C C	A A	T T	C C	C C	T T	G G	A A	T T	T T	A A	A A	G G	T T	T T	C C	A A	T T	T T	C C	G G	A A	G G	T T	T T	A A	T T	G G	G G	G G	T T	G G	G G	C C	C C	A A	T T	G G	A A	A A	G G	T T	T T	C C	C C	A A	C C	C C	A A	C C	T T	G G	A A	C C	G G	T T	G G	A A	T T	A A	G G	C C	A A	A A	T T	A A	A A	A A	C C	T T	C C	C C	C C	C C	T T	T T	T T	T T	A A	T T	A A	A A	T T	T T	G G	A A	G G	T T	C C	T T	A A	A A	A A	G G	T T	A A	C C	T T	T T	A A	A A	T T	T T	T T	A A	C C	T T	A A	G G	A A	C C	A A	G G	C C	T T	A A	G G	T T	A A	A A	T T	C C	A A	C C	A A	G G	A A	A A	C C	A A	G G	G G	T T	T T	A A	A A	T T	T T	T T	T T	T T	T T	G G	C C	G G	T T	T T	C C	G G	A A	T T	C C	T T	T T	A A	T T	C C	G G	A A	T T	T T	G G	T T	A A	T T	T T	A A	G G	T T	T T	C C	T T	C C	T T	G G	A A	G G	T T	T T	C C	T T	T T	A A	C C	T T	A A	G G	C C	C C	C C	G G	T T	C C	C C	A A	A A	G G	G G	C C	G G	C C	C C	C C	A A	C C	C C	G G	T T	T T	C C	A A	T T	G G	G G	T T	A A	G G	T T	G G	A A	C C	T T	A A	T T	T T	G G	T T	T T	C C	T T	A A	A A	A A	C C	T T	G G	A A	T T	C C	G G	A A	T T	G G	A A	T T	A A	C C	A A	A A	A A	T T	C C	G G	A A	G G	G G	C C	A A	A A	T T	A A	G G	T T	G G	G G	G G	G G	G G	C C	T T	G G	T T	C C	T T	A A	G G	G G	G G	G G	G G	C C	G G	A A	G G	G G	G G	T T	T T	A A	C C	A A	A A	T T	C C	T T	G G	G G	T T	A A	T T	C C	A A	T T	C C	C C	G G	G G	A A	T T	G G	A A	C C	C C	A A	C C	G G	A A	A A	G G	T T	G G	C C	G G	C C	G G	T T	G G	C C	A A	C C	T T	T T	T T	T T	G G	G G	G G	G G	T T	C C	C C	T T	G G	C C	G G	T T	A A	G G	A A	A A	A A	T T	G G	G G	G G	T T	A A	T T	T T	C C	G G	A A	G G	T T	T T	A A	C C	C C	G G	A A	T T	A A	A A	A A	C C	A A	G G	G G	A A	C C	A A	A A	A A	T T	T T	G G	T T	A A	A A	G G	C C	C C	C C	T T	T T	T T	G G	C C	G G	A A	G G	C C	A A	T T	A A	A A	A A	T T	C C	A A	A A	T T	A A	T T	G G	T T	A A	C C	A A	A A	C C	T T	G G	T T	A A	T T	T T	T T	A A	A A	A A	G G	A A	G G	T T	T T	T T	A A	T T	A A	A A	A A	T T	A A	C C	T T	C C	C C	A A	G G	A A	A A	C C	A A	T T	A A	G G	G G	A A	C C	A A	G G	A A	A A	G G	G G	T T	G G	G G	A A	G G	T T	G G	G G	A A	T T	C C	A A	A A	G G	A A	T T	T T	T T	T T	T T	A A	C C	C C	G G	A A	A A	T T	G G	G G	A A	A A	T T	A A	C C	G G	A A	T T	A A	T T	T T	A A	G G	G G	T T	A A	C C	T T	C C	A A	A A	T T	C C	C C	T T	A A	C C	T T	G G	G G	T T	A A	A A	T T	T T	T T	C C	T T	T T	C C	G G	A A	G G	A A	G G	G G	G G	T T	C C	G G	T T	T T	C C	T T	A A	T T	T T	G G	A A	G G	G G	A A	A A	T T	T T	A A	C C	C C	G G	T T	T T	C C	A A	A A	C C	T T	C C	A A	C C	A A	T T	G G	G G	T T	T T	A A	A A	C C	G G	T T	T T	A A	T T	T T	T T	C C	C C	T T	A A	A A	T T	C C	G G	T T	T T	C C	A A	T T	T T	C C	T T	A A	T T	T T	G G	T T	G G	T T	T T	C C	C C	G G	T T	G G	T T	T T	A A	G G	C C	T T	A A	T T	C C	A A	G G	A A	C C	G G	A A	T T	A A	A A	T T	C C	T T	C C	T T	A A	C C	A A	T T	G G	A A	C C	T T	T T	C C	G G	A A	T T	C C	A A	A A	T T	G G	G G	A A	T T	A A	A A	A A	A A	G G	C C	T T	C C	G G	C C	A A	A A	T T	A A	T T	G G	T T	A A	A A	G G	C C	T T	C C	G G	A A	G G	T T	A A	T T	A A	A A	T T	C C	A A	T T	A A	A A	T T	T T	A A	G G	G G	A A	T T	T T	T T	A A	C C	T T	C C	C C	C C	G G	T T	C C	G G	T T	A A	A A	C C	A A	C C	T T	G G	G G	A A	G G	G G	C C	C C	C C	C C	A A	T T	G G	A A	A A	T T	T T	T T	C C	A A	C C	C C	T T	T T	G G	G G	A A	C C	T T	C C	A A	A A	C C	T T	T T	C C	G G	G G	A A	A A	A A	C C	T T	T T	T T	A A	C C	A A	G G	C C	C C	T T	A A	G G	A A	C C	T T	T T	T T	T T	T T	C C	A A	A A	T T	C C	C C	T T	C C	C C	G G	A A	T T	A A	A A	A A	A A	A A	G G	T T	T T	G G	C C	G G	C C	G G	T T	T T	C C	T T	G G	A A	A A	T T	T T	A A	A A	C C	C C	T T	T T	G G	C C	A A	A A	A A	A A	T T	C C	A A	C C	A A	C C	A A	A A	A A	A A	T T	T T	C C	T T	A A	A A	A A	T T	A A	C C	A A	C C	T T	A A	T T	A A	T T	A A	A A	T T	T T	A A	A A	A A	C C	A A	T T	A A	G G	T T	T T	T T	C C	A A	T T	T T	G G	T T	C C	T T	T T	G G	C C	G G	G G	T T	C C	T T	T T	C C	0 0	0 0	0 0	0 0	A A	T T	A A	A A	A A	A A	C C	T T	C C	C C	G G	C C	C C	C C	G G	G G	T T	C C	C C	C C	A A	A A	T T	A A	A A	A A	A A	T T	C C	G G	T T	C C	A A	T T	A A	T T	G G	C C	A A	A A	A A	A A	C C	G G	T T	A A	C C	A A	T T	A A	A A	T T	T T	A A	T T	A A	C C	G G	T T	C C	A A	C C	C C	G G	G G	G G	C C	G G	G G	A A	T T	T T	A A	G G	A A	C C	C C	T T	T T	G G	T T	A A	G G	A A	G G	T T	A A	0 0	T T	A A	T T	A A	G G	C C	A A	C C	C C	T T	C C	T T	A A	A A	G G	G G	T T	T T	A A	A A	G G	C C	G G	C C	G G	C C	C C	G G	C C	C C	A A	G G	A A	G G	A A	G G	G G	C C	C C	T T	G G	A A	G G	A A	T T	G G	T T	A A	T T	C C	T T	T T	A A	T T	A A	G G	A A	A A	T T	T T	A A	T T	A A	G G	A A	C C	C C	G G	G G	C C	G G	A A	T T	G G	C C	C C	G G	A A	C C	C C	G G	A A	T T	C C	C C	T T	C C	C C	C C	G G	A A	A A	T T	C C	G G	C C	A A	G G	C C	C C	A A	A A	C C	C C	G G	A A	G G	T T	A A	T T	T T	C C	G G	G G	G G	A A	C C	C C	G G	G G	G G	C C	G G	C C	C C	C C	C C	A A	G G	A A	C C	A A	C C	G G	G G	G G	G G	T T	G G	G G	T T	C C	C C	C C	A A	0 0	C C	G G	A A	T T	C C	A A	C C	C C	C C	A A	T T	C C	T T	C C	G G	A A	A A	A A	A A	C C	C C	G G	A A	C C	T T	G G	G G	G G	G G	T T	G G	A A	C C	G G	T T	T T	A A	T T	C C	T T	T T	T T	T T	C C	G G	G G	A A	T T	C C	T T	A A	A A	C C	T T	T T	T T	A A	A A	G G	A A	G G	C C	A A	T T	G G	A A	C C	A A	T T	A A	T T	C C	A A	T T	A A	G G	T T	T T	G G	A A	C C	T T	A A	T T	G G	T T	G G	T T	G G	G G	T T	A A	C C	T T	G G	G G	T T	G G	A A	A A	G G	A A	T T	T T	A A	A A	T T	G G	A A	C C	C C	A A	G G	G G	A A	C C	T T	G G	A A	A A	A A	C C	T T	A A	A A	T T	T T	T T	C C	A A	T T	T T	T T	A A	G G	T T	A A	G G	A A	G G	G G	A A	C C	G G	G G	T T	A A	T T	G G	A A	T T	A A	A A	T T	G G	T T	T T	T T	A A	G G	T T	T T	C C	C C	A A	C C	A A	T T	G G	G G	C C	C C	A A	C C	G G	G G	A A	C C	A A	T T	G G	G G	C C	C C	G G	C C	G G	T T	A A	C C	A A	G G	A A	A A	T T	G G	A A	A A	G G	G G	C C	T T	T T	G G	T T	C C	G G	T T	C C	T T	C C	C C	G G	A A	C C	A A	T T	C C	A A	A A	C C	T T	G G	T T	T T	C C	C C	T T	A A	T T	T T	C C	G G	C C	A A	A A	A A	T T	A A	G G	T T	T T	T T	A A	A A	G G	G G	G G	C C	C C	G G	T T	C C	C C	C C	T T	A A	G G	T T	G G	T T	T T	T T	A A	T T	T T	G G	G G	G G	T T	A A	G G	C C	G G	C C	T T	G G	G G	C C	G G	A A	G G	A A	G G	A A	T T	C C	A A	G G	G G	A A	A A	T T	G G	A A	C C	G G	T T	T T	G G	T T	C C	T T	C C	A A	A A	C C	T T	T T	C C	C C	G G	T T	G G	A A	T T	A A	T T	G G	C C	C C	G G	A A	T T	T T	A A	G G	C C	A A	T T	C C	A A	G G	A A	C C	C C	A A	A A	A A	A A	G G	A A	0 0	C C	A A	G G	A A	A A	T T	C C	A A	C C	C C	A A	G G	T T	A A	A A	C C	C C	G G	G G	C C	A A	A A	T T	T T	A A	A A	T T	G G	C C	C C	T T	C C	A A	C C	T T	A A	T T	A A	C C	0 0	A A	T T	C C	A A	G G	C C	C C	C C	A A	T T	T T	A A	T T	A A	C C	C C	T T	A A	A A	T T	A A	A A	A A	A A	T T	A A	A A	G G	C C	C C	T T	A A	A A	A A	C C	G G	A A	T T	A A	G G	A A	A A	C C	T T	C C	G G	A A	T T	A A	A A	G G	T T	T T	G G	A A	T T	C C	G G	C C	A A	C C	A A	A A	T T	A A	A A	A A	C C	T T	C C	A A	G G	A A	A A	T T	A A	T T	T T	A A	A A	T T	G G	A A	C C	C C	A A	T T	T T	A A	T T	T T	C C	T T	T T	G G	A A	A A	G G	A A	T T	T T	G G	A A	A A	T T	G G	G G	A A	T T	A A	T T	A A	T T	A A	G G	G G	G G	C C	A A	C C	C C	T T	A A	C C	A A	C C	A A	G G	G G	T T	C C	T T	G G	T T	G G	T T	T T	A A	G G	G G	C C	T T	A A	T T	A A	C C	G G	T T	G G	C C	A A	A A	C C	T T	A A	T T	T T	A A	A A	A A	G G	C C	T T	C C	T T	C C	A A	T T	A A	T T	T T	T T	A A	G G	G G	G G	C C	G G	A A	A A	C C	T T	G G	C C	G G	C C	T T	A A	G G	T T	G G	T T	C C	A A	G G	T T	T T	T T	T T	T T	C C	G G	G G	A A	G G	C C	A A	T T	C C	G G	T T	A A	C C	C C	T T	A A	G G	C C	G G	G G	T T	T T	A A	C C	G G	C C	T T	A A	A A	A A	C C	T T	A A	A A	A A	T T	A A	C C	A A	T T	0 0	C C	C C	A A	A A	G G	A A	G G	G G	T T	T T	A A	T T	A A	A A	C C	A A	A A	A A	A A	A A	A A	T T	A A	C C	C C	C C	C C	C C	A A	A A	C C	G G	A A	T T	G G	A A	C C	C C	A A	T T	T T	T T	T T	A A	G G	A A	A A	G G	T T	C C	A A	T T	C C	T T	T T	G G	C C	T T	C C	G G	T T	G G	C C	A A	C C	G G	C C	G G	G G	T T	A A	C C	G G	A A	C C	A A	G G	T T	T T	T T	A A	C C	T T	G G	A A	G G	G G	A A	T T	T T	T T	G G	T T	C C	C C	A A	T T	G G	T T	C C	T T	C C	C C	C C	C C	A A	C C	C C	C C	T T	T T	T T	G G	G G	A A	G G	C C	G G	T T	A A	G G	C C	T T	A A	A A	T T	T T	T T	C C	C C	C C	C C	T T	A A	G G	A A	A A	G G	A A	A A	G G	C C	G G	G G	A A	C C	C C	T T	T T	C C	A A	C C	0 0	0 0	A A	A A	T T	G G	G G	T T	A A	A A	C C	A A	T T	A A	G G	T T	C C	G G	C C	A A	T T	A A	T T	A A	A A	T T	G G	G G	T T	G G	C C	G G	G G	A A	A A	G G	C C	C C	G G	G G	C C	C C	C C	T T	T T	A A	A A	C C	T T	A A	T T	C C	G G	T T	A A	G G	A A	T T	G G	A A	G G	C C	G G	A A	A A	A A	T T	T T	T T	A A	T T	C C	C C	T T	T T	G G	C C	C C	A A	A A	C C	C C	A A	C C	A A	T T	T T	C G	G C	G G	A A	C T	A A	T A	A A	C C	A A	C C	0 0	A A	G G	C C	T T	C T	G A	G G	C C	C C	C A	T A	T T	A A	C C	A C	T T	A A	C C	C C	G G	T C	A G	C A	A A	C C	C T	T G	A T	T C	T T	G G	G G	C C	G G	G G	G G	T A	T C	A A	T T	T T	G A	C C	G G	T T	C C	A A	A A	C C	T T	C C	T T	T T	G G	T T	A A	A A	G G	C C	T T	A A	A A	C C	T T	C C	C C	T T	T T	T T	T T	G G	T T	A A	G A	T T	C C	C C	C C	A A	G A	T T	C T	G G	C G	G G	A A	A A	G G	C C	G G	T T	A A	G G	T T	C C	G G	G G	A A	A A	T T	C C	C C	T T	A A	T T	A A	C C	A A	A A	A A	T T	C C	T T	A A	G G	T T	G G	G G	C C	A A	C C	C C	G G	T T	G G	C C	A A	A A	A A	T T	G G	T T	T T	G G	A A	A A	C C	G G	G G	C C	C C	G G	A A	T T	G G	A A	T T	T T	T T	G G	G G	T T	T T	C C	C C	C T	C C	T T	A A	C C	T T	T T	T T	T T	C C	G G	T T	C C	A A	T T	T T	G G	A A	A A	A A	G G	A A	T T	G G	T T	G G	A A	A A	A A	C T	A A	A A	A A	A A	A A	G G	C C	C C	T G	A G	C T	G A	G G	A A	C C	C C	C C	T T	T T	A A	G G	G G	C C	T T	A A	C C	C C	A A	C C	C C	A A	A A	G G	A A	A A	C C	A A	G G	A A	G G	C C	T T	T T	A A	A A	G G	T T	T T	G G	G G	T T	T T	T T	C C	G G	A A	T T	C C	C C	A A	T T	A A	T T	G G	T T	A A	T T	G G	G G	G G	A A	T T	C C	C C	T T	A A	A A	G G	G G	A A	G G	A A	C C	A A	A A	T T	C C	G G	G G	C C	A A	A A	A A	C C	A A	C C	T T	T T	T T	A A	T T	G G	A A	C C	G G	G G	A A	G G	T T	G G	T T	G G	C C	C A	G G	G G	T C	T T	G G	C C	G G	G T	G G	G G	A A	T T	C C	T T	A A	T T	A A	A A	A A	A A	A A	G G	G G	G G	A A	A A	G G	A A	A A	A A	G G	T T	A A	A A	G G	A A	C C	A A	C C	G G	T T	C C	T T	A A	T T	A A	T T	C C	T T	C C	T T	T T	C C	T T	C C	G G	G G	G G	G G	T T	T T	T T	T T	A A	T T	A A	C C	T T	T T	G G	G G	G G	A A	T T	T T	A A	G G	A A	C C	A A	C C	A A	C C	G G	C C	T T	A A	C C	G G	A A	C C	C C	C C	T T	A A	A A	T T	A A	C C	T T	C C	G G	T T	T T	T T	T T	T T	G G	A A	C C	A A	C C	G G	C C	A A	T T	A A	G G	T T	T T	C C	C C	C C	C C	T T	T T	T T	T T	T T	A A	T T	C C	G G	G G	C C	C C	C C	C C	T T	G G	G G	G G	T T	T T	T T	A A	G G	A A	G G	T T	A A	A A	G G	A A	T T	G G	A A	C C	C C	C C	C C	G G	T T	C C	C C	C C	A A	G G	G G	A A	G G	G G	T T	G G	C C	C C	A A	C C	C C	A A	A A	C C	A A	T T	T T	A A	C C	T T	G G	T T	T T	C C	T T	A A	C C	A A	T T	T T	G G	C C	T T	T T	G G	G G	G G	T T	G G	A A	C C	T T	G G	C C	T T	A A	A A	A A	T T	G G	C C	T T	A A	A A	T T	T T	C C	T T	C C	G G	G G	A A	C C	G G	A A	T T	T T	G G	T T	G G	A A	A A	C C	A A	C C	C C	T G	G A	A A	C C	T T	G A	C T	A T	C T	C C	A A	G A	G A	A C	C C	A A	T C	T T	G G	C C	A A	C C	C C	T T	T G	A G	A A	T C	C C	G A	A C	A A	T T	C C	A T	G A	C C	A A	T T	C C	C T	C T	C T	A G	G T	A T	T T	C T	T G	G C	G A	C G	G A	A G	G G	C T	T A	A G	A A	G G	A A	T T	G G	T T	C C	C C	A A	T T	T T	A A	T T	A A	T T	G G	T T	A A	T T	C C	A A	G G	T T	A A	G G	A A	A A	T T	T T	T T	G G	A A	T T	A A	G G	T T	A A	C C	T T	C C	A A	A A	A A	G G	T T	C C	C C	T T	G G	A A	C C	C C	C C	G G	T T	C C	G G	A A	A A	T T	T T	A A	C C	C C	G G	A A	C C	T T	C C	A A	T T	A A	A A	T T	A A	G G	A A	T T	C C	T T	G G	A A	A A	C C	A A	G G	C C	T T	A A	C C	C C	G G	T T	G G	A A	A A	T T	A A	A A	C C	T T	T T	T T	A A	C C	G G	T T	C C	A A	T T	T T	A T	A G	A G	A C	A G	C C	A A	T T	T T	A A	T T	T T	T G	C C	G G	A A	G G	C T	C A	G A	G A	G A	G A	G A	T T	A G	C C	C C	C T	G A	G A	C T	A A	G A	T C	G C	T T	T T	T T	T C	G G	T T	A A	A A	G G	T C	T T	T T	T C	G G	A G	G G	G G	A C	T G	T A	G A	C A	T C	T T	G G	A A	C C	C C	T T	A A	C C	C C	G G	G G	G G	G G	A A	A G	G G	G T	C G	A G	C C	T T	G A	C G	T T	G A	C C	G G	A G	G G	A A	T T	G G	T T	G A	A A	T T	A A	A A	G A	A G	T C	A T	A G	A C	T C	C C	A G	T T	T T	C C	C T	T C	T T	C T	T T	A A	T T	A A	G G	G G	A A	G G	G G	A A	T T	G G	T T	C T	G G	T T	A G	G G	G G	G T	T T	C T	A G	A T	A G	A T	T T	A G	C T	G G	G G	T T	T T	A A	T C	T T	G G	G G	A A	C C	T C	A A	C C	T T	A A	T T	T T	A A	T T	C C	T C	A A	T T	T T	T T	T T	A C	C C	A A	C T	C C	G G	G A	C C	T A	C C	T C	T T	G A	C T	C A	T T	G A	G A	C C	C C	C C	G A	G A	C T	C T	A A	G G	C C	C T	G A	G G	T T	T T	T T	A A	G G	G T	A A	G T	A G	T G	G A	C C	T G	G A	G G	C C	G A	T T	G A	T C	C T	G A	C T	G A	T T	T T	T T	T A	C A	T T	A A	C T	G A	A T	G C	C T	T T	A G	C A	C T	A T	C T	A A	C T	A A	T C	A G	A A	G A	C A	G A	C A	T C	T C	C T	G A	G G	G T	A G	A G	C C	C C	T C	G G	T G	C T	A G	C C	T A	G A	C A	A G	C T	A G	T C	C A	C A	G G	A G	G A	C C	G G	C C	A A	C C	C C	C C	C C	C C	A A	C C	T T	T T	G G	T T	A T	C T	G T	G A	C A	G G	C T	A A	A A	C C	T T	A A	T T	G G	C C	T T	T T	G G	G G	C C	T T	T T	T T	T T	G G	A A	T T	A A	C C	T T	T T	T T	T T	T T	T T	T T	T T	A A	A A	A A	A A	A A	A A	C C	A A	A A	T T	T T	A A	A A	A A	C C	A A	A A	A A	T T	G G	A A	T T	T T	G G	0 0	0 0	A A	C C	A A	T T	T T	T T	C C	G G	C C	C C	C C	A A	G G	G G	C C	G G	C C	A A	A A	A A	A A	A A	A A	T T	A A	A A	C C	A A	A A	C C	A A	C C	C C	A A	A A	T T	C C	G G	G G	A A	G G	T T	G G	T T	G G	G G	T T	T T	C C	G G	A A	T T	G G	A A	A A	C C	A A	C C	T T	G G	A A	C C	G G	G G	A A	C C	A A	C C	A A	A A	G G	0 0	0 0	C C	T T	G G	C C	T T	C C	A A	G G	A A	0 0	0 0	0 0	0 0	0 0	0 0	0 0	G G	T T	G G	C C	A A	C C	T T	C C	G G	G G	A A	A A	T T	A A	A A	G G	T T	T T	A A	C C	C C	A A	G G	T T	A A	A A	G G	G G	T T	C C	T T	A A	T T	C C	T T	A A	T T	T T	A A	T T	A A	A A	G G	A A	G G	G G	T T	T T	A A	G G	A A	A A	G G	T T	C C	G G	G G	C C	A A	T T	G G	G G	A A	C C	G G	A A	A A	C C	C C	T T	T T	A A	T T	A A	C C	C C	G G	T T	C C	G G	A A	T T	A A	A A	A A	A A	T T	A A	T T	T T	T T	T T	C C	T T	C C	G G	T T	A A	G G	T T	T T	T T	A A	G G	A A	A A	A A	G G	A A	T T	T T	C C	T T	A A	G G	T T	G G	A A	T T	T T	A A	G G	T T	T T	A A	T T	G G	T T	C C	T T	C C	G G	G G	C C	T T	A A	A A	G G	C C	T T	A A	A A	C C	A A	A A	T T	A A	C C	T T	T T	G G	G G	T T	T T	T T	C C	A A	G G	A A	T T	T T	C C	T T	G G	T T	A A	G G	A A	G G	T T	T T	T T	G G	A A	C C	A A	G G	T T	C C	C C	A A	A A	G G	T T	T T	C C	C C	T T	A A	T T	A A	A A	G G	G G	A A	G G	T T	C C	G G	C C	G G	T T	C C	C C	C C	G G	G G	T T	C C	A A	C C	A A	G G	C C	C C	A A	A A	C C	T T	C C	G G	C C	G G	C C	A A	A A	G G	A A	A A	G G	G G	T T	G G	A A	G G	G G	T T	T T	C C	C C	C C	A A	A A	G G	A A	C C	A A	C C	A A	T T	T T	T T	G G	C C	T T	C C	G G	A A	C C	G G	C C	C C	A A	G G	A A	T T	G G	G G	T T	C C	A A	C C	A A	G G	A A	T T	A A	A A	C C	G G	A A	A A	C C	G G	C C	G G	T T	A A	C C	T T	T T	G G	C C	G G	A A	A A	T T	G G	A A	T T	G G	T T	G G	G G	A A	G G	C C	T T	T T	T T	0 0	0 0	G G	T T	G G	C C	G G	C C	G G	G G	A A	G G	G G	C C	A A	T T	C C	A A	T T	G G	G G	A A	T T	A A	T T	G G	G G	C C	T T	A A	A A	C C	T T	T T	C C	C C	A A	T T	T T	T T	G G	T T	A A	C C	C C	C C	G G	T T	C C	T T	A A	T T	T T	A A	A A	G G	A A	T T	T T	T T	A A	A A	G G	T T	A A	T T	A A	C C	C C	C C	A A	G G	G G	T T	A A	T T	G G	T T	A A	C C	T T	G G	T T	T T	G G	G G	T T	T T	T T	A A	G G	T T	C C	T T	T T	T T	T T	G G	T T	T T	G G	A A	A A	T T	T A	G G	T T	A A	A A	C C	A A	A A	T T	T T	T T	A A	T T	T T	T T	C C	T T	A A	T T	G G	C C	T T	T T	T T	T T	A A	A A	G G	C C	T T	G G	C C	A A	C C	C C	A A	C C	A A	G G	C C	A A	C C	C C	T T	C C	G G	T T	G G	T T	T T	A A	T T	A A	T T	T T	A A	T T	C C	T T	A A	T T	C C	C C	C C	T T	C C	T T	C C	C C	T T	T T	T T	G G	G G	A A	A A	A A	A A	G G	G G	A A	A A	C C	C C	T T	G G	C C	C C	C C	C C	C C	G G	G G	T T	C C	A A	T T	G G	T T	T T	A A	C C	A A	G G	G G	A A	T T	A A	A A	T T	A A	A A	A A	G G	T T	T T	A A	T T	T T	A A	T T	C C	T T	A A	A A	T T	C C	A A	G G	C C	T T	G G	A A	C C	G G	T T	A A	A A	A A	G G	T T	A A	A A	A A	C C	A A	T T	C C	T T	T T	A A	T T	A A	A A	A A	T T	T T	C C	G G	G G	T T	T T	T T	G G	T T	C C	G G	C C	T T	C C	A A	A A	A A	T T	T T	C C	A A	C C	T T	A A	T T	A A	G G	T T	A A	C C	C C	C C	T T	C C	A A	C C	C C	A A	A A	A A	A A	T T	A A	A A	T T	T T	A A	T T	A A	A A	C C	G G	T T	G G	T T	T T	A A	A A	T T	T T	C C	A A	C C	A A	G G	T T	G G	A A	T T	T T	A A	C C	A A	T T	G G	T T	A A	C C	C C	T T	C C	G G	G G	G G	T T	C C	A A	G G	C C	T T	T T	G G	T T	C C	G G	T T	T T	T T	G G	A A	G G	T T	T T	T T	G G	G G	A A	A A	C C	T T	A A	G G	G G	T T	C C	T T	G G	G G	C C	G G	G G	G G	G G	A A	A A	A A	G G	A A	G G	G G	G G	G G	A A	C C	A A	C C	C C	G G	A A	C C	T T	G G	G G	G G	C C	T T	T T	A A	C C	A A	C C	T T	T T	C C	T T	C C	G G	C C	C C	T T	T T	A A	C C	C C	T T	C C	C C	G G	G G	T T	T T	T T	A A	T T	A A	A A	G G	A A	T T	A A	T T	A A	T T	A A	G G	A A	T T	A A	T T	T T	G G	A A	A A	A A	G G	T T	A A	C C	A A	C C	G G	A A	T T	A A	G G	T T	C C	A A	G G	G G	T T	A A	C C	T T	T T	T T	A A	G G	C C	A A	T T	T T	A A	T T	A A	C C	C C	T T	C C	A A	A A	G G	T T	G G	A A	C C	A A	A A	A A	A A	T T	G G	C C	A A	T T	G G	C C	C C	T T	T T	G G	C C	C C	T T	T T	A A	T T	A A	C C	G G	A A	G G	A A	C C	T T	G G	C C	A A	A A	A A	T T	G G	A A	G G	A A	T T	G G	G G	T T	T T	G G	T T	A A	C C	G G	T T	T T	A A	C C	T T	T T	C C	C C	A A	T T	C C	T T	A A	C C	A A	C C	G G	A A	A A	A A	C C	A A	T T	C C	A A	C C	G G	G G	G G	C C	T T	A A	C C	T T	G G	T T	C C	T T	T T	A A	C C	C C	T T	G G	G G	A A	G G	A A	C C	A A	C C	T T	A A	T T	C C	T T	G G	T T	G G	C C	A A	A A	T T	C C	T T	A A	G G	A A	T T	A A	C C	T T	A A	T T	A A	A A	A A	A A	G G	G G	C C	G G	A A	G G	C C	T T	G G	A A	G G	C C	G G	C C	G G	C C	C C	A A	T T	A A	A A	T T	T T	C C	T T	C C	G G	A A	G G	C C	T T	A A	G G	G G	A A	G G	A A	G G	A A	C C	C C	A A	A A	C C	G G	T T	T T	C C	T T	T T	T T	G G	A A	C C	T T	A A	T T	A A	T T	T T	T T	G G	C C	A A	T T	T T	G G	T T	T T	A A	G G	T T	G G	T T	G G	A A	T T	A A	T T	G G	A A	T T	A A	A A	C C	G G	T T	A A	T T	T T	T T	T T	C C	T T	A A	C C	C C	C C	G G	A A	A A	C C	A A	A A	G G	C C	G G	C C	A A	T T	C C	A A	C C	T T	C C	A A	C C	T T	C C	C C	A A	T T	T T	T T	C C	T T	A A	T T	G G	T T	C C	A A	T T	A A	T T	A A	A A	T T	A A	G G	C C	A A	T T	G G	A A	T T	T T	A A	C C	A A	T T	A A	C C	C C	A A	C C	T T	G G	A A	G G	T T	G G	T T	C C	T T	C C	C C	C C	T T	A A	C C	G G	G G	G G	T T	G G	C C	A A	A A	G G	A A	T T	A A	A A	G G	T T	A A	G G	C C	T T	A A	A A	G G	G G	T T	A A	G G	C C	A A	A A	C C	G G	T T	C C	T T	T T	A A	G G	A A	C C	A A	A A	C C	G G	G G	A A	C C	C C	C C	A A	G G	A A	A A	T T	A A	A A	T T	C C	G G	A A	G G	C C	C C	T T	G G	A A	T T	T T	G G	A A	G G	T T	A A	C C	G G	A A	G G	T T	A A	A A	T T	T T	C C	T T	G G	C C	T T	A A	T T	A A	G G	T T	A A	T T	A A	A A	C C	A A	C C	A A	G G	T T	C C	A A	T T	A A	C C	T T	T T	C C	T T	G G	T T	C C	A A	A A	C C	G G	T T	A A	C C	T T	T T	T T	T T	T T	C C	T T	T T	G G	G G	G G	C C	T T	C C	G G	A A	A A	G G	T T	A A	C C	C C	C C	A A	C C	T T	A A	A A	C C	A A	C C	T T	T T	T T	G A	C C	G G	C C	A A	T T	A A	A A	G G	T T	A A	T T	G G	C C	T T	G G	C C	T T	C C	G G	A A	A A	T T	A A	T T	C C	T T	G G	C C	T T	G G	A A	A A	C C	G G	G G	A A	A A	G G	T T	A A	G G	T T	T T	C C	A A	T T	C C	A A	G G	C C	G G	A A	T T	A A	A A	T T	A A	C C	A A	G G	T T	A A	C C	T T	T T	T T	G G	C C	A A	C C	C C	A A	G G	G G	A A	A A	C C	T T	C C	A A	A A	A A	A A	T T	G G	A A	C C	G G	C C	T T	A A	T T	C C	G G	A A	T T	A A	G G	A A	T T	C C	C C	G G	A A	T T	A A	C C	G G	A A	G G	C C	A A	G G	C C	G G	G G	T T	A A	T T	T T	A A	G G	T T	T T	C C	A A	A A	A A	T T	A A	A A	C C	A A	T T	A A	T T	A A	A A	A A	G G	A A	A A	G G	T T	T T	T T	T T	T T	G G	T T	G G	T T	A A	A A	C C	T T	A A	G G	T T	A A	G G	A A	C C	C C	A A	A A	T T	A A	A A	A A	C C	T T	C C	A A	C C	T T	A A	A A	T T	A A	C C	C C	T T	A A	G G	A A	T T	G G	G G	G G	G G	C C	C C	G G	G G	C C	T T	G G	T T	G G	A A	T T	G G	T T	T T	A A	G G	A A	T T	A A	A A	A A	T T	T T	A A	0 0	G G	T T	T T	G G	A A	T T	A A	A A	A A	G G	T T	G G	C C	G G	A A	T T	A A	T T	A A	C C	C C	A A	T T	A A	T T	A A	C C	T T	T T	A A	A A	A A	C C	C C	A A	A A	G G	A A	G G	T T	G G	A A	G G	A A	C C	C C	A A	A A	A A	A A	C C	C C	A A	T T	A A	A A	C C	T T	A A	A A	G G	T T	T T	T T	A A	T T	T T	T T	T T	T T	A A	C C	T T	T T	A A	T T	T T	G G	A A	T T	A A	A A	A A	A A	T T	T T	T T	T T	C C	A A	A A	A A	C C	A A	T T	C C	G G	G G	A A	T T	T T	C C	T T	A A	G G	A A	T T	T T	A A	C C	A A	T T	A A	T T	T T	T T	T T	C C	A A	A A	A A	T T	T T	T T	T T	A A	G G	A A	A A	A A	T T	A A	T T	T T	T T	C C	A A	G G	A A	A A	A A	T T	G G	T T	T T	G G	G G	G G	T T	T T	T T	A A	T T	G G	A A	A A	G G	C C	T T	T T	T T	C C	C C	A A	A A	T T	A A	C C	C C	T T	G G	T T	A A	A A	T T	C C	C C	A A	A A	C C	C C	T T	A A	A A	C C	T T	T T	T T	C C	T T	A A	A A	C C	A A	T T	A A	T T	T T	T T	G G	T T	T T	G G	T T	A A	G G	G G	T T	T T	G G	A A	T T	A A	A A	A A	A A	A A	A A	G G	A A	T T	T T	C C	T T	G G	A A	A A	G G	A A	G G	T T	C C	A A	T T	A A	G G	C C	G G	A A	T T	C C	A A	C C	G G	T T	A A	A A	T T	T T	C C	G G	A A	A A	G G	C C	C C	T T	A A	A A	A A	A A	A A	T T	T T	G G	C C	C C	A A	C C	A A	A A	C C	G G	G G	T T	A A	C C	T T	A A	A A	A A	A A	T T	C C	T T	T T	G G	T T	C C	A A	T T	T T	T T	T T	A A	A A	G G	C C	G G	T T	T T	G G	C C	T T	T T	T T	T T	C C	T T	A A	G G	C C	T T	G G	T T	A A	A A	A A	A A	G G	C C	A A	T T	G G	G G	T T	A A	T T	A A	A A	T T	A A	G G	T T	A A	C C	G G	C C	G G	A A	T T	G G	G G	A A	C C	A A	T T	A A	A A	A A	A A	T T	C C	G G	T T	G G	G G	C C	A A	T T	T T	T T	G G	G G	T T	C C	T T	T T	C C	T T	T T	C C	G G	C C	A A	G G	C C	C C	A A	A A	T T	C C	C C	G G	G G	A A	G G	G G	G G	C C	C C	A A	C C	A A	A A	C C	C C	C C	C C	A A	C C	G G	A A	G G	T T	T T	C C	G G	0 0	T T	0 0	0 0	A A	C C	G G	C C	G G	G G	A A	A A	G G	G G	0 0	G G	G G	T T	C C	G G	C C	T T	C C	C C	A A	A A	T T	G G	C C	A A	G G	G G	G G	A A	G G	T T	C C	A A	C C	G G	A A	A A	T T	A A	G G	G G	C C	C C	C C	G G	T T	G G	T T	T T	T T	A A	A A	T T	T T	T T	G G	A A	G G	T T	T T	T T	A A	A A	T T	A A	T T	G G	C C	A A	A A	G G	T T	T T	A A	T T	T T	C C	T T	T T	T T	G G	A A	C C	T T	C C	C C	A A	A A	T T	T T	G G	G G	G G	G G	A A	T T	T T	T T	T T	C C	C T	T C	C T	T C	A A	G G	T T	G G	C A	T C	T C	A C	G A	G A	A T	T T	C C	G G	A A	C C	G G	T C	G A	G A	G A	A T	T G	C T	C T	T C	T T	C C	G G	G C	A G	C A	T C	A C	A C	T C	G A	T T	C C	A C	T C	G A	C C	C T	T T	C C	T T	C A	T C	T C	T C	C T	T T	G G	A A	C C	A A	A A	A A	A C	G A	T A	C T	T G	A G	G G	A A	T C	T A	G A	T A	A C	G G	A C	G A	C T	G A	T A	A G	C G	A A	T A	C T	T C	G G	T G	T C	T C	T T	G G	G G	T T	G G	A A	A A	T T	C C	T T	C C	C C	A A	G G	C C	A A	A A	C C	T T	G G	T T	G G	T T	T T	C C	C C	C C	C C	T T	T T	T T	G G	G G	T T	A A	T T	T T	T T	G G	T T	G G	T T	C C	T T	G G	C C	T T	C C	T T	C C	T T	T T	T T	G G	A A	T T	G G	A A	A A	A A	G G	G G	G G	G G	A A	A A	G G	A A	T T	G G	G G	A A	G G	T T	A A	G G	C C	A A	G G	T T	A A	G G	G G	A A	A A	G G	T T	A A	T T	C C	T T	T T	A A	T T	T T	A A	A A	C C	C C	G G	C C	A A	T T	T T	A A	A A	C C	T T	T T	C C	T T	C C	G G	A A	C C	A A	T T	T T	T T	T T	A A	G G	T T	T T	G G	C C	G G	C C	T T	T T	A A	G G	C C	A A	C C	A A	C C	C C	C C	A A	A A	T T	G G	C C	C C	C C	C C	C C	C C	A A	T T	G G	G G	T T	C C	A A	T T	C C	G G	A A	G G	C C	C C	C C	T T	A A	G G	T T	G G	C C	T T	A A	G G	A A	A A	A A	C C	T T	A A	A A	G G	G G	G G	A A	C C	T T	C C	A A	A A	C C	T T	A A	G G	G G	A A	T T	T T	T T	G G	T T	A A	A A	T T	A A	T T	A A	T T	T T	G G	T T	A A	T T	T T	C C	T T	C C	C C	T T	A A	A A	G G	T T	G G	T T	A A	A A	T T	T T	T T	T T	G G	T T	A A	G G	A A	A A	A A	A A	A A	T T	A A	A A	A A	C C	T T	G G	G G	T T	C C	T T	T T	G G	G G	0 0	T T	T T	C C	G G	C C	G G	A A	A A	T T	T T	C C	T T	T T	G G	C C	A A	A A	C C	T T	T T	A A	A A	T T	A A	T T	T T	C C	T T	C C	G G	T T	T T	G G	A A	T T	C C	A A	0 0	T T	T T	A A	T T	C C	A A	T T	C C	C T	A A	A A	G G	C C	T T	T T	T T	T C	T C	A A	A G	G G	C T	G G	C C	C C	T T	A A	T G	C C	C T	G A	A G	G C	T G	C T	G G	C C	C A	A G	C G	0 0	T C	G A	G G	G G	G A	T C	C T	T T	T T	C C	A A	A A	A A	A A	T T	T T	T T	A A	A A	A A	A A	G G	A A	T T	A A	A A	T T	C C	A A	G G	T T	C C	G G	C C	A A	G G	G T	G A	C T	C G	G G	G G	A A	G G	C T	T T	C T	T T	T T	T T	G A	A A	G G	C C	G G	A A	G T	A A	A A	G G	G G	T T	T T	C C	A A	C C	T T	T T	A A	G G	G G	T T	G G	T T	G G	A A	G G	T T	T T	A A	C C	0 0	G G	T T	C C	T T	C C	T T	G G	G G	C C	0 0	T T	T T	A A	A A	A A	A A	A A	0 0	0 0	C T	G T	A A	A G	T T	G G	A A	C C	A A	A A	C C	C C	T T	G G	A A	G A	A G	A A	A A	G A	A A	A G	C C	T T	G G	T T	C C	C C	G G	G G	A G	A G	A A	C T	T T	G G	G A	C A	C T	C A	C C	C C	T T	T T	A A	T T	C C	A A	G G	T T	G G	T T	T T	C C	G G	A A	A A	G G	C C	A A	G G	G G	C C	T T	C C	A A	A A	A A	T T	T T	T T	T T	G G	G G	T T	T T	T T	C C	C C	T T	T T	G G	A A	T T	C C	G G	C C	A A	G G	G G	A A	G G	G G	A A	G G	T T	C C	G G	A A	A A	T T	C C	A A	T T	G G	G G	G G	T T	A A	C C	A A	A A	C C	A A	A A	G G	0 0	C C	A A	A A	T T	C C	A A	T T	T T	T T	T T	T T	G G	T T	A A	G G	A A	T T	C C	C C	A A	A A	A A	A A	T T	G G	A A	C C	C C	T T	C C	T T	C C	T T	C C	A A	G G	C C	G G	T T	G G	G G	0 0	T T	C C	G G	T T	T T	T T	C C	T T	C C	A A	C C	C C	T T	A A	C C	A A	G T	C C	C C	T T	T T	G G	G G	C C	G G	G G	A A	A A	G G	T T	C C	C C	G G	C C	A A	A A	T T	A A	C C	T T	T T	T T	C C	G G	C C	A A	C C	G G	G G	T T	G G	C C	C C	C C	C C	G G	G G	G G	C C	G G	C C	A A	C C	G G	G G	G G	C C	C C	G G	T T	C C	A A	G G	A A	A A	C C	T T	A A	T T	A A	A A	T G	C T	T G	A T	C C	C G	T T	C C	G G	A A	T T	C C	C C	A A	A A	T T	C C	T T	G G	T C	A A	G G	A G	T C	A A	T A	A G	G A	T T	T T	C C	C G	G A	A G	A A	C T	A A	A A	A A	G G	C C	A A	G G	G G	C C	T T	G G	A A	A A	T T	A A	G G	T T	C C	T T	C C	T T	G G	A A	A A	A A	A A	T T	C T	A A	C C	T T	G A	T T	T C	A A	G G	C C	G G	G G	C C	G G	C T	G A	A G	A G	T C	T C	G T	G G	T T	G A	G A	A A	C T	T T	T T	G A	T T	C T	T T	G A	C A	C C	T T	C C	A A	T T	G G	T T	A A	T T	T T	T T	A A	G G	A A	G G	T T	G G	A A	G G	A A	T C	C A	A A	A A	A A	A A	A A	G G	T T	A A	A A	T T	G G	A A	C C	C C	C G	A A	T T	T T	T T	A A	A A	C C	T T	C C	C C	A A	T T	A A	T T	A A	T T	A A	A A	G G	C C	T T	C C	G G	C C	C C	A A	T T	A A	A A	T T	G G	T T	T T	A A	A A	T T	C C	A A	T T	C C	T T	G G	T T	G A	G T	T G	G A	T T	G G	G G	T T	T T	A A	T T	A A	T T	G G	A A	C C	T T	A A	A A	C C	A A	C A	C C	G G	G G	A A	T T	A A	C C	T T	A A	T T	G G	T T	C C	G G	A A	G G	A A	G G	A A	C C	A A	A A	T T	G G	T T	G G	A A	C C	T T	T T	G A	A A	T T	G G	T T	T C	C C	A A	C C	T T	G G	G G	A A	G G	A A	C C	G G	C C	T T	T T	A A	T T	G G	G G	G G	G G	G G	T T	G G	G G	T T	G G	A A	G G	T T	A A	T T	G G	T T	G G	C C	C C	A A	C C	C C	T T	G G	A A	C C	G G	T T	G G	C C	A A	C C	G G	C C	T T	T T	G G	T T	A A	G G	T T	C C	G G	G G	C C	T T	C C	C C	G G	G G	C C	T T	A A	T T	T T	T T	T T	A A	T T	C C	C C	C C	A A	A A	A A	G G	T T	A A	T T	G G	G G	T T	C C	T T	G G	G G	C C	C C	C C	T T	C C	G G	C C	T T	A A	T T	T T	G G	G G	G G	C C	T T	T T	A A	A A	A A	T T	G G	A A	A A	A A	A A	T T	T T	C C	T T	T T	T T	T T	C C	A A	C C	C C	T T	A A	C C	T T	A A	A A	C C	G G	A A	C C	A A	A A	G G	C C	G G	C C	G G	G G	C C	C C	T T	T T	C C	T T	A A	T T	T T	T T	G G	G G	T T	C C	C C	A A	G G	G G	T T	C C	A A	A A	A A	T T	C C	A A	T T	C C	A A	G G	C C	G G	T T	T T	A A	A A	C C	T T	A A	A A	C C	G G	T T	C C	T T	T T	G G	G G	T T	T T	T T	C C	T T	A A	T T	T T	A A	G G	A A	T T	A A	A A	A A	C C	T T	T T	A A	A A	A A	A A	T T	G G	T T	C C	C C	A A	A A	G G	C C	C C	G G	T T	C C	A A	T T	A A	A A	A A	A A	A A	T T	C C	A A	A A	A A	G G	A A	T T	G G	T T	0 0	T T	0 0	T T	A A	0 0	T T	T T	G G	T T	T T	C C	0 0	A A	A A	T T	G G	G G	T T	A A	T T	G G	T T	A A	0 0	0 0	0 0	G G	A A	G G	C C	T T	A A	G G	G G	A A	G G	C C	C C	G G	C C	G G	A A	G G	T T	G G	C C	G G	T T	G G	A A	C C	C C	C C	T T	G G	G G	C C	C C	C C	G G	A A	A A	A A	G G	G G	T T	C C	T T	C C	G G	A A	C C	C C	T T	A A	A A	T T	C C	C C	G G	G G	T T	C C	G G	A A	C C	T T	T T	C C	C C	A A	T T	A A	A A	A A	A A	T T	T T	A A	T T	T T	A A	A A	A A	G G	A A	T T	A A	C C	T T	C C	T T	C C	T T	G G	A A	A A	T T	C C	C C	A A	G G	G G	T T	T T	T T	G G	G G	T T	G G	A A	T T	T T	T T	T T	A A	A A	A A	C C	A A	T T	T T	G G	T T	A A	T T	C C	G G	C C	C C	T T	A A	T T	T T	A A	T T	G G	A A	A A	A A	A A	G G	A A	C C	G G	0 0	T T	C C	A A	T T	C C	T T	A A	T T	A A	A A	T T	T T	G G	A A	T T	G G	G G	T T	T T	A A	A A	T T	A A	T T	A A	C C	C C	G G	C C	C C	A A	T T	G G	A A	T T	A A	T T	A A	A A	C C	T T	A A	C C	T T	T T	G G	A A	C C	C C	A A	G G	G G	T T	A A	G G	A A	A A	C C	C C	T T	A A	C C	C C	C C	C C	A A	C C	C C	A A	G G	A A	C C	A A	C C	G G	A A	A A	A A	A A	T T	T T	T T	C C	A A	T T	C C	A A	A A	T T	T T	T T	A A	T T	A A	G G	C C	G G	C C	T T	A A	G G	C C	A A	C C	G G	G G	C C	A A	A A	C C	T T	G G	C C	T T	G G	C C	C C	G G	T T	G G	T T	A A	T T	A A	C C	G G	0 0	G G	G G	C C	C C	T T	T T	A A	A A	A A	A A	C C	A A	A A	A A	A A	A A	T T	C C	A A	C C	T T	A A	A A	A A	A A	C C	C C	A A	A A	A A	G G	C C	T T	C C	C C	A A	T T	T T	T T	C C	T T	G G	A A	G G	A A	T T	T T	T T	G G	C C	C C	G G	T T	A A	T T	A A	T T	C C	C C	C C	C C	T T	T T	T T	A A	A A	A A	T T	A A	A A	G G	T T	A A	C C	A A	C C	A A	A A	T T	T T	C C	A A	A A	A A	T T	T T	T T	G G	A A	G G	A A	T T	T T	T T	T T	T T	A A	G G	A A	G G	G G	T T	G G	A A	C C	T T	G G	A A	A A	T T	T T	A A	A A	C C	T T	A A	G G	T T	A A	A A	A A	A A	A A	C C	T T	A A	G G	T T	A A	A A	T T	T T	G G	T T	G G	T T	G G	T T	C C	C C	C C	T T	G G	0 0	G G	T T	C C	G G	C C	G G	G G	G G	A A	T T	A A	G G	C C	A A	A A	A A	G G	T T	G G	C C	A A	A A	C C	G G	G G	T T	G G	T T	G G	T T	C C	C C	T T	T T	G G	A A	A A	T T	T T	A A	A A	C C	C C	G G	G G	C C	G G	T T	T T	A A	A A	A A	0 0	A A	T T	T T	C C	T T	G G	G G	T T	A A	A A	G G	G G	C C	T T	T T	A A	C C	T T	T T	T T	A A	T T	T T	C C	G G	G G	T T	T T	A A	C C	G G	T T	A A	A A	A A	A A	C C	G G	C C	A A	G G	A A	G G	A A	T T	A A	A A	G G	C C	G G	A A	C T	C C	T C	C T	A A	G G	C C	T T	A A	A A	T T	A A	G G	T T	A A	A A	A A	T T	T T	T T	C C	T T	T T	C C	G G	T T	T T	C C	T T	T T	T T	G G	G G	T T	A A	G G	C C	A A	G G	T T	C C	A A	A A	T T	A A	G G	T T	C C	T T	C C	C C	T T	A A	C C	A A	A A	T T	G G	G G	T T	A A	A A	G G	T T	G G	T T	T T	A A	G G	T T	A A	A A	C C	A A	A A	C C	A A	A A	C C	C C	T T	T T	G G	G G	A A	A A	A A	A A	G G	G G	T T	T T	A A	A A	A A	G G	A A	T T	C C	A A	C C	G G	C C	T T	A A	G G	A A	T T	G G	G G	G G	A A	T T	A A	C C	T T	A A	G G	G G	A A	G G	A A	T T	C C	T T	A A	A A	G G	A A	A A	C C	G G	G G	A A	A A	C C	A A	T T	A A	G G	G G	C C	T T	G G	C C	T T	T T	T T	G G	T T	A A	G G	A A	C C	T T	C C	G G	A A	T T	A A	T T	A A	G G	A A	G G	T T	G G	A A	T T	C C	C C	C C	A A	C C	A A	T T	C C	T T	T T	A A	C C	G G	A A	C C	G G	T T	A A	T T	C C	A A	C C	T T	C C	A A	G G	T T	G G	C C	T T	A A	A A	G G	C C	C C	T T	A A	T T	A A	A A	A A	T T	A A	G G	T T	C C	T T	G G	C C	T T	G G	C C	T T	T T	G G	T T	C C	A A	G G	T T	T T	G G	A A	A A	G G	G G	A A	G G	A A	A A	T T	T T	G G	A A	A A	A A	T T	G G	A A	G G	A A	A A	A A	G G	G G	C C	T T	G G	A A	T T	C C	A A	A A	T T	C C	T T	T T	A A	T T	G G	A A	G G	G G	A A	T T	T T	G G	A A	T T	T T	G G	A A	G G	A A	C C	C C	A A	A A	C C	C C	C C	G G	T T	A A	G G	T T	G G	A A	T T	T T	T T	T T	T T	A A	A A	T T	T T	G G	C C	T T	C T	C C	T T	G G	G G	A A	C C	G G	C C	G G	T T	T T	A A	T T	G G	G G	A A	T T	C C	T T	A A	T T	T T	C C	G G	T T	G G	C C	C C	G G	T T	A A	G G	G G	G G	A A	T T	C C	G G	T T	G G	C C	C C	T T	C C	A A	T T	A A	G G	A A	G G	A A	A A	A A	T T	T T	G G	T T	A A	T T	T T	C C	G G	T T	T T	C C	G G	A A	G G	T T	A A	G G	T T	T T	T T	G G	G G	A A	C C	A A	T T	0 0	0 0	A A	G G	C C	C C	T T	A A	A A	A A	T T	A A	C C	G G	T T	G G	A A	T T	T T	A A	T T	T T	G G	A A	G G	C C	T T	A A	A A	A A	A A	G G	T T	G G	A A	C C	A A	T T	A A	T T	C C	A A	C C	T T	T T	G G	T T	C C	T T	A A	A A	C C	A A	A A	G G	C C	T T	T T	A A	T T	A A	T T	A A	A A	G G	C C	T T	A A	T T	T T	C C	T T	G G	T T	C C	T T	T T	T T	T T	T T	G G	T T	G G	A A	A A	T T	A A	A A	G G	T T	T T	T T	C C	C C	A A	G G	G G	T T	C C	A A	A A	A A	A A	A A	T T	T T	C C	A A	A A	G G	A A	T T	C C	T T	A A	T T	G G	T T	A A	T T	T T	G G	G G	T T	G G	A A	A A	G G	C C	G G	A A	T T	A A	A A	T T	C C	T T	G G	T T	C C	A A	G G	A A	T T	A A	C C	C C	C C	G G	A A	C C	G G	A A	C C	C C	T T	T T	G G	T T	A A	T T	A A	C C	T T	T T	A A	A A	C C	A A	G G	A A	T T	T T	C C	T T	G G	T T	A A	G G	A A	T T	G G	C C	A A	G G	T T	A A	G G	A A	C C	C C	T T	A A	G G	T T	T T	A A	T T	A A	A A	G G	A A	C C	T T	G G	A A	A A	C C	A A	C C	T T	G G	G G	T T	A A	A A	T T	G G	A A	T T	C C	A A	G G	G G	A A	A A	T T	G G	A A	A A	C C	T T	A A	T T	C C	C C	A A	A A	A A	C C	T T	A A	A A	C C	C C	T T	G G	A A	A A	C C	T T	A A	A A	G G	A A	A A	T T	C C	G G	T T	C C	G G	A A	G G	A A	G G	A A	G G	C C	C C	A A	C C	A A	A A	T T	A A	A A	A A	C C	A A	T T	G G	A A	A A	G G	G G	T T	C C	C C	T T	T T	A A	T T	A A	T T	T T	A A	T T	T T	A A	G G	A A	T T	T T	G G	G G	T T	G G	A A	G G	T T	G G	C C	C C	G G	G G	T T	A A	C C	T T	C C	T T	C C	A A	A A	C C	C C	C C	C C	T T	A A	T T	T T	C C	C C	A A	C C	T T	C C	G G	C C	A A	A A	A A	A A	A A	T T	T T	T T	A A	C C	G G	T T	C C	A A	A A	G G	C C	A A	A A	A A	T T	T T	T T	T T	T T	A A	G G	C C	C C	T T	A A	T T	C C	A A	G G	G G	T T	G G	G G	A A	G G	T T	T T	G G	A A	G G	A A	A A	A A	T T	T T	G G	C C	A A	G G	G G	T T	A A	A A	T T	C C	T T	G G	A A	T T	A A	C C	A A	T T	G G	C C	C C	T T	C C	T T	T T	C C	G G	A A	C C	G G	G G	C C	T T	C C	G G	T T	T T	G G	T T	C C	A A	A A	A A	T T	T T	G G	A A	G G	A A	G G	C C	G G	C C	A A	G G	C C	A A	G G	A A	G G	G G	A A	T T	C C	C C	T T	C C	A A	T T	C C	G G	G G	A A	A A	T T	T T	C C	C C	A A	T T	C C	C C	A A	C C	A A	T T	T T	C C	T T	C C	G G	G G	C C	A A	G G	C C	T T	T T	T T	C C	T T	C C	A A	T T	T T	0 0	G G	T T	C C	C C	G G	0 0	G G	C C	T T	C C	G G	T T	A A	T T	A A	A A	G G	G G	C C	A A	T T	0 0	T T	T T	T T	G G	A A	T T	C C	G G	A A	C C	A A	G G	T T	A A	A A	A A	G G	T T	T T	G G	A A	T T	C C	G G	A A	G G	A A	T T	T T	A A	G G	T T	G G	C C	C C	G G	G G	G G	T T	C C	A A	C C	C C	C C	T T	G G	A A	T T	T T	C C	A A	A A	T T	A A	T T	A A	T T	T T	C C	G G	G G	A A	C C	T T	C C	T T	A A	C C	C C	A A	T T	G G	A A	T T	A A	A A	G G	T T	C C	T T	T T	T T	G G	T T	A A	A A	T T	A A	T T	A A	C C	A A	A A	C C	A A	A A	G G	T T	T T	G G	A A	A A	T T	A A	C C	G G	T T	C C	A A	T T	C C	T T	C C	C C	G G	T T	A A	A A	A A	T T	G G	T T	T T	T T	T T	T T	A A	T T	T T	A A	T T	G G	C C	T T	A A	T T	T T	T T	T T	T T	T T	G G	T T	A A	G G	A A	C C	A A	G G	C C	A A	G G	C C	A A	T T	A A	A A	A A	C C	G G	T T	T T	C C	A A	T T	T T	T T	G G	T T	C C	G G	C C	T T	T T	T T	G G	A A	C C	T T	G G	T T	G G	C C	A A	A A	T T	C C	T T	C C	G G	A A	T T	A A	A A	A A	C C	T T	G G	A A	A A	G G	G G	C C	A A	C C	T T	C C	G G	T T	C C	T T	G G	T T	A A	T T	A A	A A	T T	T T	T T	T T	A A	G G	G G	A A	A A	T T	C C	G G	C C	A A	G G	A A	A A	C C	T T	A A	C C	A A	A A	T T	G G	G G	G G	A A	A A	A A	G G	G G	G G	T T	T T	T T	C C	A A	T T	G G	T T	G G	C C	G G	A A	G G	C C	T T	G G	T T	T T	G G	A A	T T	C C	A A	T T	G G	T T	A A	A A	C C	T T	T T	A A	A A	C C	C C	T T	G G	A A	C C	T T	A A	A A	G G	A A	T T	0 0	G G	C C	C C	A A	G G	C C	C C	G G	T T	T T	G G	A A	A A	T T	C C	C C	T T	T T	A A	A A	G G	T T	G G	C C	G G	C C	C C	C C	C C	G G	A A	G G	G G	C C	A A	T T	A A	A A	T T	A A	G G	T T	T T	C C	G G	T T	T T	T T	C C	A A	A A	A A	A A	T T	C C	T T	T T	A A	A A	C C	T T	A A	A A	G G	C C	T T	T T	T T	T T	T T	G G	A A	T T	A A	G G	G G	C C	T T	A A	T T	C C	T T	A A	C C	A A	G G	A A	A A	C C	T T	T T	A A	C C	T T	G G	A A	G G	C C	C C	G G	T T	C C	A A	C C	G G	A A	A A	T T	G G	A A	G G	A A	G G	A A	G G	C C	G G	A A	G G	A A	T T	T T	T T	T T	C C	T T	C C	T T	A A	A A	C C	G G	G G	T T	G G	C C	T T	A A	A A	T T	T T	T T	C C	A A	T T	G G	G G	G G	A A	T T	G G	G G	C C	G G	C C	A A	A A	C C	A A	G G	C C	G G	T T	T T	C C	C C	A A	C C	A A	C C	C C	T T	A A	A A	C C	G G	C C	G G	T T	A A	C C	C C	G G	C C	C C	A A	A A	A A	G G	G G	C C	T T	T T	G G	G G	A A	T T	T T	A A	T T	C C	T T	C C	C C	T T	G G	T T	G G	A A	G G	T T	G G	G G	G G	A A	G G	A A	A A	A A	T T	T T	C C	G G	C C	G G	C C	C C	A A	C C	T T	G G	A A	A A	C C	A A	T T	C C	C C	T T	G G	A A	T T	T T	C C	G G	G G	C C	A A	C C	C C	A A	A A	A A	A A	A A	A A	T T	G G	T T	G G	C C	A A	A A	G G	A A	T T	T T	C C	A A	T T	G G	T T	C C	A A	G G	G G	A A	C C	A A	T T	G G	G G	T T	C C	T T	A A	C C	G G	C C	C C	C C	C C	C C	C C	T T	T T	T T	0 0	T T	A A	T T	A A	T T	C C	T T	A A	A A	G G	C C	T T	C C	T T	T T	C T	T C	C C	T T	T G	A T	A G	A A	T C	T G	T T	G C	C C	C C	G G	G C	T T	A A	T T	A A	A A	A G	G A	T C	A T	T G	G A	C A	T G	G G	T T	T T	T T	G G	T C	T T	C C	G A	A A	C T	T T	A A	C C	G G	A A	C C	G G	C C	A A	G G	C C	A A	A A	C C	A A	C C	A A	G G	C C	T T	A A	G G	A A	T T	A A	T T	A G	T C	G G	T C	C C	G G	C C	G G	T T	T T	A A	T T	T T	A A	C C	A A	G G	G G	G G	A A	A A	C C	A A	C C	T T	G G	C C	G G	T T	C C	T T	A A	T T	A A	G G	G G	T T	A A	G G	G G	A A	A A	G G	A A	G G	G G	T T	A A	C C	C C	A A	A A	T T	C C	A A	A A	G G	G G	T T	C C	T T	G G	T T	G G	A A	C C	C C	C C	A A	A A	T T	A A	C C	T T	T T	T T	T T	C C	A A	C C	T T	C C	T T	T T	A A	A A	T T	A A	A A	C C	G G	T T	T T	T T	T T	C C	C C	C C	A A	A A	C C	C C	C C	T T	T T	C C	T T	A A	G G	A A	C C	G G	C C	G G	G G	T T	C C	A A	G G	T T	A A	G G	A A	C C	T T	A A	G G	C C	G G	T T	T T	G G	A A	A A	T T	G G	G G	A A	G G	A A	C C	G G	A A	A A	C C	T T	G G	A A	T T	A A	A A	T T	C C	A A	C C	G G	T T	A A	G G	A A	G G	A A	T T	A A	G G	G G	G G	C C	T T	T T	G G	T T	C C	T T	G G	C C	C C	A A	A A	A A	C C	C C	C C	A A	T T	T T	A A	G G	T T	A A	C C	G G	T T	A A	T T	C C	T T	C C	C C	G G	A A	T T	G G	G G	G G	G G	G G	C C	C C	T T	T T	C C	T T	A A	G G	A A	G G	A A	C C	G G	G G	G G	C C	C C	A A	G G	C C	A A	G G	G G	A A	T T	G G	A A	0 0	T T	G G	C C	A A	C C	T T	G G	G G	G G	C C	T T	C C	A A	T T	T T	C C	G G	C C	G G	G G	A A	C C	G G	A A	A A	C C	G G	A A	C C	G G	T T	A A	G G	T T	A A	A A	T T	A A	T T	A A	T T	C C	G G	A A	G G	T T	A A	G G	T T	A A	A A	A A	C C	G G	C C	A A	A A	C C	G G	T T	T T	G G	C C	T T	C C	T T	C C	A A	A A	A A	G G	T T	A A	A A	A A	C C	C C	A A	G G	G G	T T	A A	C C	G G	T T	T T	C C	C C	A A	A A	G G	G G	G G	A A	C C	T T	A A	G G	T T	C C	A A	T T	A A	T T	G G	G G	A A	A A	A A	G G	A A	C C	T T	T T	T T	G G	T T	G G	G G	C C	C C	A A	G G	T T	G G	T T	A A	G G	G G	T T	G G	C C	A A	C C	A A	G G	C C	T T	T T	G G	G G	T T	A A	A A	T T	A A	C C	T T	T T	C C	A A	T T	T T	G G	G G	A A	T T	A A	A A	G G	A A	T T	G G	G G	C C	C C	G G	T T	G G	A A	A A	C C	T T	C C	A A	A A	G G	C C	C C	T T	T T	A A	G G	T T	A A	G G	G G	C C	G G	G G	G G	T T	A A	G G	C C	A A	C C	T T	G G	C C	T T	C C	C C	C C	G G	A A	A A	C C	A A	A A	G G	T T	A A	A A	C C	A A	A A	0 0	T T	C C	G G	C C	G G	A A	C C	G G	A A	A A	G G	A A	C C	A A	T T	G G	T T	A A	C C	T T	A A	A A	A A	C C	G G	C C	T T	A A	C C	G G	A A	C C	G G	T T	A A	G G	A A	T T	T T	A A	G G	G G	T T	T T	T T	C C	C C	A A	G G	C C	A A	T T	A A	T T	A A	C C	T T	T T	T T	T T	A A	G G	T T	T T	A A	G G	T T	C C	C C	A A	T T	A A	A A	A A	C C	T T	C C	C C	T T	G G	T T	G G	G G	G G	C C	A A	A A	A A	G G	C C	C C	A A	C C	A A	A A	C C	G G	T T	A A	A A	A A	T T	G G	A A	G G	G G	A A	C C	A A	A A	T T	A A	T T	G G	C C	A A	C C	C C	A A	T T	T T	A A	T T	G G	G G	T T	T T	C C	T T	T T	A A	T T	C C	T T	T T	C C	A A	G G	A A	G G	T T	C C	T T	T T	C C	A A	A A	A A	A A	A A	T T	A A	G G	T T	C C	T T	T T	T T	T T	C C	C C	A A	A A	A A	A A	C C	A G	G G	G G	T T	C C	T T	G G	A A	C C	T T	A A	T T	A A	C C	T T	A A	G G	A A	T T	G G	A A	G G	G G	T T	C C	T T	T T	A A	C C	T T	G G	T T	T T	C C	A A	A A	G G	T T	G G	A A	A A	G G	C C	C C	A A	C C	G G	T T	T T	C C	C C	T T	G G	G G	C C	C C	G G	G G	C C	A A	G G	G G	A A	C C	A A	T T	T T	A A	T T	G G	C C	C C	T T	C C	G G	A A	A A	A A	A A	T T	T T	T T	T T	C C	A A	T T	C C	C C	A A	T T	C C	G G	C C	T T	G G	G G	C C	T T	G G	C C	A A	C C	C C	T T	G G	T T	C C	A A	A A	C C	C C	A A	T T	C C	G G	A A	C C	A A	A A	A A	C C	G G	A A	T T	G G	G G	G G	G G	A A	C C	T T	G G	C C	T T	C C	A A	C C	G G	C C	C C	A A	C C	T T	C C	C C	C C	A A	A A	G G	T T	A A	G G	G G	G G	T T	G G	T T	A A	T T	C C	T T	A A	C C	A A	A A	A A	C C	G G	T T	C C	G G	G G	G G	G G	T T	A A	A A	A A	T T	T T	C C	T T	A A	A A	A A	T T	T T	T T	T T	A A	A A	A A	T T	T T	A A	T T	T T	G G	A A	T T	G G	T T	T T	A A	A A	G G	C C	T T	T T	T T	T T	C C	T T	C C	T T	T T	T T	T T	C C	C C	T T	A A	G G	C C	G G	T T	A A	G G	A A	T T	A A	C C	A A	C C	T T	C C	A A	T T	C C	T T	C C	C C	A A	A A	A A	A A	T T	A A	T T	C C	A A	G G	A A	A A	C C	A A	T T	A A	C C	T T	G G	T T	A A	G G	C C	A A	T T	A A	T T	T T	T T	A A	A A	T T	T T	A A	T T	A A	C C	G G	T T	A A	T T	G G	G G	C C	C C	T T	T T	T T	A A	A A	T T	C C	A A	A A	A A	T T	C C	C C	G G	C C	A A	C C	G G	C C	C C	T T	G G	C C	A A	A A	A A	A A	T T	A A	T T	G G	T T	C C	T T	T T	T T	T T	A A	C C	T T	C C	T T	A A	A A	G G	C C	G G	C C	A A	T T	T T	C C	C C	T T	C C	G G	A A	T T	C C	T T	T T	T T	C C	A A	G G	G G	C C	G G	T T	T T	G G	T T	A A	C C	G G	C C	G G	C C	G G	C C	A A	T T	T T	T T	A A	C C	A A	A A	A A	T T	T T	T T	A A	G G	T T	A A	A A	T T	A A	G G	T T	C C	C C	T T	T T	A A	G G	C C	C C	G G	T T	C C	A A	G G	T T	G G	A A	C C	C C	T T	C C	G G	A A	T T	C C	C C	T T	G G	G G	T T	T T	T T	C C	T T	T T	T T	C C	T T	G G	A A	A A	A A	T T	G G	G G	G G	A A	C C	A A	T T	G G	A A	T T	A A	T T	A A	T T	T T	C C	A A	G G	T T	A A	C C	T T	T T	A A	C C	A A	G G	A A	C C	T T	G G	T T	C C	G G	G G	C C	C C	G G	T T	A A	G G	A A	T T	T T	A A	A A	A A	C C	A A	A A	T T	T T	C C	A A	C C	G G	C C	C C	T T	A A	A A	T T	T T	A A	G G	G G	C C	T T	G G	C C	G G	A A	A A	A A	G G	T T	A A	C C	C C	A A	G G	T T	G G	A A	A A	C C	G G	G G	G G	C C	G G	G G	T T	C C	T T	T T	A A	G G	G G	T T	G G	A A	G G	T T	T T	C C	C C	G G	G G	C C	G G	C C	A A	A A	T T	A A	C C	A A	C C	T T	A A	A A	T T	G G	C C	A A	A A	G G	C C	T T	C C	T T	T T	G G	T T	T T	A A	A A	G G	G G	T T	C C	T T	C C	A A	T T	A A	A A	G G	G G	A A	A A	C C	T T	A A	A A	T T	A A	G G	A A	C C	A A	C C	A A	G G	A A	T T	T T	A A	A A	C C	T T	G G	T T	T T	G G	A A	T T	A A	A A	C C	A A	C C	T T	T T	T T	A A	A A	T T	A A	T T	T T	T T	T T	A A	T T	T T	C C	T T	C C	C C	G G	C C	G G	T T	T T	T T	G G	G G	A A	G G	T T	T T	C C	A A	A A	A A	A A	G G	G G	T T	C C	A A	A A	C C	A A	A A	A A	C C	T T	G G	T T	T T	C C	A A	C C	C C	T T	G G	T T	A A	T T	T T	T T	A A	T T	G G	C C	T T	T T	T T	C C	A A	A A	G G	G G	C C	A A	G G	G G	A A	T T	A A	G G	A A	C C	A A	A A	A A	G G	T T	A A	A A	C C	T T	A A	C C	T T	C C	T T	A A	C C	C C	T T	T T	C C	C C	A A	G G	G G	A A	T T	C C	T T	A A	T T	T T	T T	C C	T T	G G	A A	A A	T T	G G	G G	G G	T T	A A	A A	C C	A A	G G	G G	G G	T T	G G	A A	G G	T T	A A	T T	T T	G G	C C	A A	T T	T T	A A	T T	C C	A A	G G	A A	T T	A A	G G	G G	T T	T T	T T	T T	T T	A A	T T	T T	A A	T T	T T	A A	G G	T T	G G	A A	G G	T T	T T	T T	T T	A A	G G	G G	A A	T T	A A	A A	C C	T T	A A	G G	T T	T T	G G	C C	G G	T T	C C	A A	C C	A A	T T	A A	C C	G G	A A	C C	C C	C C	A A	C C	G G	C C	T T	A A	C C	T T	A A	C C	T T	G G	C C	A A	T T	A A	T T	A A	C C	C C	C C	C C	C C	A A	C C	G G	T T	A A	T T	T T	T T	T T	A A	T T	T T	C C	A A	C C	T T	G G	A A	A A	A A	G G	A A	C C	T T	T T	C C	T T	C C	T T	T T	A A	T T	A A	C C	G G	G G	G G	C C	A A	T T	T T	T T	G G	T T	T T	T T	T T	C C	T T	T T	C C	C C	T T	T T	T T	C C	C C	T T	A A	T T	A A	C C	A A	A A	G G	A A	A A	A A	A A	T T	A A	A A	A A	A A	G G	C C	T T	T T	A A	T T	A A	A A	A A	A A	A A	A A	G G	C C	A A	T T	G G	A A	G G	A A	A A	T T	A A	A A	C C	A A	A A	T T	A A	A A	G G	A A	T T	T T	C C	A A	T T	A A	T T	G G	A A	G G	T T	A A	A A	G G	T T	A A	A A	A A	C C	T T	T T	T T	T T	A A	T T	A A	T T	A A	A A	G G	T T	T T	C C	G G	T T	A A	A A	G G	C C	A A	T T	T T	T T	G G	T T	T T	C C	G G	T T	T T	A A	G G	C C	A A	T T	A A	A A	T T	A A	A A	A A	A A	G G	C C	G G	T T	G G	G G	A A	T T	T T	T T	C C	A A	T T	G G	T T	T T	T T	A A	A A	G G	A A	T T	G G	C C	T T	C C	G G	C C	G G	G G	G G	A A	T T	C C	T T	G G	G G	T T	G G	0 0	A A	A A	C C	C C	G G	T T	T T	G G	A A	A A	T T	C C	G G	G G	C C	C C	A A	T T	A A	C C	A A	A A	G G	C C	T T	G G	T T	T T	C C	G G	T T	A A	C C	C C	T T	T T	T T	T T	C C	A A	C C	T T	A A	G G	A A	A A	T T	G G	A A	T T	G G	T T	G G	T T	C C	T T	T T	T T	A A	A A	C C	C C	T T	T T	A A	G G	T T	G G	C C	T T	T T	T T	T T	C C	G G	A A	C C	G G	C C	G G	T T	A A	C C	A A	A A	T T	A A	T T	T T	G G	G G	A A	T T	T T	A A	A A	T T	G G	T T	A A	A A	T T	T T	A A	T T	A A	C C	C C	A A	T T	A A	C C	G G	G G	G G	G G	0 0	A A	C C	G G	A A	A A	C C	G G	A A	C C	G G	T T	C C	G G	G G	G G	C C	C C	T T	T T	T T	C C	C C	0 0	G G	C C	T T	T T	G G	G G	G G	C C	C C	C C	G G	A A	C C	T T	G G	A A	A A	G G	G G	G G	T T	G G	G G	G G	T T	C C	A A	C C	A A	C C	C C	C C	C C	G G	A A	G G	A A	A A	G G	A A	A A	T T	G G	T T	T T	C C	A A	T T	G G	A A	C C	C C	C C	C C	A A	C C	A A	G G	A A	A A	T T	A A	T T	C C	C C	G G	C C	A A	G G	T T	T T	T T	C C	C C	A A	G G	T T	C C	C C	T T	A A	G G	T T	T T	A A	G G	G G	T T	G G	C C	T T	A A	C C	T T	T T	C C	A A	A A	A A	T T	C C	A A	A A	G G	C C	A A	T T	G G	T T	A A	T T	C C	T T	A A	G G	A A	A A	G G	G G	A A	A A	T T	A A	A A	G G	G G	C C	C C	G G	A A	G G	A A	A A	A A	A A	G G	C C	T T	A A	A A	G G	C C	A A	A A	C C	A A	A A	A A	T T	C C	G G	G G	C C	A A	G G	G G	T T	A A	G G	G G	T T	A A	C C	T T	C C	A A	T T	A A	A A	G G	C C	A A	C C	G G	T T	G G	T T	C C	A A	C C	T T	A A	C C	T T	C C	T T	C C	C C	C C	C C	T A	A A	A A	C A	C T	G G	G A	T T	G A	A A	T T	T G	G G	T T	A A	A A	C C	T T	G G	A A	G G	C C	C C	G G	C C	C C	C C	C C	A A	G G	C C	A A	T T	A A	T T	A A	A A	T T	T T	C C	A A	C C	T T	A A	G A	C C	G G	T T	T T	A A	T T	T T	A A	T T	A A	G G	T T	A A	A A	A A	T T	A A	A A	T T	G G	A A	A A	G G	G G	A A	G G	T T	G G	C C	G G	C C	T T	G G	C C	C C	T T	C C	A A	T T	G G	T T	G G	0 0	C C	A G	A T	G T	A A	T T	C C	G G	T C	T T	G G	A A	A A	A A	T T	G G	C C	G G	T T	G G	A A	T T	T T	C C	A A	C C	C C	C A	A A	T T	T T	A A	A A	C C	A A	A A	G G	G G	C C	T T	C C	A A	G G	A A	T T	T T	G G	T T	A A	C C	G G	G G	C C	G G	T T	G G	C C	A A	T T	T T	A A	G G	G G	C C	A A	A A	T A	A A	A A	A A	G G	A A	G G	T T	A A	T T	G G	T T	G G	G G	C C	A A	G G	T T	T T	T T	T G	T T	T T	T T	C C	T T	G G	C C	G G	G T	C C	G A	G A	A T	C C	C C	A A	G G	G G	A G	C C	A G	T A	C G	T T	C C	T T	G T	C T	G A	G G	C C	A A	C C	G G	A A	A A	A A	C C	A A	A A	A A	A A	G G	G G	C C	C C	T T	G G	G G	T T	C C	C C	G G	T T	T T	T T	G G	A A	T T	A A	A A	C C	A A	C C	A A	A A	T T	T T	T T	T T	A A	G G	G G	T T	T T	G G	T T	G G	T T	A A	G G	C C	A A	C C	T T	T T	G G	G G	0 0	T T	G G	G G	T T	A A	A A	T T	C C	A A	T T	A A	T T	G G	C C	T T	C C	T T	C C	C C	C C	C C	G G	A A	T T	A A	C C	T T	A A	A A	C C	T T	C C	A A	C C	G G	G G	G G	C C	C C	G G	T T	G G	G G	C C	G G	T T	G G	C C	T T	G G	A A	A A	A A	T T	C C	C C	A A	G G	C C	A A	C C	T T	A A	G G	C C	T T	C C	G G	T T	A A	G G	A A	C C	T T	G G	G G	T T	A A	C C	G G	C C	A A	G G	T T	C C	C C	T T	T T	C C	T T	C C	T T	A A	A A	G G	G G	C C	G G	G G	A A	C C	G G	G G	A A	C C	C C	A A	A A	A A	A A	A A	A A	A A	A A	T T	C C	A A	T T	T T	G G	C C	G G	C C	C C	A A	T T	A A	G G	G G	C C	G G	C C	C C	G G	A A	G G	G G	G G	C C	C C	A A	C C	G G	C C	A A	A A	C C	T T	T T	C C	G G	G G	T T	G G	A A	G G	A A	G G	C C	C C	T T	T T	A A	T T	T T	C C	A A	A A	C C	C C	A A	A A	T T	G G	T T	G G	C C	A A	A A	A A	A A	A A	A A	G G	A A	A A	T T	A A	A A	G G	A A	C C	T T	T T	G G	C C	G G	A A	A A	T T	T T	T T	A A	T T	C C	A A	T T	T T	G G	G G	A A	A A	T T	G G	A A	A A	C C	C C	T T	G G	T T	A A	G G	A A	C C	C C	T T	T T	A A	C C	T T	A A	T T	A A	G G	T T	A A	A A	A A	C C	C C	C C	G G	A A	C C	A A	A A	C C	A A	T T	C C	T T	A A	T T	T T	A A	A A	T T	A A	A A	T T	C C	A A	T T	G G	T T	G G	T T	G G	T T	T T	T T	A A	A A	T T	C C	G G	A A	A A	G G	G G	T T	C C	T T	A A	G G	C C	A A	A A	A A	T T	A A	A A	G G	C C	G G	A A	C C	C C	T T	C C	C C	A A	C C	A A	A A	C C	C C	C C	C C	T T	T T	A A	A A	T T	T T	C C	T T	T T	A A	A A	T T	A A	A A	G G	A A	C C	C C	A A	A A	T T	G G	T T	A A	C C	A A	T T	G G	A A	A A	T T	A A	T T	A A	A A	G G	A A	C C	A A	C C	A A	T T	T T	A A	G G	C C	G G	C C	C C	A A	T T	T T	T T	A A	G G	A A	G G	T T	G G	A A	T T	A A	G G	C C	A A	C C	G G	T T	G G	T T	C C	C C	T T	T T	A A	T T	G G	G G	T T	A A	G G	T T	A A	T T	C C	A A	C C	T T	T T	T T	A A	T T	C C	G G	A A	A A	0 0	0 0	0 0	0 0	0 0	0 0	0 0	0 0	0 0	0 0	0 0	0 0	C C	C C	A A	T T	T T	G G	A A	T T	T T	T T	T T	T T	G G	0 0	T T	G G	A A	G G	G G	A A	G G	T T	C C	A A	G G	G G	G G	T T	G G	T T	C C	T T	A A	G G	C C	T T	C C	A A	A A	G G	G G	C C	A A	C C	A A	A A	A A	A A	A A	C C	G G	A A	C C	C C	C C	T T	T T	T T	C C	C C	A A	C C	A A	C C	C C	A A	T T	C C	T T	A A	A A	C C	G G	T T	A A	C C	T T	T T	A A	T T	A A	G G	T T	T T	G G	G G	A A	A A	A A	T T	T T	T T	A A	T T	T T	T T	T T	G G	T T	T T	G G	A A	A A	A A	T T	C C	T T	T T	C C	A A	G G	T T	C C	C C	T T	G G	T T	G G	G G	A A	A A	C C	A A	C C	C C	C C	A A	C C	A A	C C	A A	A A	G G	G G	A A	G G	C C	G G	G G	G G	G G	T T	T T	T T	T T	A A	T T	A A	T T	A A	T T	C C	A A	C C	T T	A A	G G	A A	G G	C C	C C	C C	A A	G G	A A	T T	T T	A A	T T	T T	G G	T T	T T	A A	A A	G G	C C	C C	A A	A A	A A	T T	T T	T T	A A	T T	T T	A A	T T	T T	T T	T T	T T	T T	C C	G G	G G	A A	T T	A A	G G	G G	T T	T T	C C	G G	A A	T T	A A	A A	T T	A A	C C	G G	A A	T T	A A	A A	T T	C C	A A	C C	C C	T T	T T	T T	T T	A A	A A	A A	A A	G G	A A	T T	C C	A A	G G	C C	C C	G G	A A	C C	T T	A A	A A	G G	A A	A A	T T	A A	A A	A A	T T	G G	A A	G G	G G	T T	A A	C C	A A	C C	T T	A A	T T	G G	G G	T T	T T	A A	G G	T T	A A	G G	A A	A A	A A	A A	A A	C C	T T	G G	T T	T T	A A	A A	A A	C C	T T	G G	A A	C C	T T	C C	G G	A A	G G	T T	T T	G G	G G	G G	G G	T T	T T	A A	G G	A A	T T	C C	C C	T T	A A	A A	A A	A A	A A	A A	C C	C C	A A	C C	T T	G G	T T	C C	A A	A A	T T	T T	C C	T T	A A	A A	T T	T T	T T	T T	G G	G G	T T	G G	A A	A A	C C	A A	C C	T T	T T	A A	T T	A A	C C	A A	A A	C C	A A	C C	A A	C C	C C	C C	T T	T T	T T	T T	T T	G G	T T	T T	T T	A A	A A	G G	T T	C C	G G	A A	A A	C C	C C	G G	A A	C C	A A	T T	C C	G G	A A	A A	T T	A A	A A	G G	T T	G G	G G	A A	G G	A A	T T	A A	G G	C C	C C	T T	T T	0 0	T T	T T	G G	C C	T T	T T	G G	A A	C C	T T	A A	G G	A A	A A	C C	C C	C C	C C	T T	G G	C C	C C	T T	T T	T T	C C	T T	A A	T T	A A	G G	C C	G G	A A	A A	T T	A A	C C	A A	G G	T T	T T	T T	T T	A A	C C	C C	A A	T T	C C	T T	G G	T T	T T	T T	T T	G G	C C	T T	A A	C C	C C	T T	A A	G G	C C	T T	G G	A A	A A	C C	C C	T T	C C	G G	A A	T T	C C	G G	A A	C C	C C	C C	G G	G G	C C	C C	T T	C C	C C	T T	G G	T T	A A	T T	C C	C C	C C	C C	T T	A A	A A	C C	A A	A A	C C	G G	C C	C C	T T	T T	A A	T T	C C	A A	C C	A A	A A	A A	G G	T T	A A	C C	A A	G G	T T	A A	A A	T T	T T	C C	T T	C C	A A	G G	A A	A A	T T	G G	A A	A A	A A	T T	G G	A A	C C	C C	G G	T T	C C	A A	G G	T T	G G	T T	T T	T T	G G	A A	G G	G G	A A	A A	C C	C C	C C	C C	C C	A A	G G	A A	G G	A A	G G	A A	C C	G G	T T	C C	A A	A A	C C	G G	T T	T T	A A	A A	A A	A A	C C	A A	A A	T T	A A	A A	T T	T T	A A	G G	T T	A A	G G	A A	A A	A A	A A	A A	T T	C C	G G	G G	T T	A A	C C	T T	T T	A A	T T	A A	T T	A A	T T	G G	T T	T T	T T	A A	T T	T T	G G	T T	T T	A A	C C	C C	T T	T T	A A	G G	T T	G G	A A	T T	C C	T T	G G	G G	C C	T T	A A	G G	T T	G G	A A	G G	A A	A A	A A	G G	T T	G G	A A	T T	T T	A A	T T	A A	G G	T T	T T	A A	C C	A A	G G	A A	C C	G G	A A	C C	T T	C C	G G	G G	T T	A A	G G	A A	C C	A A	A A	A A	C C	A A	A A	A A	C C	A A	T T	C C	G G	T T	C C	C C	C C	G G	G G	C C	C C	A A	A A	C C	A A	G G	A A	G G	A A	A A	T T	T T	T T	T T	T T	C C	T T	G G	C C	C C	A A	C C	A A	T T	T T	A A	A A	T T	A A	A A	G G	A A	T T	C C	G G	G G	A A	G G	A A	T T	T T	G G	A A	C C	G G	A A	C C	A A	C C	T T	G G	T T	A A	G G	C C	T T	G G	G G	G G	A A	A A	A A	T T	A A	T T	G G	C C	A A	G G	C C	A A	A A	C C	A A	G G	T T	T T	C C	C C	G G	C C	G G	C C	C C	T T	T T	G G	C C	A A	G G	A A	T T	A A	A A	G G	A A	G G	A A	G G	T T	A A	T T	T T	G G	A A	T T	G G	G G	A A	A A	G G	C C	C C	C C	A A	A A	T T	G G	G G	A A	C C	C C	C C	A A	C C	C C	A A	T T	C C	A A	G G	T T	T T	G G	T T	T T	A A	A A	T T	A A	C C	A A	T T	C C	A A	A A	T T	C C	A A	C C	C C	T T	G G	C C	T T	A A	T T	A A	A A	G G	T T	A A	T T	C C	T T	T T	G G	T T	T T	G G	A A	T T	C C	T T	G G	C C	A A	G G	C C	A A	A A	T T	A A	C C	T T	T T	G G	T T	G G	A A	A A	G G	A A	C C	C C	A A	A A	G G	T T	C C	T T	A A	C C	G G	A A	T T	A A	C C	T T	T T	C C	A A	A A	C C	T T	T T	C C	C C	A A	A A	C C	G G	T T	A A	A A	T T	C C	G G	C C	T T	A A	G G	C C	G G	A A	G G	A A	A A	G G	A A	G G	T T	T T	C C	C C	G G	C C	C C	G G	G G	A A	G G	T T	T T	C C	C C	G G	T T	A A	C C	T T	T T	A A	A A	C C	A A	A A	A A	C C	A A	A A	T T	T T	A A	A A	G G	T T	A A	A A	A A	C C	C C	A A	T T	C C	C C	T T	G G	T T	G G	C C	A A	G G	C C	A A	C C	A A	A A	T T	C C	A A	T T	A A	G G	A A	T T	T T	T T	T T	T T	T T	A A	C C	A A	T T	A A	T T	C C	A A	T T	C C	C C	G G	A A	C C	C C	A A	G G	A A	C C	T T	T T	G G	T T	T T	C C	T T	T T	A A	T T	T T	G G	A A	A A	A A	A A	G G	C C	T T	C C	C C	A A	T T	C C	G G	A A	C C	C C	A A	A A	C C	G G	G G	T T	A A	C C	A A	A A	C C	T T	T T	G G	T T	A A	A A	T T	C C	T T	T T	A A	T T	C C	A A	T T	T T	G G	A A	T T	T T	A A	G G	T T	C C	C C	G G	T T	G G	G G	T T	C C	A A	T T	A A	A A	T T	A A	A A	A A	G G	A A	C C	A A	A A	A A	A A	T T	T T	T T	A A	T T	T T	T T	A A	T T	G G	T T	G G	T T	G G	T T	C C	T T	T T	G G	A A	C C	T T	C C	G G	A A	T T	T T	A A	A A	T T	C C	A A	A A	A A	T T	A A	C C	A A	A A	T T	C C	T T	T T	T T	T T	T T	G G	T T	T T	T T	G G	T T	T T	T T	C C	A A	T T	G G	T T	A A	A A	T T	T T	C C	T T	A A	T T	T T	G G	A A	C C	C C	G G	C C	T T	A A	T T	G G	A A	C C	G G	G G	A A	T T	A A	T T	A A	C C	A A	G G	A A	G G	T T	G G	C C	A A	0 0	A A	A A	T T	A A	G G	A A	G G	G G	G G	G G	G G	A A	A A	T T	T T	T T	C C	C C	C C	C C	C C	A A	G G	T T	A A	A A	T T	G G	C C	T T	T T	G G	A A	A A	A A	A A	G G	C C	C C	G G	T T	A A	T T	G G	T T	A A	C C	T T	T T	A A	T T	G G	G G	T T	C C	T T	G G	T T	C C	G G	G G	A A	T T	A A	C C	G G	G G	A A	A A	C C	T T	G G	0 0	T T	C C	A A	G G	T T	C C	A A	C C	G G	T T	A A	G G	T T	C C	T T	G G	T T	0 0	0 0	0 0	0 0	0 0	0 0	0 0	T T	A A	T T	T T	G G	G G	T T	0 0	0 0	0 0	0 0	0 0	0 0	G G	G G	A A	G G	A A	A A	G G	A A	0 0	T T	G G	C C	G G	T T	G G	C C	G G	C C	G G	A A	C C	G G	A A	C C	A A	G G	T T	T T	C C	A A	C C	T T	A A	G G	T T	G G	A A	C C	T T	A A	A A	C C	C C	A A	G G	T T	T T	G G	G G	G G	G G	C C	C C	G G	C C	C C	T T	C C	0 0	T T	G G	A A	T T	T T	A A	T T	A A	C C	T T	T T	A A	A A	T T	T T	C C	G G	A A	C C	G G	C C	C C	G G	T T	A A	C C	G G	A A	A A	A A	A A	G G	G G	A A	G G	T T	T T	A A	T T	A A	A A	A A	C C	T T	A A	C C	T T	A A	A A	A A	G G	C C	A A	T T	G G	C C	T T	T T	C C	C C	G G	T T	G G	G G	G G	A A	G G	T T	T T	A A	G G	G G	G G	G G	A A	G G	C C	A A	T T	T T	C C	C C	A A	A A	T T	G G	A A	G G	G G	G G	G G	G G	C C	T T	A A	T T	T T	C C	C C	A A	T T	A A	T T	T T	A A	A A	T T	T T	G G	A A	G G	C C	A A	G G	G G	C C	C C	A A	A A	T T	G G	T T	C C	T T	G G	A A	T T	G G	A A	A A	A A	C C	A A	C C	T T	A A	A A	C C	A A	T T	T T	C C	A A	G G	C C	T T	T T	T T	A A	C C	A A	G G	C C	T T	T T	G G	G G	G G	A A	A A	G G	A A	T T	C C	T T	G G	A A	C C	G G	C C	C C	G G	C C	A A	T T	C C	C C	C C	G G	C C	C C	C C	C C	G G	C C	A A	G G	C C	T T	A A	G G	G G	A A	A A	T T	G G	G G	A A	G G	T T	T T	G G	C C	G G	C C	G G	T T	C C	A A	C C	C C	C C	0 0	0 0	0 0	A A	T T	C C	C C	G G	0 0	0 0	A A	G G	A A	G G	G G	T T	G G	A A	G G	C C	C C	A A	0 0	C C	0 0	0 0	0 0	0 0	0 0	0 0	0 0	0 0	0 0	0 0	0 0	0 0	C C	G G	T T	A A	G G	T T	G G	C C	G G	C C	T T	G G	0 0	T T	G G	A A	G G	C C	T T	T T	C C	C C	C C	G G	T T	T T	C C	T T	G G	C C	A A	G G	C C	G G	C C	T T	T T	A A	C C	C C	G G	G G	C C	C C	G G	C C	T T	G G	G G	T T	C C	A A	G G	A A	A A	T T	C C	C C	C C	C C	C C	C C	C C	T T	T T	A A	G G	C C	G G	T T	C C	A A	T T	A A	A A	T T	A A	T T	G G	T T	G G	G G	G G	T T	G G	C C	A A	C C	G G	G G	G G	G G	0 0	T T	G G	T T	C C	G G	C C	C C	A A	T T	G G	T T	G G	C C	T T	A A	A A	C C	G G	G G	A A	C C	C C	T T	T T	A A	C C	G G	G G	G G	A A	T T	C C	G G	G G	G G	C C	C C	C C	C C	G G	C C	G G	0 0	C C	T T	G G	T T	G G	G G	G G	C C	C C	C C	T T	A A	C C	A A	A A	T T	C C	0 0	A A	G G	C C	T T	G G	C C	T T	C C	G G	A A	G G	T T	C C	T T	G G	A A	C C	C C	C C	C C	T T	C C	A A	C C	G G	C C	A A	G G	T T	G G	T T	T T	C C	A A	A A	C C	C C	A A	C C	G G	0 0	T T	C C	T T	C C	C C	C C	0 0	0 0	0 0	0 0	0 0	0 0	0 0	0 0	0 0	0 0	0 0	G G	A A	C C	C C	A A	G G	A A	C C	T T	C C	C C	A A	C C	C C	C C	T T	T T	C C	G G	G G	T T	G G	A A	T T	G G	A A	G G	T T	G G	A A	G G	G G	T T	A A	0 0	G G	G G	G G	C C	T T	G G	A A	G G	A A	T T	C C	C C	G G	T T	T T	G G	A A	C C	G G	C C	A A	T T	C C	T T	T T	G G	C C	C C	0 0	T T	C C	C C	C C	A A	T T	0 0	C C	G G	A A	A A	G G	A A	C C	C C	G G	C C	A A	C C	T T	G G	G G	T T	A A	A A	G G	C C	A A	T T	C C	T T	G G	0 0	A A	A A	A A	G G	A A	T T	T T	A A	A A	C C	A A	T T	T T	T T	C C	C C	A A	C C	C C	C C	G G	T T	C C	C C	C C	C C	C C	C C	A A	T T	G G	A A	T T	T T	T T	T T	A A	G G	G G	C C	G G	A A	G G	C C	A A	C C	G G	C C	G G	G G	A A	A A	G G	A A	C C	G G	G G	G G	A A	C C	G G	A A	A A	C C	C C	0 0	0 0	0 0	G G	G G	T T	C C	G G	A A	C C	G G	G G	G G	A A	C C	A A	0 0	T T	T T	G G	0 0	C C	C C	T T	C C	0 0	C C	C C	C C	A A	C C	G G	C C	A A	T T	C C	G G	T T	C C	T T	G G	T T	T T	T T	T T	G G	A A	G G	G G	G G	G G	0 0	0 0	0 0	0 0	0 0	0 0	0 0	0 0	0 0	0 0	0 0	0 0	0 0	C C	A A	G G	T T	C C	G G	0 0	A A	G G	0 0	G G	T T	A A	G G	G G	A A	T T	G G	C C	A A	T T	C C	A A	T T	G G	A A	A A	C C	T T	T T	T T	C C	T T	A A	G G	G G	A A	G G	G G	G G	T T	T T	A A	C C	T T	C C	G G	T T	G G	C C	A A	0 0	0 0	T T	T T	T T	G G	T T	A A	T T	C C	A A	T T	G G	T T	T T	C C	C C	C C	A A	T T	T T	A A	C C	A A	T T	G G	G G	G G	0 0	A A	A A	C C	C C	0 0	T T	A A	A A	A A	A A	G G	C C	C C	C C	G G	C C	T T	A A	G G	G G	G G	C C	T T	G G	A A	A A	A A	C C	C C	C C	G G	T T	G G	0 0	G G	T T	T T	G G	T T	C C	G G	T T	G G	A A	G G	C C	A A	A A	C C	A A	G G	C C	C C	0 0	C C	T T	C C	0 0	0 0	0 0	0 0	0 0	G G	T T	G G	G G	G G	C C	C C	T T	C C	A A	A A	C C	C C	G G	G G	G G	A A	C C	G G	G G	A A	A A	G G	G G	G G	T T	G G	G G	G G	T T	C C	G G	0 0	0 0	C C	C C	T T	C C	T T	C C	C C	C C	T T	A A	0 0	C C	T T	T T	G G	C C	A A	T T	A A	A A	G G	G G	G G	C C	C C	T T	T T	G G	C C	G G	A A	T T	A A	T T	G G	T T	G G	A A	G G	T T	A A	G G	G G	A A	0 0	0 0	A A	G G	C C	A A	A A	C C	C C	A A	G G	C C	G G	G G	T T	C C	G G	G G	G G	G G	C C	T T	C C	G G	T T	T T	G G	G G	G G	C C	C C	A A	C C	G G	T T	C C	T T	G G	A A	G G	A A	T T	G G	A A	G G	A A	A A	0 0	T T	G G	C C	G G	A A	C C	A A	T T	T T	0 0	G G	0 0	0 0	0 0	C C	G G	A A	G G	G G	C C	G G	T T	T T	A A	G G	G G	A A	A A	T T	G G	G G	A A	G G	C C	T T	C C	T T	C C	C C	A A	0 0	C C	A A	C C	A A	G G	C C	G G	C C	T T	G G	0 0	0 0	0 0	0 0	0 0	0 0	0 0	C C	C C	G G	G G	G G	G G	A A	G G	C C	G G	C C	C C	C C	A A	G G	T T	G G	G G	G G	G G	A A	C C	A A	G G	G G	A A	T T	G G	G G	C C	A A	C C	0 0	G G	T T	G G	G G	G G	A A	G G	A A	A A	C C	C C	C C	A A	C C	C C	0 0	C C	C C	T T	G G	C C	T T	G G	G G	G G	G G	A A	G G	G G	G G	T T	C C	T T	C C	G G	A A	C C	G G	C C	G G	A A	C C	G G	T T	A A	C C	C C	T T	T T	T T	G G	C C	T T	C C	A A	G G	T T	T T	A A	T T	0 0	A A	C C	A A	A A	T T	A A	A A	A A	C C	0 0	C C	C C	T T	T T	G G	A A	G G	C C	A A	C C	0 0	0 0	0 0	0 0	0 0	0 0	C C	T T	C C	G G	A A	T T	A A	G G	T T	A A	G G	G G	T T	A A	0 0	0 0	T T	G G	C C	C C	T T	G G	T T	C C	G G	A A	A A	G G	T T	G G	A A	G G	T T	T T	A A	T T	T T	0 0	A A	A A	A A	G G	G G	G G	0 0	T T	C C	C C	A A	G G	T T	A A	C C	G G	T T	G G	T T	C C	A A	T T	C C	C C	T T	A A	C C	T T	G G	G G	T T	A A	G G	A A	A A	G G	0 0	C C	C C	C C	T T	T T	C C	A A	A A	C C	C C	A A	C C	T T	A A	T T	G G	C C	G G	T T	A A	T T	C C	C C	C C	T T	G G	C C	G G	C C	C C	A A	C C	T T	G G	T T	A A	C C	A A	C C	G G	G G	A A	C C	C C	G G	G G	G G	A A	C C	A A	G G	G G	C C	G G	0 0	G G	G G	C C	G G	T T	G G	C C	C C	T T	C C	C C	A A	T T	G G	T T	G G	A A	C C	A A	C C	C C	T T	T T	C C	G G	C C	G G	G G	G G	G G	C C	C C	C C	G G	G G	A A	C C	G G	T T	G G	G G	0 0	0 0	0 0	0 0	0 0	0 0	0 0	0 0	0 0	0 0	0 0	0 0	0 0	0 0	0 0	G G	C C	G G	G G	G G	C C	G G	A A	C C	T T	G G	T T	A A	0 0	G G	C C	A A	A A	A A	A A	A A	G G	C C	G G	T T	T T	G G	G G	A A	C C	0 0	C C	A A	T T	T T	T T	G G	G G	T T	C C	C C	C C	A A	C C	C C	G G	A A	A A	T T	G G	A A	A A	T T	T T	G G	A A	A A	C C	C C	A A	A A	G G	0 0	T T	T T	G G	0 0	C C	G G	C C	C C	C C	A A	C C	C C	G G	C C	A A	G G	C C	T T	G G	0 0	T T	T T	C C	C C	C C	T T	C C	A A	G G	T T	A A	C C	C C	T T	T T	C C	T T	C C	T T	T T	T T	G G	G G	A A	T T	C C	C C	G G	C C	G G	C C	A A	C C	G G	T T	C C	A A	C C	T T	G G	T T	G G	C C	A A	G G	0 0	A A	A A	G G	G G	C C	0 0	T T	G G	A A	C C	G G	G G	G G	C C	A A	C C	A A	A A	C C	G G	T T	C C	C C	C C	A A	G G	G G	T T	C C	C C	A A	C C	G G	A A	T T	G G	G G	A A	C C	C C	T T	T T	G G	G G	C C	G G	C C	A A	T T	T T	G G	C C	T T	C C	C C	0 0	C C	C C	T T	T T	T T	T T	C C	C C	0 0	G G	0 0	0 0	0 0	G G	T T	A A	0 0	0 0	0 0	0 0	C C	A A	G G	C C	0 0	G G	C C	C C	G G	C C	C C	A A	C C	G G	G G	G G	C C	A A	T T	A A	A A	T T	G G	C C	C C	G G	A A	C C	C C	T T	G G	C C	G G	A A	G G	G G	G G	C C	C C	T T	C C	C C	G G	C C	T T	G G	C C	A A	G G	C C	C C	G G	G G	C C	A A	C C	A A	T T	T T	T T	G G	A A	T T	C C	A A	G G	C C	T T	T T	C C	A A	T T	A A	0 0	G G	G G	G G	C C	T T	G G	T T	T T	C C	C C	A A	C C	C C	C C	C C	T T	C C	G G	T T	A A	G G	C C	0 0	0 0	0 0	0 0	0 0	T T	G G	G G	G G	G G	A A	T T	C C	T T	G G	C C	A A	G G	A A	G G	0 0	0 0	0 0	0 0	0 0	0 0	0 0	0 0	0 0	0 0	0 0	0 0	0 0	0 0	0 0	0 0	C C	T T	G G	A A	C C	T T	A A	T T	A A	C C	C C	C C	T T	A A	T T	G G	C C	T T	0 0	A A	T T	G G	T T	T T	C C	A A	G G	C C	G G	C C	C C	A A	T T	G G	G G	C C	C C	G G	A A	G G	C C	C C	G G	G G	T T	G G	0 0	0 0	T T	G G	A A	A A	C C	G G	T T	C C	A A	T T	0 0	T T	A A	C C	C C	T T	A A	C C	C C	C C	0 0	0 0	G G	C C	T T	0 0	C C	G G	C C	C C	C C	C C	G G	C C	G G	0 0	C C	T T	A A	0 0	0 0	0 0	T T	A A	0 0	A A	G G	G G	A A	G G	T T	T T	C C	C C	G G	A A	T T	C C	G G	C C	G G	T T	T T	A A	C C	C C	G G	0 0	T T	C C	G G	C C	T T	C C	A A	A A	A A	T T	C C	C C	A A	T T	G G	C C	C C	T T	G G	T T	T T	G G	C C	C C	T T	C C	G G	A A	T T	C C	C C	A A	C C	C C	C C	C C	A A	T T	G G	G G	T T	T T	C C	A A	T T	G G	G G	C C	C C	A A	G G	T T	G G	T T	G G	T T	C C	T T	T T	T T	T T	C C	T T	A A	C C	T T	0 0	0 0	0 0	0 0	0 0	0 0	0 0	A A	T T	G G	C C	G G	T T	C C	G G	G G	C C	G G	T T	G G	G G	A A	0 0	T T	C C	G G	T T	G G	C C	C C	T T	C C	A A	G G	G G	A A	A A	A A	G G	A A	C C	G G	C C	T T	A A	G G	C C	0 0	C C	T T	T T	G G	A A	A A	C C	A A	G G	T T	A A	T T	A A	A A	T T	A A	C C	T T	G G	C C	G G	T T	C C	C C	A A	C C	G G	G G	C C	C C	G G	0 0	C C	G G	T T	G G	T T	T T	T T	G G	A A	C C	G G	T T	T T	C C	C C	A A	G G	G G	C C	G G	C C	T T	G G	0 0	0 0	G G	G G	T T	T T	A A	C C	G G	T T	A A	0 0	0 0	0 0	0 0	0 0	0 0	0 0	0 0	0 0	T T	G G	G G	G G	C C	G G	T T	A A	G G	C C	G G	T T	A A	C C	C C	C C	T T	C C	A A	C C	G G	C C	G G	C C	G G	0 0	G G	G G	A A	0 0	0 0	0 0	0 0	0 0	0 0	0 0	0 0	C C	G G	C C	G G	G G	G G	C C	C C	G G	A A	T T	A A	A A	T T	0 0	A A	0 0	G G	C C	C C	C C	A A	G G	C C	C C	T T	G G	A A	0 0	C C	C C	T T	G G	C C	G G	T T	C C	T T	T T	T T	T T	A A	C C	T T	G G	C C	T T	T T	G G	C C	A A	C C	A A	C C	C C	G G	C C	T T	G G	T T	T T	A A	T T	C C	0 0	A A	A A	C C	C C	G G	C C	C C	C C	C C	A A	G G	C C	C C	T T	0 0	T T	T T	C C	G G	G G	G G	G G	C C	C C	T T	C C	A A	G G	G G	T T	C C	A A	C C	A A	0 0	0 0	0 0	0 0	0 0	0 0	0 0	0 0	0 0	0 0	0 0	0 0	0 0	0 0	0 0	0 0	T T	C C	A A	G G	A A	T T	C C	A A	T T	A A	G G	A A	G G	G G	G G	G G	0 0	G G	T T	G G	T T	0 0	C C	A A	G G	G G	C C	T T	G G	C C	T T	A A	A A	C C	A A	0 0	0 0	T T	G G	G G	0 0	G G	G G	C C	A A	0 0	A A	A A	A A	C C	C C	C C	T T	A A	A A	A A	A A	C C	A A	G G	C C	G G	A A	A A	T T	G G	G G	T T	A A	T T	A A	T T	C C	A A	G G	C C	G G	G G	T T	T T	C C	A A	C C	C C	A A	A A	T T	G G	T T	T T	T T	C C	A A	A A	C C	G G	T T	C C	T T	C C	C C	T T	T T	T T	C C	G G	0 0	0 0	0 0	0 0	0 0	0 0	0 0	0 0	0 0	0 0	0 0	0 0	0 0	0 0	0 0	0 0	0 0	0 0	0 0	0 0	0 0	A A	C C	G G	C C	C C	A A	G G	T T	T T	T T	G G	G G	T T	C C	G G	C C	0 0	T T	C C	G G	G G	G G	A A	C C	A A	C C	G G	T T	G G	G G	G G	A A	C C	G G	C C	A A	C C	A A	C C	C C	C C	A A	C C	A A	A A	C C	T T	A A	C C	T T	C C	G G	T T	C C	C C	C C	0 0	0 0	0 0	0 0	0 0	0 0	0 0	0 0	0 0	A A	0 0	G G	C C	T T	T T	C C	A A	A A	A A	C C	C C	T T	T T	C C	T T	A A	A A	G G	A A	A A	C C	A A	T T	T T	T T	A A	A A	0 0	0 0	C C	A A	A A	C C	0 0	0 0	0 0	0 0	0 0	0 0	T T	A A	G G	A A	G G	A A	A A	C C	A A	C C	T T	C C	0 0	C C	T T	T T	T T	C C	G G	A A	C C	C C	C C	C C	T T	T T	A A	A A	G G	A A	G G	C C	C C	G G	A A	T T	C C	G G	T T	C C	G G	G G	T T	T T	G G	G G	A A	G G	C C	T T	C C	A A	C C	0 0	0 0	0 0	0 0	0 0	0 0	0 0	0 0	0 0	0 0	0 0	0 0	0 0	0 0	0 0	A A	A A	A A	T T	A A	T T	T T	A A	A A	A A	G G	T T	A A	A A	G G	G G	T T	C C	C C	C C	C C	A A	C C	T T	T T	T T	T T	T T	A A	A A	A A	A A	T T	A A	G G	C C	T T	C C	C C	T T	T T	T T	T T	A A	C C	G G	A A	C C	T T	C C	C C	T T	C C	G G	C C	C C	C C	G G	T T	C C	G G	G G	T T	G G	T T	G G	G G	A A	A A	A A	C C	C C	G G	A A	C C	T T	T T	G G	A A	A A	C C	G G	A A	A A	G G	T T	C C	C C	T T	G G	C C	C C	T T	T T	C C	A A	0 0	0 0	0 0	C C	C C	G G	C C	T T	T T	T T	G G	A A	A A	A A	C C	A A	G G	T T	A A	A A	C C	A A	C C	T T	A A	T T	G G	C C	T T	A A	C C	A A	G G	A A	A A	G G	C C	C C	A A	A A	C C	G G	T T	G G	T T	C C	C C	G G	G G	T T	C C	G G	T T	A A	A A	T T	T T	A A	A A	C C	T T	A A	T T	A A	A A	C C	A A	C C	C C	G G	T T	G G	A A	T T	C C	A A	C C	A A	A A	A A	G G	T T	C C	C C	A A	T T	T T	T T	A A	T T	T T	A A	A A	T T	T T	A A	G G	T T	C C	A A	G G	C C	T T	T T	T T	A A	C C	T T	C C	T T	T T	A A	G G	C C	A A	G G	G G	C C	A A	T T	A A	A A	A A	C C	C C	C C	G G	A A	A A	G G	G G	A A	A A	A A	C C	G G	T T	A A	C C	G G	T T	A A	T T	A A	A A	C C	T T	C C	A A	T T	C C	A A	A A	G G	G G	T T	G G	G G	A A	T T	C C	A A	A A	G G	G G	G G	C C	C C	G G	T T	A A	C C	C C	G G	A A	A A	A A	G G	A A	A A	C C	A A	C C	A A	A A	A A	A A	C C	C C	T T	C C	A A	T T	A A	A A	T T	G G	T T	G G	G G	A A	A A	T T	A A	G G	G G	C C	C C	G G	G G	T T	A A	T T	A A	G G	T T	C C	C C	A A	T T	A A	C C	T T	C C	G G	T T	C C	T T	T T	C C	T T	T T	C C	T T	A A	A A	T T	T T	G G	T T	A A	A A	T T	A A	A A	A A	T T	G G	G G	G G	A A	G G	T T	A A	T T	C C	T T	C C	T T	T T	A A	A A	C C	A A	A A	T T	T T	T T	G G	T T	A A	T T	G G	A A	T T	T T	C C	C C	A A	C C	A A	G G	G G	T T	T T	A A	T T	T T	G G	C C	T T	T T	C C	G G	A A	A A	G G	T T	A A	C C	0 0	G G	G G	A A	A A	C C	A A	T T	T T	C C	A A	T T	C C	G G	C C	C C	A A	G G	A A	C C	T T	C C	A A	A A	A A	C C	G G	T T	A A	T T	A A	C C	T T	T T	G G	A A	A A	T T	A A	A A	G G	C C	T T	G G	A A	T T	T T	T T	T T	T T	T T	C C	A A	T T	T T	C C	C C	T T	C C	C C	T T	A A	G G	C C	T T	G G	C C	A A	C C	G G	A A	G G	A A	C C	G G	A A	T T	T T	T T	T T	T T	C C	C C	G G	A A	G G	A A	C C	G G	T T	A A	T T	A A	G G	T T	G G	A A	A A	T T	C C	A A	G G	A A	T T	A A	C C	G G	T T	A A	T T	C C	C C	T T	G G	C C	C C	T T	C C	C C	T T	T T	A A	T T	T T	G G	G G	A A	A A	G G	A A	C C	C C	A A	A A	C C	T T	A A	T T	C C	C C	G G	T T	T T	G G	G G	T T	C C	C C	C C	C C	T T	C C	G G	G G	A A	G G	T T	C C	C C	C C	G G	A A	G G	G G	C C	G G	T T	G G	C C	A A	A A	T T	A A	T T	T T	A A	C C	G G	C C	G G	A A	A A	G G	C C	A A	A A	G G	T T	T T	A A	T T	A A	C C	C C	T T	G G	T T	C C	T T	A A	C C	G G	T T	G G	T T	G G	C C	A A	A A	A A	G G	A A	A A	C C	G G	C C	G G	G G	G G	C C	C C	G G	C C	A A	G G	G G	C C	C C	A A	T T	G G	C C	C C	A A	T T	A A	G G	A A	G G	A A	G G	G G	T T	T T	C C	A A	G G	C C	A A	G G	G G	A A	C C	A A	T T	G G	A A	G G	T T	T T	A A	G G	C C	A A	A A	T T	A A	C C	C C	T T	A A	C C	A A	G G	A A	A A	C C	T T	T T	C C	T T	A A	A A	C C	A A	A A	A A	G G	A A	A A	G G	A A	G G	T T	C C	T T	C C	G G	C C	G G	T T	A A	T T	A A	G G	T T	G G	T T	A A	C C	C C	A A	G G	A A	T T	C C	T T	G G	C C	T T	A A	A A	A A	A A	T T	C C	G G	C C	C C	T T	A A	A A	A A	C C	C C	C C	A A	T T	A A	T T	T T	C C	T T	A A	G G	A A	T T	C C	T T	C C	A A	C C	A A	G G	G G	A A	T T	A A	T T	A A	A A	T T	C C	G G	C C	C C	A A	G G	T T	T T	C C	T T	T T	A A	A A	G G	C C	A A	T T	T T	A A	T T	G G	T T	T T	T T	C C	G G	T T	G G	A A	T T	A A	C C	C C	A A	0 0	A A	A A	T T	T T	T T	G G	C C	G G	A A	A A	A A	T T	T T	C C	A A	C C	C C	G G	C C	C C	A A	T T	T T	A A	C C	A A	C C	G G	G G	A A	T T	G G	G G	T T	C C	T T	T T	G G	T T	T T	T T	A A	T T	C C	C C	A A	C C	G G	T T	G G	C C	A A	G G	C C	T T	A A	C C	G G	A A	T T	T T	G G	G G	T T	T T	A A	C C	T T	A A	A A	T T	T T	G G	0 0	0 0	A A	A A	G G	A A	A A	T T	T T	T T	A A	C C	T T	C C	C C	T T	C C	T T	T T	T T	A A	T T	C C	C C	C C	G G	A A	G G	A A	G G	A A	G G	G G	A A	A A	C C	A A	A A	G G	C C	A A	T T	G G	A A	G G	A A	T T	G G	T T	T T	T T	C C	C C	0 0	0 0	G G	T T	C C	C C	A A	C C	G G	G G	G G	C C	A A	T T	A A	G G	C C	C C	G G	A A	T T	A A	T T	0 0	0 0	C C	T T	C C	G G	C C	C C	C C	G G	G G	T T	A A	A A	T T	G G	T T	A A	C C	T T	A A	G G	C C	C C	G G	G G	G G	C C	G G	C C	T T	A A	T T	T T	G G	A A	G G	G G	A A	A A	T T	C C	T T	T T	A A	C C	T T	A A	G G	T T	T T	C C	C C	C C	T T	C C	T T	T T	G G	A A	A A	G G	T T	G G	A A	T T	G G	G G	G G	T T	A A	A A	G G	G G	A A	T T	C C	A A	T T	T T	C C	T T	A A	T T	A A	G G	A A	T T	A A	A A	G G	A A	C C	A A	A A	C C	G G	G G	T T	A A	G G	G G	G G	A A	A A	A A	A A	C C	A A	A A	G G	G G	G G	T T	G G	T T	0 0	G G	G G	A A	G G	A A	G G	G G	G G	T T	A A	T T	C C	G G	G G	G G	A A	A A	C C	T T	T T	A A	G G	G G	G G	T T	G G	G G	G G	A A	A A	C C	A A	T T	C C	A A	C C	A A	C C	G G	C C	T T	A A	A A	A A	T T	G G	A A	C C	C C	A A	A A	T T	T T	C C	T T	A A	C C	A A	G G	G G	T T	G G	A A	T T	T T	A A	C C	T T	G G	A A	A A	T T	A A	G G	T T	A A	T T	T T	G G	G G	T T	G G	C C	T T	A A	T T	T T	A A	T T	T T	T T	G G	G G	T T	T T	A A	A A	C C	C C	G G	G G	G G	G G	T T	G G	T T	G G	G G	G G	G G	C C	T T	C C	A A	A A	A A	C C	T T	T T	C C	C C	A A	T T	C C	C C	A A	A A	A A	C C	C C	C C	C C	G G	A A	A A	G G	T T	A A	A A	C C	A A	C C	A A	G G	C C	G G	C C	T T	T T	G G	A A	C C	A A	G G	T T	A A	C C	A A	A A	T T	C C	G G	T T	A A	T T	T T	C C	G G	A A	T T	A A	A A	T T	C C	T T	G G	A A	A A	T T	C C	A A	G G	T T	G G	T T	T T	T T	T T	G G	C C	A A	T T	C C	A A	G G	A A	T T	C C	G G	G G	T T	A A	A A	A A	C C	C C	C C	A A	T T	A A	T T	C C	C C	A A	A A	T T	C C	T T	A A	G G	G G	C C	T T	T T	T T	C C	C C	A A	A A	C C	T T	A A	C C	C C	A A	T T	A A	A A	A A	T T	C C	A A	A A	G G	C C	G G	A A	T T	C C	G G	C C	T T	A A	A A	T T	T T	G G	C C	C C	C C	A A	T T	A A	T T	G G	A A	G G	C C	T T	G G	T T	G G	G G	A A	A A	T T	A A	C C	G G	T T	C C	T T	C C	T T	A A	T T	T T	A A	T T	T T	A A	A A	C C	G G	A A	A A	C C	A A	A A	A A	A A	A A	G G	A A	T T	T T	C C	A A	A A	C C	C C	G G	G G	G G	T T	C C	T T	A A	T T	T T	G G	C C	T T	C C	C C	T T	C C	A A	C C	C C	C C	T T	A A	C C	G G	C C	C C	C C	A A	G G	G G	T T	G G	A A	A A	T T	T T	C C	T T	G G	0 0	0 0	A A	G G	A A	G G	C C	T T	C C	C C	C C	A A	A A	A A	C C	T T	0 0	A A	A A	A A	G G	T T	G G	T T	0 0	0 0	G G	G G	C C	A A	A A	G G	T T	T T	T T	T T	T T	C C	C C	G G	A A	C C	C C	T T	G G	T T	G G	C C	A A	A A	A A	C C	C C	T T	A A	A A	A A	T T	0 0	G G	G G	G G	C C	A A	G G	G G	C C	T T	A A	C C	T T	C C	A A	A A	G G	T T	T T	A A	C C	A A	T T	G G	C C	T T	C C	A A	T T	G G	T T	C C	A A	C C	T T	C C	G G	T T	T T	A A	T T	T T	T T	T T	A A	C C	T T	A A	A A	G G	G G	G G	T T	G G	C C	T T	T T	T T	A A	G G	T T	T T	A A	C C	G G	A A	T T	T T	A A	T T	C C	A A	G G	G G	T T	G G	C C	G G	T T	C C	T T	A A	T T	A A	A A	G G	A A	T T	T T	C C	T T	C C	A A	T T	C C	A A	C C	T T	C C	A A	A A	A A	A A	A A	G G	A A	T T	T T	G G	C C	T T	T T	T T	T T	T T	A A	G G	G G	G G	T T	C C	C C	T T	T T	G G	T T	C C	G G	G G	C C	A A	G G	C C	T T	T T	C C	T T	C C	C C	C C	A A	G G	A A	T T	T T	C C	T T	C C	A A	C C	C C	C C	G G	A A	A A	G G	C C	G G	A A	A A	T T	A A	A A	G G	T T	T T	A A	C C	G G	T T	A A	A A	C C	G G	C C	T T	A A	T T	G G	A A	C C	T T	T T	G G	T T	G G	G G	G G	C C	C C	A A	A A	T T	G G	C C	C C	C C	C C	A A	C C	A A	G G	C C	C C	C C	T T	G G	C C	C C	G G	T T	A A	G G	G G	C C	C C	G G	C C	G G	T T	A A	C C	G G	G G	G G	G G	G G	G G	T T	T T	T T	G G	G G	G G	G G	A A	A A	C C	G G	T T	T T	G G	A A	C C	C C	G G	A A	G G	A A	C C	G G	G G	T T	A A	T T	G G	T T	A A	A A	A A	A A	A A	A A	A A	G G	A A	C C	C C	G G	A A	A A	A A	T T	A A	C C	A A	G G	A A	G G	A A	T T	G G	G G	A A	T T	G G	T T	G G	C C	T T	C C	T T	T T	T T	T T	A A	G G	G G	A A	A A	C C	C C	T T	A A	A A	T T	A A	G G	T T	T T	T T	C C	T T	C C	A A	A A	G G	C C	C C	G G	T T	T T	C C	A A	C C	G G	G G	G G	G G	T T	G G	T T	G G	A A	A A	T T	A A	G G	T T	G G	C C	G G	T T	C C	A A	A A	T T	G G	C C	C C	T T	G G	A A	C C	G G	C C	G G	G G	A A	T T	G G	C C	C C	C C	A A	T T	A A	T T	G G	G G	A A	G G	C C	G G	C C	T T	G G	C C	T T	A A	T T	A A	G G	C C	A A	A A	A A	C C	T T	A A	T T	T T	A A	T T	C C	C C	A A	A A	C C	C C	G G	C C	C C	G G	G G	G G	A A	T T	A A	C C	A A	G G	C C	A A	G G	G G	G G	C C	G G	G G	A A	C C	T T	A A	A A	C C	G G	T T	G G	T T	G G	T T	G G	A A	C C	G G	A A	G G	A A	A A	C C	A A	A A	G G	T T	G G	G G	G G	C C	C C	A A	G G	C C	A A	T T	A A	C C	G G	A A	A A	T T	T T	T T	G G	G G	C C	A A	C C	A A	C C	C C	C C	G G	A A	C C	C C	T T	C C	A A	C C	C C	A A	C C	A A	C C	T T	T T	C C	T T	C C	G G	C C	A A	T T	G G	C C	C C	T T	C C	G G	C C	C C	C C	G G	A A	C C	C C	A A	T T	C C	T T	G G	C C	T T	A A	C C	G G	C C	A A	C C	G G	C C	G G	A A	T T	A A	A A	T T	T T	A A	G G	G G	C C	G G	G G	T T	T T	T T	A A	T T	G G	C C	G G	G G	T T	T T	A A	A A	A A	T T	A A	A A	A A	A A	T T	T T	T T	T T	T T	C C	G G	C C	A A	G G	G G	G G	G G	G G	G G	G G	C C	G G	C C	G G	T T	T T	A A	T T	C C	A A	T T	A A	A A	A A	G G	T T	C C	C C	G G	G G	G G	G G	A A	T T	C C	G G	C C	C C	C C	G G	G G	C C	G G	G G	G G	T T	A A	G G	G G	G G	T T	A A	G G	T T	G G	C C	T T	A A	T T	G G	A A	G G	A A	G G	T T	G G	C C	G G	A A	C C	G G	A A	A A	C C	A A	C C	T T	C C	C C	G G	A A	A A	C C	T T	A A	C C	C C	C C	C C	T T	G G	G G	A A	A A	T T	T T	G G	T T	T T	C C	C C	A A	C C	G G	T T	G G	C C	A A	T T	A A	A A	G G	T T	G G	G G	G G	T T	T T	T T	A A	A A	A A	A A	A A	A A	C C	T T	T T	T T	C C	C C	A A	C C	A A	T T	A A	A A	C C	T T	A A	A A	T T	A A	T T	T T	A A	A A	G G	T T	C C	A A	G G	A A	T T	A A	A A	G G	T T	G G	A A	G G	T T	A A	C C	G G	A A	T T	A A	A A	T T	T T	A A	G G	A A	T T	A A	T T	A A	C C	G G	G G	A A	T T	T T	A A	A A	G G	T T	T T	A A	C C	G G	A A	T T	T T	T T	T T	T T	A A	A A	A A	A A	C C	T T	A A	T T	A A	T T	A A	C C	C C	G G	T T	A A	A A	C C	A A	T T	C C	A A	C C	C C	A A	G G	G A	G G	C C	G G	C C	T T	T T	T T	A A	A A	G G	G G	A A	T T	G G	A A	C C	A A	A A	G G	T T	G G	G G	A A	T T	C C	A A	A A	G G	C C	T T	A A	G G	T T	G G	G G	G G	A A	C C	C C	A A	C C	A A	A A	T T	T T	G G	T T	T T	A A	A A	A A	G G	A A	T T	A A	G G	A A	T T	A A	A A	A A	A A	A A	A A	A A	A A	C C	C C	G G	A A	A A	A A	G G	G G	C C	A A	T T	A A	T T	C C	G G	A A	T T	C C	T T	C C	A A	T T	A A	A A	A A	A A	T T	A A	C C	T T	A A	A A	A A	T T	A A	A A	C C	A A	C C	A A	T T	A A	A A	A A	A A	T T	A A	T T	A A	A A	C C	G G	C C	A A	G G	T T	C C	T T	T T	A A	T T	A A	A A	C C	A A	T T	G G	A A	T T	A A	T T	G G	A A	G G	G G	A A	T T	A A	A A	G G	T T	T T	C C	A A	C C	T T	A A	G G	T T	A A	C C	G G	A A	A A	G G	A A	T T	C C	A A	T T	T T	T T	A A	G G	G G	T T	A A	A A	A A	T T	A A	A A	A A	G G	C C	T T	C C	T T	C C	A A	T T	G G	T T	T T	G G	A A	T T	A A	C C	T T	A A	A A	G G	T T	G G	T T	A A	G G	A A	A A	G G	A A	T T	T T	A A	G G	A A	T T	T T	G G	A A	T T	A A	G G	A A	A A	A A	T T	T T	A A	T T	T T	A A	C C	C C	A A	A A	T T	A A	T T	C C	T T	C C	T T	A A	A A	A A	C C	A A	A A	G G	T T	A A	T T	T T	T T	A A	T T	T T	T T	A A	G G	C C	G G	A A	G G	T T	A A	A A	T T	T T	T T	C C	T T	A A	A A	A A	T T	G G	T T	T T	C C	A A	A A	A A	T T	C C	T T	C C	A A	G G	A A	T T	A A	T T	A A	T T	G G	T T	C C	T T	T T	T T	C C	T T	G G	G G	G G	C C	A A	A A	A A	A A	C C	T T	A A	G G	C C	G G	C C	T T	C C	A A	C C	C C	A A	A A	A A	T T	T T	A A	C C	G G	A A	A A	A A	G G	A A	A A	A A	C C	C C	T T	A A	C C	T T	A A	T T	A A	C C	T T	T T	T T	A A	A A	C C	T T	T T	T T	T T	G G	A A	T T	A A	T T	A A	T T	A A	C C	A A	T T	A A	T T	A A	A A	A A	G G	G G	T T	T T	A A	T T	C C	G G	G G	A A	T T	G G	C C	0 0	0 0	0 0	T T	T T	A A	A A	T T	A A	C C	C C	A A	G G	A A	A A	T T	T T	G G	T T	G G	C C	T T	A A	T T	A A	A A	T T	T T	A A	A A	A A	C C	T T	G G	T T	T T	A A	A A	C C	T T	T T	G G	A A	T T	T T	G G	A A	A A	A A	A A	A A	G G	A A	A A	C C	G G	A A	T T	T T	T T	C C	A A	T T	T T	G G	G G	A A	A A	C C	G G	A A	A A	G G	G G	T T	T T	T T	T T	A A	T T	A A	A A	A A	C C	T T	C C	A A	T T	T T	T T	T T	A A	A A	T T	A A	G G	T T	G G	T T	C C	C C	C C	T T	A A	T T	C C	T T	A A	T T	G G	G G	T T	C C	T T	T T	T T	C C	C C	A A	A A	A A	T T	G G	T T	T T	T T	C C	G G	A A	G A	T T	A A	C C	A A	A A	G G	A A	A A	A A	T T	T T	A A	T T	T T	A A	G G	T T	A A	A A	A A	T T	T T	C C	G G	T T	T T	C C	A A	C C	T T	A A	A A	T T	G G	T T	G G	C C	T T	A A	A A	0 0	T T	T T	A A	C C	C C	A A	G G	A A	A A	T T	G G	A A	T T	A A	C C	A A	A A	T T	A A	A A	C C	T T	C C	T T	C C	T T	T T	A A	T T	T T	T T	A A	G G	T T	G G	T T	G G	T T	T T	T T	C C	T T	G G	A A	T T	G G	A A	T T	A A	T T	A A	A A	A A	C C	A A	A A	G G	T T	C C	T T	A A	T T	A A	T T	T T	A A	A A	T T	T T	T T	G G	C C	G G	T T	A A	T T	C C	C C	T T	C C	A A	G G	C C	A A	T T	A A	C C	A A	T T	T T	A A	T T	T T	T T	T T	A A	A A	T T	A A	T T	A A	A A	A A	A A	0 0	0 0	0 0	0 0	0 0	0 0	0 0	A A	T T	G G	T T	C C	T T	T T	G G	A A	T T	A A	G G	T T	A A	T T	C C	A A	A A	T T	A A	C C	G G	A A	A A	A A	G G	T T	T T	T T	G G	A A	G G	A A	G G	G G	A A	A A	A A	G G	T T	A A	T T	A A	A A	T T	A A	G G	T T	A A	A A	A A	C C	A A	A A	A A	G G	A A	T T	G G	T T	A A	C C	G G	T T	G G	G G	T T	T T	A A	T T	T T	T T	G G	A A	C C	T T	T T	C C	T T	T T	A A	A A	T T	T T	T T	A A	C C	C C	T T	T T	A A	T T	A A	G G	C C	A A	G G	A A	A A	T T	C C	C C	T T	A A	T T	A A	T T	A A	T T	C C	T T	A A	G G	G G	T T	G G	T T	T T	C C	G G	T T	T T	A A	G G	C C	G G	A A	A A	T T	G G	C C	T T	T T	A A	A A	T T	G G	T T	G G	C C	G G	G G	T T	A A	G G	A A	T T	A A	A A	T T	A A	G G	C C	T T	T T	A A	A A	G G	G G	A A	A A	C C	A A	T T	T T	C C	T T	C C	A A	A A	T T	G G	G G	G G	A A	G G	G G	T T	G G	A A	A A	C C	A A	T T	T T	G G	C C	C C	A A	C C	A A	T T	A A	C C	A A	A A	C C	G G	T T	T T	G G	C C	G G	T T	T T	C C	A A	G G	A A	A A	T T	C C	C C	A A	A A	T T	G G	T T	T T	C C	A A	A A	A A	C C	G G	G G	T T	T T	T T	T T	A A	A A	T T	T T	C C	C C	T T	T T	T T	G G	T T	A A	G G	G G	G G	C C	T T	C C	C C	G G	C C	T T	G G	G G	G G	C C	T T	T T	C C	G G	C C	C C	C C	G G	T T	G G	A A	T T	G G	A A	C C	C C	G G	G G	A A	T T	T T	T T	A A	C C	T T	T T	A A	G G	T T	G G	C C	A A	C C	C C	A A	G G	T T	C C	C C	T T	T T	G G	A A	C C	G G	T T	A A	G G	A A	T T	T T	T T	T T	A A	G G	A A	G G	A A	A A	G G	G G	G G	A A	A A	C C	T T	T T	T T	T T	T T	G G	C C	T T	A A	G G	A A	T T	A A	A A	C C	C C	A A	G G	T T	G G	C C	G G	C C	A A	G G	C C	A A	A A	T T	C C	A A	G G	A A	A A	T T	C C	A A	A A	A A	T T	G G	G G	A A	C C	C C	A A	C C	T T	A A	C C	G G	T T	G G	C C	G G	T T	G G	T T	T T	T T	A A	T T	T T	G G	A A	A A	T T	A A	T T	G G	A A	C C	A A	A A	T T	C C	G G	A A	C C	C C	G G	G G	T T	T T	C C	G G	G G	G G	A A	T T	G G	C C	A A	T T	A A	G G	G G	A A	C C	A A	C C	C C	G G	T T	C C	A A	A A	C C	A A	A A	T T	A A	T T	A A	A A	C C	G G	A A	G G	T T	A A	C C	T T	C C	C C	A A	C C	T T	A A	T T	C C	A A	G G	C C	G G	T T	T T	G G	G G	T T	A A	A A	A A	A A	G G	G G	G G	T T	A A	A A	A A	G G	C C	C C	T T	G G	A A	T T	G G	T T	T T	C C	C C	A A	T T	T T	A A	A A	T T	T T	A A	T T	G G	C C	T T	T T	T T	G G	T T	T T	A A	A A	C C	T T	C C	G G	G G	T T	T T	A A	A A	A A	T T	T T	A A	A A	A A	A A	A A	C C	C C	T T	T T	T T	A A	G G	C C	A A	G G	C C	A A	A A	T T	A A	C C	C C	C C	A A	A A	C C	G G	T T	C C	A A	T T	A A	C C	T T	A A	C C	T T	G G	G G	C C	T T	T T	C C	C C	G G	C C	T T	A A	T T	A A	C C	T T	A A	C C	G G	A A	T T	T T	A A	G G	T T	T T	G G	T T	A A	A A	T T	A A	A A	T T	A A	T T	A A	T T	G G	A A	A A	C C	A A	C C	T T	A A	A A	G G	G G	A A	T T	T T	A A	A A	T T	G G	A A	A A	A A	A A	C C	A A	C C	G G	A A	G G	C C	T T	C C	T T	C C	A A	A A	G G	A A	G G	T T	G G	C C	T T	A A	C C	T T	A A	A A	C C	G G	G G	A A	G G	A A	A A	C C	T T	A A	A A	T T	C C	C C	C C	A A	C C	G G	T T	G G	C C	A A	T T	C C	A A	G G	A A	G G	G G	A A	T T	A A	A A	C C	G G	A A	T T	A A	C C	A A	T T	T T	A A	G G	A A	T T	C C	T T	T T	A A	C C	A A	T T	C C	T T	A A	G G	C C	C C	G G	T T	C C	T T	C C	T T	A A	T T	C C	T T	T T	T T	T T	C C	A A	G G	T T	A A	G G	T T	A A	T T	G G	G G	G G	G G	T T	C C	G G	A A	A A	A A	A A	G G	A A	G G	G G	C C	T T	G G	C C	G G	T T	G G	T T	A A	A A	G G	T T	C C	C C	G G	T T	A A	G G	G G	C C	C C	C C	C C	A A	C C	C C	T T	G G	G G	G G	G G	T T	G G	G G	A A	A A	C C	A A	C C	A A	A A	A A	G G	G G	G G	T T	T T	A A	A A	T T	G G	T T	T T	G G	A A	A A	G G	C C	G G	T T	C C	T T	G G	A A	A A	T T	A A	C C	A A	T T	G G	G G	A A	C C	A A	A A	G G	G G	T T	A A	T T	G G	T T	C C	A A	C C	A A	T T	G G	T T	G G	T T	A A	C C	G G	G G	T T	T T	C C	A A	C C	C C	C C	T T	T T	C C	T T	T T	C C	A A	G G	C C	A A	T T	T T	G G	T T	T T	C C	T T	A A	T T	A A	C C	T T	A A	C C	A A	G G	C C	T T	A A	G G	T T	T T	C C	C C	G G	G G	T T	C C	T T	C C	T T	A A	G G	A A	A A	A A	T T	T T	G G	T T	A A	A A	T T	G G	T T	C C	A A	A A	C C	G G	C C	A A	A A	T T	T T	T T	C C	T T	T T	T T	C C	C C	C C	A A	C C	C C	G G	T T	C C	C C	A A	T T	A A	C C	C C	A A	T T	A A	G G	C C	C C	G G	C C	C C	T T	A A	A A	A A	C C	A A	G G	T T	G G	G G	C C	T T	A A	G G	T T	T T	C C	G G	T T	T T	A A	C C	T T	C C	A A	G G	G G	T T	G G	A A	G G	T T	T T	G G	T T	A A	T T	C C	A A	A A	T T	C C	G G	G G	G G	G G	T T	C C	A A	T T	A A	C C	G G	A A	A A	T T	T T	G G	C C	G G	T T	T T	A A	G G	C C	T T	G G	T T	G G	A A	G G	T T	G G	A A	A A	T T	T T	A A	T T	T T	T T	A A	T T	G G	A A	A A	T T	C C	T T	G G	G G	C C	C C	T T	C C	G G	T T	A A	A A	T T	A A	A A	G G	A A	G G	A A	G G	C C	T T	C C	T T	T T	C C	C C	A A	A A	A A	C C	A A	C C	T T	C C	T T	G G	C C	A A	C C	T T	A A	A A	A A	C C	G G	A A	G G	T T	C C	T T	C C	T T	G G	G G	G G	C C	G G	T T	T T	G G	C C	G G	A A	G G	A A	A A	G G	T T	T T	G G	T T	C C	A A	C C	A A	A A	G G	A A	A A	A A	C C	A A	T T	A A	A A	A A	C C	A A	C C	G G	A A	C C	T T	G G	G G	G G	C C	A A	C C	A A	C C	G G	G G	A A	T T	C C	G G	T T	C C	A A	G G	G G	C C	G G	A A	C C	T T	G G	C C	T T	A A	G G	A A	G G	G G	C C	A A	T T	G G	C C	G G	G G	T T	G G	C C	G G	A A	A A	T T	C C	C C	C C	C C	G G	C C	G G	C C	G G	C C	C C	T T	G G	G G	G G	G G	C C	T T	A A	C C	T T	C C	G G	G G	G G	G G	G G	G G	C C	C C	G G	C C	C C	C C	A A	A A	T T	G G	G G	G G	G G	A A	T T	G G	C C	G G	C C	C C	G G	G G	A A	A A	G G	G G	C C	C C	C C	C C	G G	G G	T T	A A	T T	C C	A A	G G	T T	A A	C C	C C	A A	T T	T T	A A	G G	C C	G G	G G	G G	T T	C C	T T	G G	T T	C C	G G	C C	C C	T T	G G	C C	G G	C C	C C	G G	C C	C C	T T	G G	C C	A A	T T	A A	C C	G G	G G	T T	C C	A A	C C	G G	C C	G G	C C	G G	C C	C C	G G	G G	C C	G G	G G	G G	C C	G G	T T	G G	G G	A A	G G	G G	G G	G G	T T	C C	G G	G G	T T	A A	T T	C C	G G	T T	C C	G G	C C	A A	C C	C C	C C	C C	C C	C C	A A	G G	G G	G G	A A	T T	A A	G G	A A	A A	G G	T T	C C	C C	C C	T T	G G	G G	A A	C C	A A	T T	A A	G G	C C	G G	T T	G G	T T	C C	T T	A A	T T	T T	C C	A A	G G	G G	G G	T T	C C	C C	A A	0 0	C C	C C	T T	G G	G G	G G	A A	T T	G G	C C	T T	G G	G G	G G	T T	A A	A A	A A	G G	T T	A A	A A	G G	T T	A A	T T	G G	G G	C C	C C	C C	A A	G G	G G	G G	G G	C C	C C	C C	G G	C C	T T	G G	C C	T T	T T	T T	C C	G G	A A	A A	C C	A A	C C	A A	C C	G G	G G	T T	A A	A A	T T	G G	G G	T T	C C	C C	G G	G G	C C	A A	C C	G G	C C	T T	G G	G G	G G	A A	0 0	0 0	T T	T T	T T	0 0	C C	C C	A A	C C	T T	C C	G G	C C	G G	C C	C C	C C	G G	C C	T T	T T	T T	G G	A A	C C	T T	A A	A A	0 0	G G	C C	G G	T T	T T	C C	C C	A A	C C	A A	A A	C C	C C	0 0	G G	A A	A A	A A	G G	C C	G G	C C	C C	T T	G G	G G	C C	C C	G G	A A	T T	T T	G G	G G	G G	C C	A A	T T	A A	C C	A A	A A	G G	A A	G G	A A	A A	T T	T T	G G	C C	0 0	T T	G G	G G	G G	A A	C C	G G	G G	C C	G G	T T	A A	T T	C C	C C	A A	A A	A A	G G	C C	C C	C C	A A	A A	C C	T T	A A	A A	C C	G G	C C	0 0	C C	C C	A A	G G	A A	A A	T T	T T	G G	C C	C C	C C	T T	T T	T T	T T	T T	C C	C C	A A	G G	A A	C C	T T	A A	G G	G G	A A	T T	C C	T T	T T	C C	T T	A A	A A	T T	T T	T T	A A	C C	A A	T T	T T	T T	A A	T T	C C	G G	C C	C C	T T	C C	T T	A A	C C	G G	A A	G G	C C	G G	A A	C C	A A	C C	T T	T T	A A	A A	A A	C C	A A	G G	G G	G G	T T	A A	G G	G G	C C	C C	G G	C C	A A	T T	C C	G G	C C	G G	C C	C C	A A	C C	T T	T T	G G	A A	C C	C C	T T	T T	A A	G G	C C	G G	G G	T T	T T	T T	T T	G G	G G	A A	T T	T T	G G	A A	G G	A A	C C	C C	T T	A A	C C	C C	T T	G G	A A	C C	T T	A A	G G	T T	C C	A A	A A	T T	T T	A A	G G	C C	C C	T T	A A	G G	T T	A A	G G	A A	T T	A A	C C	T T	T T	T T	C C	A A	A A	C C	T T	T T	G G	A A	T T	C C	G G	G G	T T	C C	T T	G G	T T	G G	A A	G G	A A	C C	A A	C C	T T	C C	A A	C C	T T	T T	G G	A A	A A	T T	T T	T T	C C	G G	C C	G G	C C	C C	A A	T T	C C	A A	C C	A A	A A	C C	A A	G G	C C	C C	T T	G G	T T	0 0	C C	C C	A A	T T	A A	G G	C C	A A	G G	C C	A A	T T	C C	T T	C C	A A	G G	G G	T T	C C	G G	G G	T T	T T	A A	C C	A A	A A	C C	T T	A A	C C	T T	T T	T T	T T	T T	T T	C C	A A	C C	A A	T T	G G	A A	G G	T T	C C	T T	T T	G G	T T	C C	C C	G G	C C	A A	T T	G G	T T	G G	G G	T T	A A	C C	T T	C C	T T	A A	G G	T T	C C	C C	C C	G G	A A	G G	A A	A A	C C	A A	T T	G G	T T	T T	T T	C C	G G	G G	T T	G G	G G	C C	G G	C C	C C	T T	T T	A A	T T	T T	C C	A A	T T	A A	G G	T T	G G	A A	A A	G G	T T	T T	A A	A A	C C	A A	C C	T T	A A	G G	A A	G G	T T	C C	C C	A A	C C	0 0	0 0	T T	A A	T T	A A	A A	G G	T T	A A	C C	G G	G G	T T	C C	A A	C C	A A	A A	C C	A A	G G	T T	T T	C C	C C	T T	T T	C C	T T	A A	A A	T T	C C	A A	A A	A A	A A	A A	A A	T T	C C	T T	T T	A A	A A	A A	G G	T T	A A	A A	T T	T T	C C	C C	0 0	T T	T T	G G	G G	C C	G G	T T	G G	G G	C C	G G	A A	T T	T T	T T	T T	A A	G G	T T	T T	G G	C C	T T	T T	A A	C C	C C	G G	T T	G G	A A	T T	C C	G G	T T	T T	A A	A A	A A	A A	A A	T T	G G	T T	T T	G G	T T	A A	A A	A A	T T	G G	G G	C C	T T	G G	T T	T T	G G	T T	T T	G G	C C	C C	A A	T T	C C	T T	C C	T T	G G	C C	A A	A A	G G	G G	C C	A A	C C	T T	A A	A A	G G	C C	C C	C C	G G	A A	A A	A A	T T	T T	C C	A A	C C	T T	A A	T T	C C	C C	T T	T T	T T	G G	C C	A A	G G	A A	A A	T T	A A	C C	A A	T T	T T	A A	G G	G G	A A	T T	G G	C C	T T	C C	A A	T T	C C	T T	A A	G G	A A	C C	T T	A A	G G	A A	A A	C C	T T	C C	G G	C C	G G	G G	A A	G G	A A	T T	A A	C C	C C	G G	T T	T T	T T	T T	C C	G G	G G	A A	G G	G G	G G	T T	T T	T T	C C	G G	G G	C C	C C	G G	A A	T T	C C	T T	G G	C C	T T	T T	T T	A A	A A	G G	A A	G G	A A	T T	C C	T T	T T	G G	C C	T T	T T	G G	C C	C C	A A	C C	A A	A A	A A	C C	A A	G G	G G	C C	A A	C C	A A	T T	C C	A A	A A	C C	A A	C C	G G	G G	T T	A A	A A	G G	T T	A A	C C	T T	C C	A A	C C	A A	C C	T T	A A	G G	G G	T T	G G	T T	A A	T T	A A	A A	C C	C C	G G	C C	C C	C C	T T	T T	A A	T T	C C	A A	T T	A A	T T	A A	T T	T T	T T	A A	A A	T T	A A	A A	T T	G G	A A	A A	G G	C C	A A	A A	G G	A A	G G	G G	A A	A A	C C	T T	C C	A A	A A	T T	A A	C C	G G	A A	C C	A A	T T	T T	A A	A A	C C	A A	T T	T T	C C	C C	A A	G G	G G	G G	G G	T T	C C	G G	G G	G G	C C	G G	T T	C C	T T	T T	C C	A A	T T	C C	C C	C C	A A	G G	T T	A A	T T	C C	T T	C C	A A	C C	T T	G G	G G	C C	C C	T T	G G	G G	C C	C C	C C	C C	A A	T T	G G	A A	T T	A A	G G	C C	C C	G G	T T	A A	C C	G G	T T	0 0	A A	T T	A A	C C	C C	C C	T T	A A	G G	T T	T T	G G	T T	A A	T T	T T	C C	A A	C C	A A	C C	T T	T T	G G	T T	G G	T T	C C	C C	G G	T T	C C	T T	A A	A A	C C	G G	A A	T T	T T	C C	T T	T T	C C	T T	G G	T T	G G	T T	G G	A A	T T	T T	T T	T T	T T	T T	C C	T T	A A	C C	A A	A A	A A	A A	G G	C C	C C	A A	A A	T T	T T	G G	T T	A A	C C	A A	A A	G G	C C	C C	C C	C C	A A	A A	A A	T T	T T	G G	A A	A A	G G	A A	G G	T T	T T	C C	A A	A A	A A	G G	T T	C C	T T	G G	C C	T T	A A	C C	G G	T T	A A	A A	T T	C C	C C	G G	A A	G G	G G	T T	T T	A A	C C	C C	G G	G G	T T	G G	G G	T T	C C	T T	C C	A A	A A	T T	C C	A A	T T	A A	T T	C C	A A	A A	A A	C T	C C	C C	A A	T T	0 0	C C	C C	T T	A A	C C	G G	G G	T T	C C	T T	G G	0 0	A A	C C	G G	A A	T T	T T	A A	T T	T T	A A	A A	G G	T T	C C	A A	G G	A A	A A	0 0	G G	T T	C C	C C	T T	A A	A A	T T	T T	C C	A A	C C	G G	T T	A A	C C	C C	A A	C C	C C	A A	G G	C C	C C	T T	C C	A A	T T	G G	A A	A A	G G	G G	A A	A A	T T	G G	T T	T T	A A	C C	A A	T T	C C	T T	A A	C C	T T	A A	T T	C C	T T	T T	G G	C C	G G	G G	G G	T T	A A	C C	A A	C C	A A	A A	G G	A A	G G	T T	G G	A A	T T	A A	C C	T T	T T	A A	T T	C C	A A	C C	C C	G G	T T	C C	A A	T T	G G	T T	A A	T T	T T	G G	T T	T T	C C	T T	T C	T T	T T	C C	T T	A A	C C	T T	C C	C C	C C	C C	T T	T T	G G	T T	C C	T T	G G	A A	T T	C C	T T	T T	0 0	C C	G G	A A	C C	A A	A A	C C	T T	A A	A A	C C	G G	A A	G G	T T	G G	T T	G G	C C	C C	C C	T T	C C	T T	C C	G G	T T	G G	G G	A A	T T	T T	C C	G G	G G	C C	T T	G G	C C	G G	T T	G G	T T	A A	A A	T T	A A	A A	T T	A A	A A	G G	G G	A A	T T	T T	C C	T T	G G	T T	T T	0 0	T T	T T	A A	C C	T T	C C	A A	C C	T T	G G	T T	A A	A A	C C	A A	G G	T T	G G	C C	C C	A A	G G	C C	T T	G G	A A	A A	G G	A A	T T	A A	T T	T T	C C	A A	T T	C C	G G	T T	G G	T T	C C	C C	T T	A A	A A	G G	A A	T T	G G	G G	A A	T T	T T	T T	G G	C C	A A	A A	C C	A A	C C	G G	T T	A A	T T	C C	A A	C C	G G	A A	C C	G G	T T	T T	A A	A A	C C	A A	T T	C C	T T	A A	A A	T T	G G	0 0	A A	T T	T T	C C	C C	0 0	T T	G G	A A	G G	A A	T T	G G	C C	T T	G G	G G	G G	A A	C C	G G	G G	C C	T T	A A	A A	G G	G G	C C	A A	T T	A A	G G	A A	G G	C C	A A	T T	A A	T T	T T	G G	G G	C C	C C	A A	G G	C C	A A	A A	G G	A A	C C	T T	T T	G G	C C	G G	A A	T T	C C	A A	T T	T T	C C	G G	T T	T T	A A	T T	T T	G G	A A	G G	A A	G G	T T	C C	T T	G G	A A	A A	C C	C C	T T	G G	G G	T T	T T	A A	T T	G G	T T	T T	A A	A A	A A	C C	C C	C C	C C	C C	G G	G G	C C	T T	C C	C C	T T	T T	T T	T T	G G	T T	A A	A A	T T	A A	C C	A A	T T	C C	T T	T T	T T	T T	A A	T T	T T	G G	0 0	A A	C C	A A	T T	T T	C C	A A	C C	A A	T T	T T	0 0	T T	A A	T T	A A	T T	T T	A A	G G	A A	C C	T T	T T	T T	G G	T T	A A	G G	A A	A A	T T	A A	C C	A A	T T	G G	A A	G G	C C	C C	A A	G G	T T	A A	A A	T T	G G	C C	C C	C C	A A	C C	T T	G G	C C	C C	G G	T T	T T	G G	C C	T T	C C	C C	C C	A A	G G	G G	A A	A A	T T	G G	A A	T T	C C	G G	G G	C C	G G	G G	C C	G G	T T	C C	T T	T T	C C	G G	A A	A A	G G	T T	A A	G G	G G	A A	G G	T T	T T	C C	A A	T T	G G	T T	A A	T T	G G	G G	T T	T T	A A	C C	A A	T T	A A	A A	A A	C C	A A	G G	T T	C C	A A	C C	A A	A A	T T	G G	C C	T T	A A	G G	C C	G G	C C	G G	A A	A A	G G	A A	G G	A A	T T	C C	T T	C C	A A	A A	C C	G G	T T	C C	G G	A A	A A	C C	T T	A A	A A	C C	A A	C C	C C	T T	G G	A A	0 0	T T	C C	G G	T T	C C	G G	G G	C C	A A	A A	G G	G G	A A	A A	A A	A A	A A	T T	C C	A A	G G	A A	G G	A A	T T	T T	A A	T T	C C	G G	G G	T T	T T	C C	T T	C C	T T	T T	A A	A A	G G	C C	T T	T T	C C	T T	T T	T T	G G	G G	T T	A A	T T	A A	A A	A A	G G	T T	T T	T T	A A	T T	A A	T T	G G	A A	G G	A A	T T	T T	A A	T T	C C	A A	T T	T T	A A	G G	T T	T T	A A	A A	G G	C C	A A	G G	A A	T T	T T	A A	G G	T T	T T	A A	A A	C C	C C	A A	T T	T T	A A	T T	G G	T T	A A	C C	C C	T T	C C	G G	0 0	T T	G G	G G	T T	A A	A A	T T	G G	T T	A A	T T	T T	C C	T T	G G	A A	A A	G G	G G	T T	C C	T T	A A	T T	T T	T T	C C	C C	T T	A A	A A	G G	A A	G G	A A	A A	G G	T T	A A	G G	C C	C C	A A	T T	A A	A A	G G	A A	T T	A A	T T	A A	A A	T T	G G	T T	A A	C C	G G	C C	G G	T T	C C	T T	A A	A A	T T	T T	T T	C C	T T	T T	T T	C C	A A	A A	T T	A A	T T	C C	G G	G G	A A	T T	T T	A A	A A	A A	C C	C C	A A	T T	G G	C C	T T	C C	T T	T T	T T	C C	C C	T T	A A	0 0	T T	A A	G G	T T	A A	G G	A A	C C	G G	T T	A A	T T	A A	C C	T T	A A	T T	A A	T T	T T	C C	T T	T T	T T	T T	A A	A A	A A	C C	A A	T T	G G	A A	G G	C C	T T	G G	A A	T T	C C	A A	A A	G G	T T	A A	C C	C C	A A	T T	G G	A A	A A	A A	T T	G G	T T	T T	T T	A A	T T	A A	C C	A A	G G	T T	T T	T T	T T	A A	T T	T T	C C	G G	G G	T T	A A	T T	C C	A A	G G	A A	A A	A A	C C	G G	T T	T T	C C	G G	A A	G G	C C	T T	G G	G G	T T	T T	T T	T T	C C	A A	A A	T T	C C	T T	G G	T T	G G	C C	A A	G G	T T	C C	T T	G G	T T	T T	T T	T T	C C	T T	G G	C C	A A	T T	A A	A A	G G	G G	C C	A A	G G	T T	T T	A A	T T	T T	A A	G G	G G	G G	G G	A A	G G	T T	A A	A A	T T	G G	C C	C C	T T	C C	G G	A A	A A	T T	C C	A A	T T	G G	A A	G G	A A	C C	T T	T T	T T	A A	A A	T T	C C	G G	T T	C C	T T	G G	G G	A A	T T	T T	C C	T T	A A	T T	A A	T T	C C	A A	T T	A A	G G	G G	T T	T T	A A	G G	C C	A A	T T	G G	G G	T T	C C	A A	G G	A A	T T	T T	T T	G G	G G	A A	A A	T T	C C	T T	A A	A A	C C	T T	A A	T T	A A	T T	C C	A A	A A	C C	A A	T T	A A	G G	A A	T T	C C	T T	T T	G G	T T	G G	T T	C C	A A	T T	A A	T T	A A	C C	C C	G G	A A	C C	G G	A A	G G	G G	G G	T T	G G	A A	A A	C C	A A	T T	A A	A A	C C	G G	T T	C C	T T	A A	C C	T T	T T	A A	G G	A A	G G	T T	T T	T T	T T	A A	T T	G G	T T	C C	A A	A A	A A	A A	C C	T T	T T	T T	A A	A A	T T	G G	G G	A A	T T	C C	C C	A A	C C	A A	T T	T T	A A	C C	G G	T T	T T	G G	T T	A A	A A	G G	G G	A A	T T	A A	T T	A A	T T	A A	A A	T T	G G	A A	A A	C C	C C	A A	C C	A A	A A	T T	A A	G G	T T	T T	T T	T T	G G	T T	A A	T T	A A	C C	A A	A A	A A	T T	G G	A A	A A	T T	C C	A A	G G	A A	T T	T T	A A	C C	A A	G G	A A	T T	T T	A A	G G	T T	C C	G G	C C	C C	A A	C C	C C	G G	T T	C C	G G	A A	T T	A A	A A	T T	T T	C C	T T	T T	A A	T T	C C	A A	A A	A A	T T	C C	A A	T T	T T	A A	G G	G G	A A	C C	A A	T T	A A	A A	C C	G G	C C	G G	C C	T T	G G	C C	T T	T T	A A	T T	T T	A A	C C	T T	G G	C C	C C	0 0	G G	G G	G G	T T	G G	C C	T T	T T	T T	C C	A A	C C	A A	C C	T T	A A	T T	A A	T T	T T	A A	T T	A A	T T	C C	T T	T T	G G	T T	T T	C C	A A	T T	T T	A A	G G	C C	C C	C C	A A	C C	A A	A A	T T	A A	C C	A A	G G	A A	T T	A A	T T	G G	A A	A A	A A	A A	T T	T T	T T	A A	A A	A A	G G	A A	A A	G G	T T	C C	A A	G G	C C	G G	G G	C C	G G	A A	A A	A A	A A	G G	C C	T T	A A	T T	T T	C C	C C	G G	T T	T T	G G	A A	G G	G G	C C	G G	A A	C C	T T	G G	A A	T T	T T	T T	T T	A A	A A	G G	C C	G G	G G	T T	C C	C C	T T	G G	G G	A A	T T	A A	C C	T T	G G	T T	A A	C C	C C	C C	C C	T T	C C	T T	A A	C C	G G	A A	G G	A A	C C	C C	T T	A A	A A	G G	G G	C C	G G	A A	G G	G G	C C	T T	G G	A A	G G	T T	A A	T T	G G	G G	T T	T T	G G	C C	T T	T T	T T	A A	T T	G G	A A	C C	C C	G G	G G	T T	G G	A A	A A	T T	G G	C C	C C	T T	T T	C C	A A	T T	G G	T T	A A	C C	T T	A A	T T	C C	A A	G G	T T	C C	T T	T T	C C	G G	G G	A A	A A	A A	T T	C C	A A	C C	G G	C C	C C	T T	G G	T T	G G	A A	T T	A A	C C	T T	G G	A A	C C	T T	G G	T T	C C	C C	C C	G G	A A	C C	A A	G G	T T	G G	T T	C C	C C	A A	T T	A A	A A	G G	T T	T T	G G	A A	C C	0 0	T T	C C	T T	C C	T T	C C	C C	G G	G G	T T	T T	T T	T T	A A	C C	T T	A A	0 0	0 0	0 0	0 0	T T	G G	A A	A A	G G	C C	G G	A A	C C	T T	G G	C C	A A	C C	A A	C C	A A	T T	A A	G G	G G	T T	T T	C C	T T	T T	A A	A A	C C	T T	T T	C C	A A	C C	A A	T T	T T	G G	0 0	G G	T T	C C	A A	G G	T T	A A	C C	T T	T T	G G	G G	G G	A A	T T	A A	G G	C C	T T	G G	G G	A A	A A	A A	T T	C C	G G	T T	C C	T T	G G	T T	C C	T T	G G	A A	A A	A A	A A	A A	A A	C C	G G	C C	T T	A A	G G	G G	A A	G G	G A	A A	T T	T T	G G	C C	T T	G G	A A	A A	T T	G G	G G	A A	G G	A A	G G	G G	A A	C C	A A	C C	G G	C C	A A	G G	T T	A A	T T	T T	A A	T T	A A	T T	A A	G G	A A	A A	T T	A A	A A	C C	T T	T T	G G	G G	G G	A A	T T	A A	T T	T T	A A	A A	C C	C C	A A	T T	T T	A A	T T	T T	C C	T T	A A	A A	T T	C C	A A	C C	G G	C C	C C	C C	T T	T T	T T	A A	A A	A A	C C	T T	G G	C C	G G	C C	C C	C C	G G	C C	T T	C C	A A	T T	G G	T T	T T	T T	T T	G G	G G	G G	C C	A A	A A	A A	T T	T T	T T	C C	G G	G G	G G	A A	T T	T T	A A	A A	C C	T T	A A	0 0	0 0	0 0	0 0	0 0	0 0	0 0	0 0	0 0	0 0	0 0	0 0	G G	C C	A A	A A	T T	A A	G G	G G	T T	C C	A A	T T	A A	C C	T T	A A	A A	G G	A A	G G	C C	T T	C C	A A	A A	C C	T T	T T	C C	G G	A A	0 0	G G	A A	A A	C C	T T	A A	G G	A A	C C	T T	C C	T T	T T	G G	A A	A A	G G	T T	A A	A A	A A	A A	T T	T T	A A	A A	A A	C C	A A	T T	T T	A A	T T	A A	C C	A A	C C	C C	G G	A A	T T	A A	T T	T T	A A	T T	G G	G G	T T	A A	T T	A A	T T	A A	T T	T T	G G	C C	G G	T T	G G	A A	G G	T T	G G	G G	A A	A A	C C	T T	T T	T T	C C	C C	A A	C C	C C	C C	G G	T T	C C	T T	T T	G G	A A	G G	T T	T T	T T	G G	A A	C C	T T	A A	G G	T T	C C	G G	C C	G G	C C	G G	C C	G G	A A	0 0	T T	C C	G G	C C	A A	T T	A A	T T	A A	A A	T T	A A	T T	A A	T T	T T	C C	A A	C C	A A	A A	T T	C C	C C	A A	A A	T T	C C	A A	A A	G G	T T	T T	G G	G G	C C	T T	C C	A A	A A	T T	A A	T T	T T	T T	G G	A A	A A	C C	T T	T T	T T	A A	C C	C C	G G	A A	A A	C C	G G	C C	G G	T T	T T	T T	C C	A A	A A	T T	A A	A A	G G	A A	A A	T T	T T	G G	T T	C C	G G	T T	T T	G G	G G	G G	A A	T T	A A	A A	G G	G G	G G	G G	A A	T T	0 0	A A	T T	C C	A A	G G	T T	T T	G G	C C	C C	T T	T T	C C	G G	G G	0 0	0 0	0 0	0 0	0 0	0 0	0 0	0 0	G G	G G	T T	A A	A A	A A	C C	A A	G G	A A	C C	T T	C C	C C	C C	0 0	A A	A A	G G	A A	T T	G G	A A	A A	A A	G G	C C	T T	C C	G G	G G	C C	T T	C C	G G	A A	A A	A A	C C	A A	G G	A A	T T	G G	C C	G G	C C	0 0	0 0	A A	C C	A A	A A	T T	T T	C C	C C	A A	G G	A A	A A	A A	T T	A A	A A	T T	T T	C C	A A	C C	0 0	0 0	0 0	0 0	0 0	0 0	0 0	0 0	0 0	0 0	T T	A A	A A	A A	T T	T T	A A	C C	A A	G G	A A	A A	T T	G G	T T	T T	G G	C C	T T	A A	C C	C C	C C	A A	T T	G G	T T	T T	A A	T T	C C	A A	C C	A A	A A	T T	T T	C C	A A	A A	T T	T T	G G	A A	T T	C C	G G	T T	C C	T T	A A	A A	T T	T T	T T	T T	T T	A A	T T	A A	C C	T T	C C	T T	C C	A A	C C	A A	A A	G G	A A	C C	A A	0 0	T T	T T	A A	C C	0 0	0 0	0 0	0 0	0 0	0 0	0 0	0 0	A A	G G	A A	0 0	G G	T T	C C	T T	T T	T T	T T	T T	A A	C C	G G	T T	T T	A A	C C	A A	A A	0 0	T T	T T	A A	C C	0 0	0 0	G G	C C	C C	G G	T T	C C	T T	T T	A A	G G	G G	A A	G G	A A	A A	T T	T T	C C	T T	A A	A A	A A	T T	A A	G G	T T	G G	T T	C C	A A	A A	C C	T T	T T	G G	G G	A A	T T	G G	A A	A A	A A	0 0	A A	G G	C C	T T	T T	T T	A A	G G	A A	A A	T T	0 0	A A	T T	A A	G G	A A	C C	C C	T T	C C	T T	G G	A A	T T	A A	A A	0 0	T T	G G	T T	G G	0 0	A A	T T	T T	T T	A A	A A	A A	A A	G G	C C	T T	T T	T T	T T	G G	T T	T T	G G	G G	A A	A A	T T	C C	G G	A A	G G	A A	T T	A A	C C	G G	A A	T T	T T	T T	T T	G G	T T	C C	C C	G G	C C	C C	T T	T T	A A	A A	C C	C C	C C	A A	C C	A A	G G	C C	C C	0 0	T T	C C	T T	C C	C C	A A	G G	T T	C C	T T	C C	C C	A A	G G	C C	G G	T T	A A	A A	T T	A A	C C	A A	A A	T T	A A	C C	T T	G G	G G	0 0	C C	T T	A A	T T	C C	A A	G G	C C	T T	A A	G G	A A	T T	A A	T T	A A	A A	C C	A A	T T	A A	T T	G G	C C	G G	0 0	0 0	G G	C C	C C	T T	A A	C C	T T	A A	T T	G G	T T	A A	C C	T T	T T	G G	G G	G G	A A	C C	C C	A A	C C	C C	A A	A A	C C	A A	T T	C C	T T	C C	G G	C C	C C	A A	C C	T T	A A	T T	C C	T T	A A	T T	G G	T T	C C	A A	G G	A A	T T	T T	T T	G G	T T	T T	C C	G G	T T	T T	T T	T T	T T	A A	A A	G G	C C	A A	C C	C C	T T	A A	T T	A A	G G	T T	C C	G G	C C	T T	A A	G G	C C	T T	0 0	C C	C C	T T	A A	0 0	G G	A A	A A	G G	0 0	G G	T T	T T	T T	C C	A A	A A	C C	T T	G G	A A	A A	A A	A A	T T	G G	T T	A A	G G	T T	G G	0 0	A A	A A	C C	A A	A A	G G	T T	C C	A A	A A	A A	C C	T T	A A	A A	G G	T T	C C	T T	A A	T T	C C	C C	A A	T T	C C	A A	C C	C C	T T	A A	C C	C C	A A	C C	A A	A A	T T	A A	C C	G G	G G	G G	G G	T T	A A	C C	T T	G G	C C	T T	C C	C C	A A	C C	C C	A A	T T	T T	T T	T T	C C	C C	T T	A A	T T	T T	A A	G G	A A	T T	G G	T T	T T	C C	T T	T T	A A	C C	T T	T T	A A	C C	C C	T T	C C	T T	T T	A A	T T	T T	C C	C C	T T	A A	C C	A A	C C	A A	C C	A A	A A	C C	T T	T T	A A	T T	G G	G G	A A	0 0	C C	G G	C C	A A	T T	T T	C C	A A	C C	T T	G G	G G	A A	0 0	A A	G G	A A	A A	A A	T T	C C	0 0	T T	T T	C C	T T	A A	T T	A A	G G	T T	T T	T T	C C	A A	G G	G G	A A	G G	G G	C C	A A	G G	G G	A A	A A	C C	A A	A A	0 0	T T	A A	A A	C C	A A	T T	A A	G G	A A	G G	T T	A A	A A	A A	T T	0 0	C C	G G	T T	A A	T T	0 0	T T	A A	T T	G G	C C	T T	T T	A A	A A	G G	G G	C C	A A	C C	T T	T T	A A	A A	A A	C C	G G	A A	A A	G G	G G	C C	G G	C C	0 0	0 0	A A	T T	T T	C C	A A	T T	T T	A A	T T	T T	0 0	C C	T T	G G	T T	G G	G G	T T	G G	G G	0 0	C C	G G	T T	G G	C C	T T	T T	A A	A A	A A	A A	T T	C C	A A	T T	T T	G G	C C	A A	A A	G G	T T	C C	T T	T T	T T	A A	C C	A A	T T	T T	G G	C C	T T	0 0	A A	T T	A A	G G	A A	T T	G G	T T	A A	C C	A A	0 0	A A	G G	C C	A A	G G	A A	A A	C C	A A	C C	G G	A A	C C	T T	C C	G G	C C	G G	T T	G G	T T	G G	T T	T T	A A	C C	T T	G G	A A	T T	G G	T T	G G	T T	C C	A A	A A	A A	A A	T T	A A	T T	G G	A A	A A	T T	A A	G G	C C	C C	G G	C C	T T	A A	A A	C C	G G	T T	G G	G G	G G	C C	A A	T T	T T	T T	A A	T T	A A	T T	A A	C C	0 0	A A	C C	G G	T T	C C	T T	A A	G G	C C	T T	A A	T T	C C	A A	T T	T T	A A	T T	G G	G G	A A	A A	G G	G G	C C	A A	A A	T T	C C	A A	A A	C C	G G	T T	A A	T T	C C	G G	T T	T T	C C	G G	A A	A A	T T	C C	T T	C C	T T	G G	0 0	A A	A A	A A	0 0	G G	T T	T T	T T	G G	A A	G G	T T	C C	A A	T T	A A	G G	A A	A A	A A	C C	A A	A A	G G	C C	A A	0 0	T T	C C	G G	T T	G G	A A	T T	G G	A A	A A	A A	A A	T T	A A	T T	A A	T T	G G	C C	G G	G G	C C	T T	T T	T T	A A	A A	0 0	T T	G G	G G	T T	A A	A A	G G	C C	C C	A A	C C	A A	G G	G G	C C	T T	A A	A A	C C	A A	T T	A A	A A	T T	G G	T T	0 0	A A	G G	0 0	0 0	T T	C C	C C	C C	T T	G G	A A	T T	T T	C C	A A	T T	T T	C C	A A	A A	A A	0 0	A A	G G	A A	A A	A A	G G	G G	T T	A A	G G	A A	T T	T T	G G	A A	A A	A A	T T	T T	T T	C C	T T	A A	C C	A A	A A	T T	A A	A A	G G	T T	G G	G G	T T	T T	A A	G G	G G	A A	C C	A A	T T	T T	A A	A A	G G	A A	C C	G G	G G	A A	T T	T T	T T	A A	T T	T T	C C	G G	A A	A A	C C	G G	A A	G G	A A	G G	G G	G G	T T	A A	T T	C C	C C	G G	A A	C C	T T	A A	A A	T T	A A	A A	A A	A A	T T	T T	G G	T T	C C	C C	A A	G G	T T	C C	A A	A A	T T	T T	T T	A A	G G	G G	0 0	0 0	T T	C C	A A	G G	T T	A A	T T	T T	C C	C C	A A	A A	0 0	A A	G G	C C	C C	G G	T T	C C	A A	G G	A A	C C	0 0	G G	0 0	0 0	0 0	T T	A A	T T	0 0	0 0	G G	A A	A A	0 0	0 0	0 0	0 0	0 0	0 0	0 0	T T	A A	G G	C C	T T	C C	G G	A A	T T	0 0	0 0	0 0	0 0	0 0	0 0	0 0	0 0	0 0	T T	G G	A A	A A	G G	G G	A A	A A	T T	C C	T T	A A	G G	T T	A A	C C	A A	A A	G G	0 0	G G	0 0	0 0	0 0	0 0	0 0	A A	T T	A A	T T	G G	C C	G G	T T	T T	A A	0 0	G G	C C	C C	G G	G G	T T	G G	G G	T T	A A	A A	G G	G G	C C	0 0	C C	C C	A A	T T	G G	A A	A A	A A	C C	A A	G G	C C	G G	A A	T T	A A	T T	G G	A A	T T	T T	C C	T T	T T	T T	A A	T T	C C	A A	T T	A A	T T	C C	A A	A A	A A	G G	A A	C C	C C	G G	A A	T T	G G	T T	G G	A A	A A	T T	C C	G G	G G	A A	C C	G G	A A	A A	C C	T T	A A	T T	T T	T T	C C	A A	T T	T T	G G	G G	C C	A A	C C	G G	A A	C C	G G	A A	G G	T T	A A	A A	T T	C C	A A	T T	C C	G G	A A	C C	C C	A A	C C	A A	A A	A A	T T	T T	A A	A A	C C	A A	G G	A A	T T	C C	A A	G G	A A	A A	T T	G G	T T	G G	G G	A A	T T	C C	T T	G G	A A	A A	T T	T T	T T	G G	T T	C C	A A	A A	G G	G G	T T	A A	T T	T T	C C	A A	G G	C C	G G	T T	A A	T T	C C	A A	T T	C C	T T	C C	A A	T T	A A	C C	C C	A A	G G	A A	T T	T T	G G	T T	G G	T T	T T	A A	A A	T T	C C	A A	G G	A A	T T	T T	A A	T T	T T	A A	T T	A A	C C	G G	C C	C C	A A	A A	G G	C C	G G	T T	A A	G G	G G	T T	T T	T T	T T	T T	C C	A A	C C	C C	A A	C C	T T	G G	A A	A A	G G	A A	A A	G G	C C	A A	T T	C C	T T	T T	T T	G G	A A	G G	T T	A A	T T	T T	A A	G G	A A	T T	C C	G G	A A	A A	A A	G G	T T	C C	C C	G G	C C	A A	C C	G G	A A	T T	T T	A A	T T	T T	A A	A A	C C	C C	C C	T T	T T	G G	A A	G G	T T	T T	A A	G G	A A	G G	T T	C C	T T	A A	G G	G G	T T	C C	C C	A A	C C	T T	T T	G G	T T	C C	T T	A A	C C	A A	A A	G G	C C	T T	T T	A A	C C	T T	C C	C C	A A	T T	G G	T T	G G	G G	A A	T T	G G	C C	A A	T T	A A	A A	A A	T T	T T	G G	G G	A A	C C	A A	A A	A A	T T	T T	A A	C C	T T	C C	T T	C C	T T	C C	G G	C C	C C	G G	C C	A A	A A	A A	G G	G G	A A	A A	G G	G G	G G	A A	C C	C C	G G	C C	T T	C C	C C	A A	A A	A A	G G	C C	G G	A A	T T	A A	C C	G G	T T	T T	A A	C C	G G	T T	C C	T T	G G	G G	T T	G G	G G	C C	G G	A A	T T	A A	G G	C C	G G	C C	G G	T T	T T	G G	T T	C C	A A	A A	A A	C C	T T	G G	T T	A A	A A	C C	T T	C C	T T	G G	C C	A A	T T	A A	C C	A A	A A	T T	G G	T T	A A	C C	A A	A A	G G	T T	C C	T T	A A	C C	C C	A A	A A	A A	T T	C C	T T	A A	T T	A A	C C	C C	A A	T T	T T	T T	C C	T T	A A	A A	C C	A A	T T	A A	A A	A A	A A	G G	G G	A A	A A	A A	C C	T T	A A	A A	T T	G G	A A	T T	T T	A A	C C	T T	T T	T T	A A	A A	A A	A A	A A	A A	T T	A A	G G	A A	A A	T T	G G	G G	A A	G G	G G	G G	C C	G G	G G	T T	T T	C C	T T	T T	T T	T T	T T	A A	T T	C C	C C	T T	A A	A A	C C	G G	C C	T T	G G	C C	G G	C C	T T	A A	A A	A A	T T	C C	T T	A A	G G	G G	A A	A A	A A	G G	A A	T T	T T	T T	A A	C C	A A	C C	C C	A A	T T	T T	G G	T T	A A	T T	A A	G G	T T	G G	G G	T T	T T	A A	A A	G G	C C	G G	A A	A A	G G	A A	A A	A A	C C	G G	A A	T T	T T	T T	T T	C C	A A	A A	G G	A A	A A	A A	G G	G G	C C	C C	T T	A A	G G	C C	T T	A A	T T	G G	C C	T T	A A	T T	C C	T T	C C	G G	T T	C C	C C	G G	A A	G G	A A	A A	C C	A A	A A	C C	G G	G G	C C	G G	A A	T T	A A	C C	C C	G G	A A	G G	T T	T T	A A	G G	T T	C C	A A	C C	0 0	G G	T T	A A	T T	C C	C C	C C	C C	T T	T T	0 0	T T	A A	T T	G G	T T	A A	T T	A A	T T	C C	G G	T T	C C	C C	G G	G G	C C	C C	A A	C C	G G	C C	A A	C C	G G	T T	A A	T T	C C	C C	T T	C C	A A	G G	A A	C C	A A	C C	G G	T T	T T	T T	A A	C C	C C	T T	T T	T T	T T	G G	A A	G G	A A	T T	A A	A A	A A	A A	G G	G G	G G	G G	A A	C C	A A	A A	C C	T T	C C	G G	G G	T T	G G	T T	G G	T T	T T	A A	T T	T T	G G	C C	T T	G G	A A	C C	A A	C C	A A	C C	C C	A A	T T	A A	G G	C C	A A	C C	C C	T T	G G	A A	A A	A A	G G	T T	T T	C C	C C	T T	A A	T T	A A	C C	T T	C C	A A	T T	A A	A A	C C	G G	A A	A A	T T	T T	A A	A A	A A	A A	A A	C C	C C	A A	T T	T T	C C	C C	A A	C C	C C	A A	T T	T T	A A	G G	A A	0 0	C C	A A	T T	G G	A A	A A	G G	T T	T T	G G	A A	A A	A A	T T	G G	T T	C C	T T	A A	C C	T T	T T	T T	G G	T T	T T	A A	G G	C C	C C	G G	C C	T T	T T	A A	A A	A A	A A	A A	A A	C C	G G	C C	A A	G G	A A	G G	A A	G G	C C	0 0	0 0	C C	C C	C C	C C	A A	C C	T T	A A	C C	A A	T T	C C	G G	T T	T T	T T	T T	A A	T T	C C	G G	A A	G G	T T	C C	G G	A A	T T	G G	G G	C C	G G	G G	C C	A A	G G	T T	A A	T T	C C	G G	G G	T T	T T	A A	G G	A A	C C	A A	A A	A A	T T	C C	T T	G G	T T	T T	C C	T T	A A	G G	A A	T T	A A	C C	G G	G G	T T	A A	T T	G G	A A	A A	A A	T T	C C	C C	T T	A A	C C	A A	A A	G G	C C	G G	T T	A A	A A	C C	T T	C C	A A	C C	T T	T T	A A	G G	T T	A A	C C	T T	G G	A A	T T	C C	G G	C C	A A	A A	A A	G G	C C	T T	T T	G G	T T	C C	G G	G G	G G	T T	C C	C C	G G	G G	T T	T T	C C	G G	G G	G G	T T	G G	C C	G G	C C	T T	G G	G G	T T	T T	A A	A A	A A	G G	C C	A A	G G	C C	G G	C C	T T	C C	A A	T T	T T	C C	C C	G G	G G	C C	G G	C C	A A	A A	G G	C C	C C	G G	A A	C C	T T	G G	C C	C C	G G	G G	G G	T T	G G	A A	G G	T T	C C	T T	G G	G G	T T	A A	G G	G G	C C	A A	G G	T T	T T	A A	A A	G G	T T	T T	A A	A A	G G	T T	A A	T T	T T	T T	C C	G G	T T	T T	T T	T T	C C	C C	T T	A A	A A	T T	G G	C C	T T	T T	G G	A A	T T	C C	A A	T T	G G	T T	A A	C C	G G	T T	C C	A A	G G	C C	T T	T T	C C	G G	A A	C C	T T	G G	G G	0 0	0 0	T T	C C	A A	G G	C C	C C	0 0	T T	A A	T T	T T	A A	G G	C C	G G	T T	G G	C C	T T	T T	G G	G G	T T	C C	G G	T T	G G	A A	G G	C C	A A	T T	T T	C C	T T	G G	G G	A A	A A	A A	C C	T T	C C	C C	G G	G G	T T	C C	C C	A A	A A	T T	T T	A A	A A	G G	G G	G G	T T	T T	A A	T T	T T	A A	A A	A A	A A	G G	G G	C C	T T	T T	C C	A A	C C	G G	T T	T T	G G	G G	T T	C C	C C	T T	G G	C C	G G	A A	T T	A A	C C	A A	T T	A A	T T	T T	T T	0 0	T T	G G	G G	G G	A A	T T	C C	G G	C C	A A	T T	G G	A A	C C	T T	T T	C C	G G	G G	C C	T T	G G	A A	T T	C C	G G	A A	T T	C C	A A	G G	C C	T T	T T	T T	T T	G G	T T	C C	G G	G G	T T	A A	A A	C C	C C	A A	C C	A A	T T	T T	C C	A A	C C	A A	G G	T T	T T	A A	G G	A A	G G	A A	A A	G G	C C	G G	A A	A A	T T	C C	A A	T T	T T	G G	A A	T T	T T	C C	A A	T T	T T	A A	A A	G G	G G	A A	T T	T T	G G	T T	A A	A A	T T	T T	G G	T T	C C	T T	A A	C C	T T	T T	A A	G G	T T	C C	T T	A A	T T	A A	A A	T T	A A	T T	T T	A A	A A	A A	A A	G G	A A	G G	C C	T T	A A	A A	A A	A A	A A	G G	C C	T T	T T	G G	T T	A A	T T	T T	A A	T T	A A	T T	G G	A A	A A	G G	T T	T T	A A	T T	A A	A A	A A	C C	G G	G G	T T	T T	G G	A A	T T	C C	T T	G G	G G	G G	T T	A A	G G	C C	T T	T T	A A	C C	C C	T T	A A	T T	A A	C C	A A	T T	T T	G G	G G	T T	G G	G G	C C	G G	A A	A A	G G	A A	T T	T T	T T	G G	A A	C C	T T	C C	T T	A A	G G	T T	A A	T T	T T	C C	T T	A A	A A	G G	T T	A A	G G	T T	T T	C C	T T	A A	T T	A A	A A	A A	T T	G G	T T	T T	C C	T T	T T	A A	G G	C C	G G	G G	A A	A A	C C	C C	A A	C C	A A	C C	G G	A A	A A	T T	T T	A A	C C	G G	T T	G G	C C	C C	A A	C C	G G	T T	T T	C C	G G	C C	A A	C C	G G	C C	0 0	0 0	A A	A A	C C	A A	T T	G G	G G	A A	A A	G G	C C	C C	A A	G G	G G	T T	G G	T T	A A	C C	T T	A A	T T	T T	A A	C C	G G	T T	C C	T T	G G	T T	G G	T T	T T	T T	G G	G G	A A	A A	C C	G G	A A	C C	T T	A A	A A	A A	G G	G G	C C	G G	T T	A A	T T	A A	T T	A A	A A	A A	A A	A A	T T	C C	A A	G G	G G	T T	A A	G G	C C	T T	A A	A A	T T	A A	T T	T T	G G	T T	A A	T T	T T	T T	A A	T T	0 0	T T	C C	G G	G G	A A	G G	A A	G G	G G	T T	T T	C C	T T	C C	G G	G G	C C	G G	A A	A A	G G	T T	G G	T T	A A	G G	T T	T T	A A	T T	A A	C C	C C	G G	C C	A A	G G	C C	G G	A A	G G	A A	G G	C C	C C	A A	C C	A A	T T	G G	T T	T T	C C	A A	0 0	C C	A A	G G	A A	G G	C C	T T	T T	G G	G G	A A	G G	T T	T T	T T	A A	G G	T T	A A	A A	G G	G G	G G	C C	A A	T T	0 0	C C	G G	G G	C C	C C	G G	T T	A A	C C	A A	C C	A A	G G	T T	T T	G G	T T	C C	C C	A A	A A	C C	C C	A A	T T	C C	C C	T T	A A	A A	A A	T T	C C	T T	A A	A A	T T	G G	C C	T T	C C	G G	T T	A A	C C	T T	G G	T T	T T	A A	C C	T T	C C	A A	T T	T T	G G	T T	A A	T T	A A	T T	A A	C C	A A	A A	G G	T T	T T	A A	C C	T T	C C	C C	C C	A A	C C	A A	A A	T T	T T	A A	T T	A A	G G	G G	G G	A A	G G	T T	A A	A A	T T	T T	G G	T T	T T	A A	A A	T T	G G	A A	T T	G G	C C	C C	G G	C C	T T	T T	A A	T T	G G	T T	G G	C C	T T	T T	C C	A A	C C	G G	T T	A A	A A	A A	A A	T T	A A	A A	C C	G G	T T	G G	A A	C C	C C	T T	T T	G G	T T	A A	G G	G G	G G	A A	T T	A A	A A	A A	A A	G G	G G	A A	A A	G G	T T	C T	T T	G G	G G	T T	A A	A A	C C	G G	A A	C C	A A	C C	T T	A A	A A	G G	A A	G G	A A	A A	A A	T T	T T	T T	C C	A A	0 0	G G	T T	A A	T T	C C	A A	C C	A A	G G	C C	C C	C C	G G	C C	G G	A A	A A	T T	G G	G G	T T	A A	C C	G G	A A	G G	G G	C C	A A	T T	A A	C C	C C	T T	G G	T T	G G	C C	A A	A A	G G	G G	T T	A A	C C	C C	A A	A A	G G	C C	T T	A A	G G	A A	T T	G G	A A	C C	T T	C C	G G	T T	A A	T T	C C	G G	A A	T T	C C	C C	C C	A A	T T	G G	G G	C C	T T	A A	G G	C C	T T	A A	A A	G G	C C	A A	A A	T T	C C	A A	G G	T T	A A	C C	A A	T T	G G	A A	T T	C C	T T	T T	C C	A A	A A	T T	G G	A A	A A	G G	A A	C C	G G	C C	G G	A A	C C	T T	T T	C C	G G	C C	T T	A A	T T	A A	G G	T T	C C	C C	A A	T T	A A	T T	T T	T T	C C	T T	A A	T T	A A	T T	G G	A A	T T	G G	C C	A A	C C	G G	A A	G G	G G	C C	C C	G G	A A	C C	T T	T T	A A	C C	G G	G G	A A	A A	C C	C C	T T	G G	G G	A A	C C	C C	C C	C C	A A	A A	T T	T T	C C	A A	C C	G G	T T	T T	C C	G A	G G	C C	G G	T T	C C	A A	G G	C C	C C	C C	G G	C C	C C	G G	A A	G G	T T	C C	T T	G G	T T	T T	T T	G G	A A	G G	C C	T T	A A	T T	A A	T T	A A	T T	T T	G G	T T	T T	0 0	C C	A A	C C	A A	C C	T T	A A	C C	T T	G G	A A	G G	T T	A A	G G	G G	A A	G G	C C	A A	C C	A A	G G	G G	C C	A A	T T	G G	T T	C C	A A	G G	A A	T T	A A	C C	T T	T T	C C	T T	G G	A A	G G	T T	T T	A A	A A	G G	G G	A A	C C	A A	T T	A A	A A	A A	C C	T T	T T	A A	C C	A A	T T	A A	A A	C C	C C	A A	G G	A A	A A	C C	G G	T T	A A	A A	T T	G G	G G	G G	C C	A A	C C	C C	C C	A A	T T	C C	G G	G G	C T	G G	C C	T T	C C	T T	C C	A A	G G	C C	T T	G G	T T	A A	T T	C C	A A	A A	A A	C C	G G	A A	A A	A A	C C	A A	T T	A A	T T	G G	G G	T T	T T	T T	T T	A A	A A	A A	G G	G G	A A	A A	C C	G G	T T	C C	A A	G G	C C	C T	T T	T T	T T	A A	A A	C C	T T	A A	A A	T T	T T	G G	T T	T T	A A	A A	A A	T T	G G	T T	G G	C C	A A	G G	C C	T T	T T	T T	T T	A A	A A	A A	G G	G G	G G	G G	A A	A A	G G	T T	T T	A A	G G	C C	T T	C C	C C	G G	T T	G G	0 0	A A	A A	C C	G G	A A	C C	A A	C C	G G	T T	G G	C C	C C	G G	A A	C C	A A	G G	A A	T T	C C	A A	A A	G G	A A	T T	G G	C C	C C	T T	G A	G G	A A	T T	C C	T T	T T	T T	C C	T T	T T	T T	T T	T T	C C	G G	A A	T T	G G	A A	G G	T T	A A	G G	G G	T T	C C	C C	T T	C C	G G	C C	A A	G G	C C	A A	A A	T T	T T	A A	C C	T T	A A	A A	T T	T T	T T	T T	T T	A A	C C	C C	G G	G G	A A	C C	C C	T T	A A	C C	G G	C C	G G	A A	T T	T T	C C	T T	A A	T T	G G	A A	T T	T T	G G	C C	G G	C C	C C	A A	C C	A A	T T	T T	T T	C C	T T	C C	A A	C C	T T	A A	T T	C C	T T	T T	T T	A A	T T	T T	C C	T T	A A	T T	G G	G G	C C	G G	C C	T T	C C	C C	A A	A A	A A	C C	T T	C C	T T	G G	G G	A A	C C	T T	T T	C C	C C	T T	G G	G G	G G	G G	C C	T T	G G	G G	G G	C C	G G	T T	C C	G G	C C	G G	T T	G G	T T	A A	T T	G G	A A	C C	G G	C C	T T	G G	G G	T T	A A	G G	T T	A A	C C	T T	C C	A A	G G	C C	C C	C C	A A	G G	G G	C C	T T	T T	C C	C C	G G	T T	T T	C C	C C	C C	A A	A A	T T	G G	C C	T T	A A	A A	C C	T T	T T	A A	A A	A A	A A	C C	A A	T T	G G	C C	T T	C C	A A	T T	C C	T T	C C	T T	A A	A A	A A	0 0	C C	G G	G G	G G	C C	G G	C C	A A	C C	G G	T T	C C	T T	A A	C C	G G	G G	A A	C C	T T	G G	C C	T T	T T	T T	G G	T T	G G	A A	C C	T T	G G	T T	A A	C C	A A	G G	T T	T T	T T	T T	T T	T T	C C	G G	T T	T T	C C	C C	C C	C C	G G	C C	A A	A A	A A	T T	T T	A A	A A	A A	A A	T T	G G	C C	T T	G G	G G	G G	C C	A A	T T	C C	G G	C C	G G	T T	T T	T T	T T	G G	A A	A A	G G	C C	G G	G G	T T	G G	A A	A A	G G	A A	C C	C C	C C	G G	C C	G G	C C	G G	A A	G G	A A	C C	A A	G G	G G	A A	C C	C C	T T	T T	C C	G G	G G	C C	T T	T T	C C	G G	G G	A A	A A	T T	T T	G G	A A	A A	T T	T T	C C	A A	C C	G G	T T	A A	T T	A A	C C	T T	T T	T T	T T	C C	C C	A A	C C	A A	G G	G G	G G	T T	T T	T T	A A	T T	T T	A A	C C	G G	T T	T T	T T	T T	C C	T T	C C	A A	A A	C C	C C	A A	G G	G G	T T	G G	T T	G G	G G	A A	C C	A A	G G	C C	A A	A A	A A	A A	A A	A A	C C	G G	A A	G G	A A	G G	A A	T T	A A	T T	T T	A A	C C	T T	T T	A A	A A	T T	A A	T T	A A	T T	C C	T T	G G	T T	T T	T T	G G	C C	T T	G G	C C	T T	T T	G G	G G	T T	C C	T T	C C	T T	T T	A A	C C	A A	C C	G G	G G	C C	A A	G G	A A	A A	A A	G G	G G	T T	C C	C C	A A	C C	G G	T T	G G	C C	T T	T T	G G	A A	C C	T T	T T	G G	A A	A A	C C	C C	G G	C C	C C	T T	A A	A A	G G	T T	A A	G G	G G	C C	A A	G G	A A	C C	C C	A A	T T	T T	C C	G G	T T	C C	G G	C C	A A	G G	T T	A A	C C	C C	G G	G G	G G	A A	T T	T T	G G	T T	C C	T T	T T	A A	T T	A A	A A	A A	T T	A A	C C	A A	T T	T T	T T	C C	T T	A A	T T	T T	C C	T T	T T	G G	T T	C C	G G	G G	G G	A A	T T	T T	A A	G G	T T	G G	A A	G G	T T	C C	T T	C C	T T	G G	A A	G G	G G	T T	C C	A A	A A	C C	C C	A A	T T	G G	T T	T T	A A	T T	C C	G G	A A	A A	T T	T T	T T	G G	G G	A A	A A	G G	A A	G G	T T	G G	G G	T T	T T	T T	G G	T T	A A	A A	A A	A A	T T	T T	T T	C C	C C	A A	A A	T T	C C	G G	A A	G G	T T	T T	G G	T T	T T	T T	T T	A A	A A	T T	A A	A A	A A	A A	C C	A A	C C	C C	A A	C C	C C	G G	T T	T T	C C	T T	T T	C C	C C	C C	A A	C C	T T	G G	C C	T T	G G	G G	C C	A A	G G	T T	A A	A A	A A	G G	A A	G G	C C	C C	T T	T T	A A	T T	T T	A A	A A	T T	T T	T T	T T	A A	C C	T T	T T	A A	G G	A A	T T	A A	T T	A A	T T	T T	A A	G G	T T	T T	T T	C C	C C	A A	C C	T T	T T	C C	T T	A A	G G	G G	T T	A A	A A	T T	G G	A A	G G	A A	G G	T T	T T	A A	T T	C C	G G	G G	A A	C C	G G	A A	G G	C C	T T	T T	A A	T T	G G	T T	T T	A A	C C	T T	T T	T T	T T	C C	A A	G G	G G	T T	A A	G G	C C	T T	A A	A A	C C	T T	A A	G G	G G	A A	G G	A A	G G	T T	T T	A A	A A	C C	A A	T T	T T	G G	A A	T T	C C	C C	G G	G G	C C	A A	T T	T T	A A	G G	A A	T T	A A	G G	A A	A A	C C	C C	A A	T T	G G	A A	C C	A A	C C	C C	C C	C C	G G	T T	A A	A A	T T	G G	T T	A A	T T	T T	A A	G G	A A	A A	A A	A A	A A	A A	C C	C C	A A	G G	A A	A A	C C	A A	G G	G G	C C	T T	G G	A A	A A	T T	C C	C C	T T	T T	C C	A A	A A	A A	T T	A A	T T	G G	A A	T T	A A	A A	C C	T T	T T	C C	T T	G G	T T	C C	G G	G G	A A	T T	A A	C C	T T	G G	A A	T T	A A	A A	A A	A A	T T	C C	A A	T T	T T	A A	A A	A A	T T	A A	T T	A A	A A	G G	A A	T T	A A	C C	C C	C C	A A	A A	A A	A A	A A	G G	T T	A A	T T	C C	G G	T T	G G	T T	G G	G G	T T	A A	G G	T T	G G	T T	A A	C C	A A	G G	G G	A A	A A	T T	A A	T T	A A	A A	A A	C C	T T	A A	A A	T T	A A	C C	T T	T T	G G	A A	G G	C C	C C	C C	C C	C C	T T	T T	T T	A A	C C	T T	C C	A A	G G	T T	G G	C C	T T	T T	T T	A A	T T	T T	T T	G G	A A	C C	C C	A A	A A	T T	G G	G G	T T	A A	A A	A A	T T	C C	C C	A A	A A	T T	T T	G G	C C	T T	A A	A A	T T	A A	C C	G G	C C	A A	G G	T T	C C	T T	C C	T T	T T	T T	G G	G G	T T	C C	A A	T T	A A	G G	A A	A A	T T	C C	C C	G G	G G	0 0	T T	A A	A A	C C	G G	A A	C C	C C	G G	T T	G G	A A	T T	T T	T T	G G	A A	G G	C C	A A	G G	A A	G G	T T	G G	C C	T T	T T	T T	C C	C C	G G	G G	G G	T T	A A	T T	A A	G G	T T	C C	T T	A A	A A	G G	C C	A A	G G	A A	A A	G G	G G	T T	A A	G G	C C	T T	T T	C C	A A	G G	A A	A A	A A	G G	G G	A A	G G	T T	T T	G G	A A	T T	A A	G G	A A	T T	G G	G G	A A	G G	C C	C C	C C	T T	T T	C C	T T	C C	G G	A A	C C	T T	G G	C C	T T	G G	C C	A A	A A	A A	A A	T T	C C	G G	G G	G G	C C	A A	A A	G G	T T	T T	G G	T T	A A	A A	C C	A A	A A	A A	C C	A A	T T	A A	T T	C C	A A	G G	A A	A A	G G	T T	T T	G G	G G	T T	A A	A A	G G	C C	T T	A A	A A	T T	T T	A A	C C	A A	C C	C C	A A	A A	T T	T T	T T	T T	A A	G G	T T	G G	A A	T T	A A	C C	C C	A A	A A	A A	T T	C C	T T	T T	A A	A A	A A	T T	A A	T T	G G	G G	A A	T T	T T	T T	C C	G G	A A	C C	G G	A A	A A	G G	A A	G G	G G	T T	A A	A A	G G	G G	C C	A A	T T	C C	T T	T T	T T	C C	T T	A A	T T	C C	C C	T T	T T	T T	T T	A A	T T	A A	G G	A A	G G	G G	T T	A A	C C	G G	T T	A A	C C	T T	C C	A A	A A	G G	T T	C C	G G	G G	T T	G G	C C	A A	C C	A A	T T	G G	T T	C C	T T	G G	G G	C C	T T	A A	A A	T T	A A	A A	T T	C C	G G	G G	T T	A A	T T	G G	T T	T T	C C	C C	A A	A A	A A	T T	A A	T T	A A	C C	A A	G G	T T	C C	C C	A A	T T	A A	T T	A A	T T	C C	G G	A A	A A	C C	C C	T T	T T	A A	C C	T T	A A	C C	A A	A A	C C	A A	T T	C C	G G	G G	A A	C C	C T	A A	G G	C C	T T	T T	A A	C C	C C	G G	A A	G G	G T	C C	A A	C C	A A	G G	C C	C C	T T	T T	A A	G G	G G	G G	A A	T T	T T	C C	A A	A A	A A	C C	T T	T T	A A	C C	T T	A A	T T	A A	C C	C C	G G	T T	G G	G G	T T	T T	A A	T T	C C	C C	A A	C C	T T	C C	C C	T T	T T	A A	A A	C C	T T	G G	A A	A A	A A	T T	T T	C C	A A	G G	G G	A A	G G	G G	A A	T T	T T	C C	A A	C C	A A	T T	A A	A A	A A	G G	A A	T T	A A	A A	G G	C C	T T	G G	G G	C C	C C	G G	G G	G G	G G	C C	G G	A A	G G	A A	T T	A A	T T	A A	T T	A A	A A	T T	A A	A A	T T	T T	T T	C C	G G	A A	T T	A A	A A	A A	T T	C C	C C	A A	C C	T T	G G	T T	T T	T T	A A	T T	G G	G G	C C	C C	C C	A A	G G	A A	G G	C C	A A	T T	T T	G G	T T	A A	T T	T T	T T	G G	G G	T T	T T	C C	T T	A A	A A	T T	G G	C C	A A	T T	A A	T T	T T	T T	A A	C C	A A	A A	A A	C C	G G	C C	G G	A A	A A	G G	A A	A A	C C	A A	C C	C C	A A	T T	A A	T T	G G	G G	A A	T T	A A	C C	A A	A A	G G	T T	G G	T T	G G	A A	G G	A A	T T	G G	C C	C C	T T	A A	T T	G G	C C	G G	A A	A A	G G	A A	A A	A A	C C	G G	A A	A A	T T	A A	T T	T T	G G	T T	T T	C C	T T	G G	T T	T T	A A	C C	A A	T T	C C	G G	T T	C C	A A	A A	T T	T T	T T	T T	T T	T T	C C	A A	G G	C C	T T	A A	T T	A A	G G	T T	G G	A A	T T	C C	T T	G G	G G	G G	T T	A A	G G	T T	A A	A A	G G	C C	A A	A A	G G	T T	G G	C C	A A	C C	T T	T T	C C	T T	C C	T T	T T	C C	G G	T T	C C	G G	T T	T T	T T	C C	T T	G G	T T	G G	T T	G G	A A	C C	G G	T T	A A	T T	T T	A A	A A	G G	T T	C C	G G	C C	A A	G G	T T	C C	T T	0 0	C C	T T	G G	T T	G G	T T	G G	G G	A A	T T	T T	A A	A A	T T	A A	A A	A A	G G	G G	C C	A A	T T	0 0	C C	C C	T T	C C	A A	T T	T T	T T	T T	T T	A A	G G	T T	A A	T T	C C	T T	G G	T T	A A	T T	T T	G G	A A	A A	T T	A A	A A	A A	G G	C C	T T	C C	C C	G G	A A	C C	C C	C C	A A	A A	C C	T T	C C	C C	C C	T T	C C	G G	T T	A A	G G	C C	C C	C C	C C	A A	A A	C C	A A	A A	A A	C C	A A	A A	A A	G G	C C	C C	A A	G G	A A	T T	C C	C C	T T	A A	T T	C C	A A	A A	A A	G G	A A	A A	G G	A A	C C	T T	A A	T T	T T	A A	G G	C C	G G	T T	T T	A A	A A	A A	T T	T T	0 0	C C	T T	A A	T T	C C	A A	T T	C C	C C	C C	G G	A A	G G	A A	T T	G G	G G	C C	T T	A A	G G	C C	A A	T T	A A	C C	C C	G G	A A	C C	A A	A A	T T	A A	A A	T T	T T	C C	A A	G G	G G	C C	A A	T T	T T	C C	A A	G G	T T	T T	A A	G G	C C	C C	T T	G G	C C	G G	A A	A A	T T	G G	0 0	C C	A A	C C	T T	G G	C C	A A	C C	C C	A A	T T	A A	G G	T T	C C	G G	A A	T T	C C	C C	A A	C C	T T	A A	G G	A A	T T	T T	G G	C C	A A	T T	A A	T T	T T	A A	A A	G G	T T	C C	A A	A A	A A	C C	C C	A A	G G	C C	C C	A A	T T	G G	G G	G G	G G	T T	A A	T T	C C	A A	C C	G G	A A	A A	T T	T T	G G	G G	G G	C C	C C	C C	G G	A A	T T	A A	C C	C C	A A	T T	T T	A A	T T	G G	A A	T T	T T	G G	T T	A A	T T	G G	T T	T T	T T	T T	T T	A A	G G	A A	A A	C C	G G	C C	C C	G G	T T	C C	A A	T T	G G	A A	C C	A A	G G	A A	T T	C C	G G	T T	G G	C C	T T	C C	C C	A A	T T	T T	T T	A A	T T	T T	G G	C C	T T	G G	G G	T T	T T	0 0	0 0	0 0	0 0	T T	G G	A A	T T	G G	T T	G G	C C	A A	T T	A A	A A	T T	A A	A A	G G	G G	T T	T T	A A	T T	C C	G G	A A	T T	G G	T T	G G	T T	A A	A A	T T	T T	A A	T T	G G	A A	A A	T T	C C	C C	G G	A A	A A	A A	G G	A A	C C	T T	T T	G G	C C	T T	T T	A A	T T	A A	G G	T T	G G	T T	A A	T T	C C	A A	C C	T T	G G	A A	C C	A A	C C	C C	G G	C C	G G	A A	A A	A A	G G	A A	T T	A A	A A	C C	A A	T T	T T	T T	G G	C C	T T	A A	C C	A A	A A	A A	A A	G G	C C	C C	A A	A A	A A	A A	A A	A A	T T	T T	G G	T T	C C	A A	T T	A A	G G	T T	G G	G G	T T	A A	T T	A A	T T	A A	G G	A A	A A	C C	G G	C C	A A	A A	A A	G G	T T	C C	A A	C C	C C	T T	C C	A A	C C	G G	T T	T T	T T	G G	G G	A A	T T	A A	G G	G G	T T	G G	G G	G G	G G	A A	G G	A A	C C	C C	T T	A A	A A	T T	T T	G G	C C	T T	A A	C C	C C	A A	C C	G G	T T	C C	G G	T T	A A	G G	G G	C C	C C	C C	A A	G G	C C	A A	T T	A A	G G	C C	A A	C C	T T	C C	T T	C C	T T	A A	T T	A A	G G	T T	G G	A A	A A	T T	A A	T T	G G	A A	C C	A A	A A	G G	C C	C C	C C	G G	A A	C C	G G	A A	G G	T T	A A	G G	A A	A A	G G	G G	A A	A A	T T	T T	A A	C C	T T	T T	T T	A A	G G	C C	G G	G G	T T	A A	C C	A A	A A	A A	T T	T T	A A	C C	C C	A A	T T	T T	C C	C C	T T	G G	T T	T T	C C	A A	G G	A A	A A	T T	A A	G G	C C	T T	T T	A A	T T	G G	C C	G T	C T	A A	C C	A A	T T	G A	A A	T T	A A	G G	C T	A A	C C	T T	T T	T T	G A	A A	A A	C T	T T	A A	A A	C A	A A	A A	T T	T T	A A	A A	T T	A A	T T	T T	A A	G G	C C	C C	G G	C C	T T	T T	T T	A A	T T	C C	T T	C C	A A	C C	A A	G G	A A	T T	G G	T T	T T	T T	C C	G G	C C	G G	T T	A A	A A	T T	A A	C C	A A	A A	G G	A A	C C	T T	C C	T T	G G	A A	G G	G G	T T	C C	T T	A A	A A	A A	A A	T T	A A	A A	G G	A A	G G	A A	T T	G G	A A	A A	T T	C C	A A	C C	G G	A A	A A	T T	G G	C C	C C	G G	C C	T T	G G	A A	A A	A A	T T	A A	T T	C C	T T	C C	C C	C C	C C	T T	G G	G G	G G	G G	G G	T T	G G	C C	C C	A A	T T	T T	T T	C C	C C	A A	G G	A A	G G	T T	A A	G G	A A	A A	G G	A A	A A	G G	T T	T T	T T	G G	C C	T T	C C	T T	A A	G G	G G	T T	0 0	A A	C C	C C	T T	C C	G G	T T	A A	T T	A A	G G	T T	0 0	T T	A A	A A	A A	G G	G G	G G	C C	G G	A A	G G	A A	A A	T T	C C	G G	G G	A A	T T	T T	T T	A A	A A	T T	C C	C C	A A	G G	C C	C C	C C	T T	C C	A A	T T	C C	C C	A A	G G	A A	G G	T T	T T	G G	A A	G G	A A	C C	G G	T T	T T	A A	T T	A A	G G	A A	T T	A A	A A	C C	A A	G G	C C	C C	G G	A A	T T	T T	C C	C C	A A	A A	G G	C C	T T	T T	A A	C C	A A	T T	A A	T T	T T	G G	A A	T T	G G	C C	T T	T T	T T	A A	G G	T T	G G	G G	C C	G G	G G	G G	C C	C C	C C	T T	A A	T T	A A	C C	T T	C C	C C	G G	C C	G G	T T	G G	C C	C C	C C	G G	G G	T T	G G	A A	C C	C C	A A	T T	T T	A A	C C	T T	A A	G G	G G	A A	A A	A A	C C	C C	A A	T T	A A	T T	G G	G G	C C	A A	C C	C C	G G	C C
[truncated: 53,222,953 more chars]
