# Supplementary material for: Development of a 45K pepper GBTS liquid-phase gene chip and its application in genome-wide association studies
Source: Front Plant Sci. 2024 Jun 25;15:1405190. doi: 10.3389/fpls.2024.1405190 (PMC11231373; doi:10.3389/fpls.2024.1405190)
Supplement: Supplementary file 1 [file DataSheet_1.zip › All.GT-100.ped]

P5	P5	0	0	0	-9	G G	C C	G G	G G	A A	G G	T T	T T	C C	A A	C C	C C	T T	A A	G G	A A	G G	A A	A A	C C	C C	T T	C C	T G	T T	G G	C C	A A	G G	G G	G G	T T	C C	C C	G G	C C	C C	C C	T T	C C	G G	A A	C C	C C	A A	A A	T T	A A	T T	T T	G G	T T	A A	A A	A A	T T	G G	A A	T T	G G	C C	A A	A A	A A	G G	G G	G G	G G	C C	A A	A A	C C	T T	C C	C C	T T	A A	T T	G G	G G	G G	G G	C C	C C	A A	A A	G G	A A	T T	A A	C C	T T	T T	A A	T T	C C	G G	T T	T T	T T	A A	G G	A A	A A	T T	C C	G G	G G	G G	G G	T T	A A	A A	A A	A A	C C	G G	C C	C C	T T	A A	T T	C C	C C	A A	T T	C C	T T	A A	T T	C C	G G	T T	A A	A A	G G	A A	C C	A A	C C	G G	T T	G G	A A	C C	T T	C C	T T	T T	A A	A A	G G	A A	T T	A A	A A	T T	G G	G G	G G	T T	A A	A A	T T	C C	T T	A A	T T	G G	A A	C C	G G	T T	T T	T T	G G	A A	A A	G G	T T	G G	G G	G G	T T	G G	T T	T T	A A	A A	C C	G G	A A	G G	A A	A A	T T	C C	T T	G G	T T	T T	A A	T T	A A	A A	C C	C C	G G	T T	T T	C C	A A	A A	A A	A A	C C	G G	C C	C C	G G	G G	T T	C C	C C	C C	C C	A A	G G	T T	C C	A A	A A	C C	G G	G G	G G	C C	T T	T T	T T	C C	T T	G G	C C	G G	G G	T T	C C	G G	C C	T T	A A	C C	C C	C C	A A	C C	C C	T T	C C	A A	T T	0 0	A A	G G	G G	G G	T T	A A	G G	A A	C C	T T	A A	A A	C C	A A	T T	T T	T T	A A	C C	C C	C C	A A	A A	G G	T T	T T	C C	G G	A A	A A	0 0	G G	G G	A A	G G	C C	A A	T T	A A	G G	A A	A A	G G	0 0	T T	G G	T T	G G	T T	T T	G G	A A	A A	G G	T T	C C	T T	A A	G G	C C	T T	T T	G G	T T	C C	A A	T T	G G	T T	A A	A A	T T	G G	C C	A A	A A	A A	A A	T T	G G	A A	C C	C C	A A	T T	C C	T T	G G	C C	C C	C C	C C	T T	A A	T T	A A	T T	A A	A A	T T	C C	G G	T T	G G	T T	A A	C C	T T	C C	T T	A A	T T	A A	A A	T T	G G	G G	C C	A A	A A	T T	C C	A A	T T	G G	A A	A A	A A	A A	C C	C C	T T	T T	C C	T T	G G	C C	A A	T T	T T	T T	G G	A A	G G	T T	C C	G G	A A	T T	A A	C C	C C	G G	C C	C C	0 0	C C	T T	G G	C C	G G	A A	A A	A A	T T	C C	C C	T T	C C	A A	A A	A A	C C	C C	A A	A A	G G	T T	A A	C C	C C	T T	G G	T T	T T	A A	C C	A A	T T	C C	G G	0 0	G G	A A	C C	C C	C C	G G	A A	G G	G G	C C	C C	G G	G G	A A	T T	C C	G G	A A	G G	A A	C C	C C	T T	A A	A A	T T	G G	A A	A A	G G	C C	G G	G G	T T	G G	A A	C C	T T	C C	C C	G G	T T	A A	G G	A A	C C	C C	A A	G G	C C	C C	G G	G G	A A	C C	C C	G G	T T	A A	T T	G G	T T	A A	T T	G G	A A	G G	T T	C C	T T	T T	T T	A A	T T	A A	T T	A A	C C	C C	A A	C C	A A	A A	T T	G G	T T	A A	A A	A A	T T	A A	A A	T T	T T	C C	T T	A A	A A	A A	G G	C C	A A	T T	G G	A A	C C	G G	A A	T T	T T	G G	T T	T T	T T	C C	C C	T T	T T	T T	A A	G G	A A	C C	T T	G G	G G	A A	T T	G G	T T	T T	T T	C C	T T	T T	A A	C C	T T	A A	A A	A A	A A	T T	G G	A A	T T	A A	A A	G G	C C	T T	A A	G G	T T	A A	0 0	A A	G G	T T	T T	C C	T T	A A	C C	G G	A A	T T	G G	C C	T T	C C	G G	C C	A A	C C	T T	A A	G G	C C	C C	C C	G G	A A	A A	A A	G G	C C	A A	C C	A A	C C	A A	T T	A A	G G	G G	G G	A A	T T	G G	A A	C C	A A	G T	T T	T T	0 0	G G	G G	C C	A A	T T	C C	A A	C C	A A	T T	C C	A A	A A	C C	C C	C C	C C	G G	A A	C C	C C	T T	A A	A A	C C	C C	G G	T T	A A	A A	G G	A A	T T	A A	G G	C C	C C	T T	C C	G G	T T	A A	G G	C C	C C	G G	G G	A A	G G	A A	A A	0 0	T T	T T	A A	T T	T T	T T	T T	G G	C C	T T	T T	G G	A A	C C	C C	T T	C C	T T	A A	T T	G G	T T	A A	T T	T T	G G	A A	T T	G G	A A	T T	C C	C C	A A	T T	T T	A A	G G	T T	C C	G G	A A	T T	C C	A A	G G	T T	C C	C C	T T	A A	A A	T T	C C	G G	T T	T T	C C	C C	C C	A A	A A	A A	A A	C C	A A	A A	A A	0 0	C C	A A	C C	G G	T T	T T	A A	A A	C C	C C	T T	G G	A A	C C	G G	T T	T T	C C	A A	G G	C C	A A	C C	C C	T T	T T	T T	A A	C C	T T	A A	C C	T T	C C	C C	T T	G G	C C	C C	G G	A A	T T	A A	C C	G G	T T	A A	G G	T T	G G	A A	T T	A A	T T	G G	C C	A A	A A	T T	C C	A A	A A	A A	A A	C C	A A	C C	T T	T T	G G	G G	C C	A A	G G	G G	T T	G G	G G	G G	C C	T T	T T	G G	A A	C C	T T	T T	A A	G G	T T	T T	T T	A A	T T	A A	A A	T T	A A	G G	G G	A A	T T	T T	A A	A A	G G	A A	C C	G G	A A	A A	A A	G G	G G	A A	C C	T T	A A	G G	C C	C C	G G	G G	G G	A A	T T	A A	C C	T T	A A	C C	T T	A A	T T	A A	T T	T T	G G	T T	T T	C C	T T	A A	C C	G G	A A	T T	G G	A A	T T	C C	C C	A A	T T	T T	G G	A A	A A	T T	A A	A A	A A	C C	T T	G G	A A	T T	T T	T T	T T	A A	T T	A A	G G	G G	C C	A A	A A	A A	A A	A A	A A	A A	A A	A A	C C	G G	A A	G G	A A	C C	G G	0 0	A A	A A	T T	C C	T T	A A	G G	T T	C C	C C	G G	C C	T T	T T	A A	T T	A A	A A	T T	C C	A A	A A	T T	C C	T T	C C	T T	G G	A A	G G	C C	A A	C C	C C	A A	G G	G G	C C	A A	C C	A A	C C	T T	A A	C C	A A	A A	C C	T T	G G	T T	A A	C C	A A	T T	G G	G G	C C	C C	A A	G G	A A	C C	G G	G G	T T	G G	A A	A A	A A	A A	G G	T T	A A	G G	G G	A A	G G	A A	T T	A A	G G	A A	A A	T T	C C	G G	T T	G G	G G	G G	T T	A A	G G	G G	T T	T T	A A	A A	A A	A A	C C	C C	A A	A A	A A	A A	C C	C C	G G	A A	A A	C C	A A	C C	T T	C C	A A	T T	A A	T T	A A	T T	C C	A A	A A	T T	A A	T T	T T	A A	C C	C C	A A	C C	G G	T T	C C	G G	T T	A A	G G	A A	A A	A A	G G	A A	T T	A A	A A	G G	A A	A A	A A	C C	G G	A A	G G	A A	C C	C C	A A	T T	T T	G G	A A	T T	A A	T T	C C	G G	A A	C C	G G	C C	T T	T T	C C	G G	A A	A A	T T	G G	G G	T T	T T	G G	T T	T T	A A	A A	T T	A A	G G	T T	C C	A A	A A	G G	T T	C C	G G	G G	A A	G G	C C	G G	C C	A A	G G	A A	T T	T T	T T	A A	T T	A A	C C	C C	T T	A A	T T	A A	A A	A A	A A	T T	A A	A A	C C	A A	A A	C C	T T	C C	T T	T T	G G	T T	T T	G G	T T	T T	C C	T T	T T	A A	T T	C C	C C	T T	C C	A A	A A	A A	A A	C C	A A	G G	A A	T T	A A	C C	G G	T T	C C	G G	G G	T T	A A	C C	A A	A A	C C	C C	T T	A A	A A	T T	G G	T T	C C	G G	T T	C C	G G	C C	C C	G G	T T	T T	C C	G G	G G	G G	C C	A A	T T	G G	A A	G G	C C	T T	C C	C C	A A	A A	A A	T T	A A	G G	C C	A A	A A	G G	T T	T T	C C	T T	C C	C C	G G	C C	T T	T T	G G	C C	T T	T T	G G	A A	C C	A A	G G	A A	T T	G G	T T	G G	A A	T T	G G	T T	A A	C C	G G	G G	A A	C C	G G	C C	C C	A A	G G	C C	A A	T T	T T	C C	C C	G G	T T	A A	T T	A A	A A	A A	C C	C C	C C	C C	T T	C C	C C	C C	A A	C C	G G	C C	A A	G G	A A	T T	T T	A A	C C	A A	G G	G G	T T	A A	T T	A A	T T	A A	T T	T T	T T	C C	T T	C C	G G	A A	G G	T T	C C	C C	T T	A A	A A	T T	A A	G G	G G	A A	G G	G G	T T	T T	A A	C C	C C	G G	A A	A A	G G	T T	A A	G G	A A	T T	C C	G G	C C	G G	A A	T T	C C	T T	G G	G G	T T	A A	C C	T T	G G	T T	G G	C C	G G	A A	A A	A A	A A	A A	C C	C C	G G	C C	A A	T T	C C	A A	T T	C C	C C	G G	A A	T T	A A	A A	A A	T T	A A	A A	T T	T T	T T	C C	A A	C C	T T	A A	G G	A A	T T	C C	T T	G G	G G	A A	G G	T T	A A	A A	T T	A A	T T	G G	T T	G G	G G	G G	T T	A A	A A	T T	C C	A A	T T	A A	C C	G G	T T	A A	A A	G G	0 0	C C	G G	T T	C C	G G	C C	T T	A A	T T	C C	C C	A A	T T	A A	C C	C C	G G	G G	T T	C C	G G	G G	A A	A A	A A	G G	G G	T T	T T	G G	G G	A A	G G	T T	G G	T T	C C	A A	A A	G G	T T	G G	T T	G G	C C	C C	T T	A A	C C	A A	0 0	A A	G G	T T	A A	C C	T T	C C	T T	T T	C C	0 0	G G	A A	A A	A A	G G	T T	A A	A A	T T	T T	G G	C C	T T	0 0	A A	A A	T T	A A	C C	T T	T T	A A	A A	A A	A A	A A	T T	A A	A A	T T	T T	A A	T T	T T	A A	T T	A A	G G	A A	A A	G G	A A	A A	T T	G G	T T	G G	A A	A A	C C	A A	G G	T T	A A	T T	T T	A A	T T	T T	C C	T T	A A	T T	A A	T T	T T	T T	A A	T T	A A	T T	0 0	G G	A A	C C	C C	T T	C C	C C	T T	0 0	T T	T T	T T	T T	G G	A A	T T	0 0	0 0	T T	T T	A A	0 0	A A	C C	T T	T T	0 0	T T	T T	A A	C C	A A	A A	A A	T T	C C	A A	C C	G G	A A	T T	A A	A A	A A	G G	C C	A A	T T	C C	A A	A A	G G	T T	T T	T T	T T	C C	G G	C C	T T	G G	C C	G G	G G	T T	T T	A A	T T	T T	A A	C C	T T	T T	T T	C C	C C	C C	G G	A A	0 0	G G	T T	G G	G G	C C	C C	G G	G G	C C	G G	A A	A A	G G	A A	A A	T T	A A	A A	G G	A A	C C	T T	A A	A A	C C	T T	A A	T T	G G	A A	T T	A A	C C	T T	T T	T T	G G	T T	A A	A A	A A	G G	A A	0 0	0 0	A A	T T	A A	G G	A A	G G	T T	T T	T T	A A	A A	C C	A A	C C	T T	T T	A A	G G	A A	T T	0 0	0 0	T T	C C	T T	G G	T T	C C	A A	G G	C C	G G	T T	T T	A A	A A	A A	C C	T T	C C	0 0	T T	G G	A A	G G	T T	C C	A A	A A	T T	0 0	A A	A A	A A	C C	A A	A A	C C	T T	C C	T T	0 0	G G	T T	G G	A A	G G	C C	A A	T T	A A	G G	T T	A A	T T	C C	C C	T T	T T	0 0	A A	T T	A A	A A	G G	A A	C C	C C	G G	A A	A A	T T	0 0	T T	A A	A A	A A	T T	T T	A A	C C	A A	C C	C C	C C	A A	T T	A A	C C	C C	T T	C C	A A	A A	C C	A A	C C	A A	C C	G G	G G	T T	G G	A A	G G	G G	C C	A A	G G	T T	T T	T T	T T	A A	T T	T T	A A	A A	C C	C C	T T	A A	A A	T T	C C	A A	A A	A A	A A	G G	T T	C C	G G	C C	C C	A A	T T	A A	0 0	0 0	A A	C C	T T	G G	T T	C C	C C	T T	T T	A A	C C	C C	C C	T T	T T	T T	A A	A A	G G	T T	T T	T T	A A	A A	C C	A A	A A	A A	T T	T T	G G	A A	T T	A A	A A	A A	A A	T T	A A	T T	A A	C C	T T	C C	T T	G G	A A	T T	A A	G G	G G	T T	G G	T T	C C	G G	G G	A A	A A	T T	C C	C C	G G	A A	T T	G G	T T	C C	G G	A A	C C	G G	A A	A A	T T	C C	C C	C C	C C	G G	A A	A A	G G	C C	C C	T T	C C	C C	A A	G G	T T	T T	A A	A A	G G	C C	G G	C C	A A	A A	T T	T T	G G	A A	T T	C C	A A	G G	A A	T T	C C	T T	A A	G G	G G	G G	C C	A A	G G	C C	T T	A A	A A	T T	T T	T T	T T	G G	T T	A A	A A	T T	T T	T T	G G	G G	A A	T T	A A	C C	G G	A A	G G	G G	A A	A A	G G	C C	A A	A A	C C	C C	C C	T T	G G	C C	A A	T T	A A	T T	T T	T T	0 0	C C	G G	T T	G G	T T	T T	A A	T T	0 0	T T	C C	C C	A A	T T	T T	T T	A A	C C	T T	G G	C C	A A	A A	C C	T T	G G	G G	G G	C C	A A	A A	A A	T T	T T	A A	G G	T T	A A	C C	G G	A A	T T	A A	T T	A A	0 0	T T	T T	A A	T T	C C	T T	C C	C C	T T	T T	G G	G G	A A	T T	C C	T T	A A	C C	C C	T T	C C	A A	T T	G G	G G	A A	G G	C C	G G	A A	T T	T T	C C	G G	C C	C C	G G	A A	A A	G G	T T	G G	C C	A A	C C	G G	T T	C C	T T	G G	A A	A A	G G	A A	A A	G G	G G	C C	T T	A A	T T	G G	G G	T T	G G	G G	C C	T T	A A	T T	A A	C C	A A	C C	A A	T T	C C	0 0	C C	C C	C C	C C	T T	T T	C C	A A	T T	C C	G G	G G	C C	C C	G G	T T	T T	A A	A A	C C	A A	A A	T T	A A	G G	A A	G G	A A	G G	G G	G G	G G	A A	G G	C C	T T	T T	A A	G G	T T	T T	T T	C C	T T	C C	A A	A A	A A	C C	T T	T T	G G	C C	A A	C C	T T	C C	A A	0 0	C C	A A	G G	G G	0 0	G G	0 0	C C	G G	C C	A A	T T	A A	A A	G G	C C	G G	A A	G G	A A	0 0	T T	C C	T T	G G	A A	A A	T T	T T	T T	C C	T T	G G	A A	0 0	0 0	0 0	A A	G G	C C	C C	T T	C C	T T	A A	T T	G G	C C	T T	G G	T T	A A	C C	T T	T T	0 0	G G	C C	0 0	C C	C C	C C	G G	C C	T T	A A	C C	G G	T T	C C	T T	A A	A A	A A	G G	G G	A A	A A	G G	G G	G G	T T	C C	G G	C C	A A	G G	T T	G G	G G	C C	T T	C C	A A	C C	T T	G G	T T	T T	C C	C C	T T	C C	T T	G G	T T	T T	T T	C C	T T	A A	T T	C C	C C	A A	A A	G G	C C	T T	C C	A A	A A	T T	C C	A A	T T	A A	A A	A A	A A	T T	T T	T T	G G	T T	T T	A A	C C	T T	A A	C C	T T	T T	C C	C C	A A	G G	G G	G G	C C	T T	C C	T T	A A	A A	T T	T T	G G	A A	A A	T T	C C	C C	C C	G G	C C	T T	G G	C C	A A	G G	T T	T T	A A	C C	G G	A A	C C	C C	A A	C C	A A	C C	G G	A A	C C	T T	C C	G G	T T	G G	T T	A A	C C	C C	T T	G G	G G	C C	C C	C C	G G	C C	C C	A A	A A	C C	C C	C C	C C	T T	T T	C C	G G	G G	T T	T T	C C	A A	T T	T T	A A	T T	G G	A A	A A	G G	A A	G G	G G	T T	A A	T T	T T	A A	A A	T T	G G	C C	T T	A A	T T	T T	T T	T T	A A	T T	A A	A A	A A	A A	T T	T T	A A	A A	T T	T T	C C	T T	G G	T T	C C	A A	G G	A A	A A	A A	C C	T T	C C	T T	T T	A A	T T	G G	A A	T T	T T	A A	G G	T T	A A	G G	C C	G A	G G	A A	C C	G G	C C	T T	A A	A A	G G	G G	G G	A A	G G	G G	A A	C C	T T	A A	G G	T T	A A	G G	T T	T T	T T	G G	A A	C C	A A	C C	G G	C C	C C	A A	T T	A A	C C	C C	A A	G G	C C	A A	C C	C C	G G	A A	A A	G G	T T	C C	G G	A A	A A	T T	T T	A A	A A	G G	C C	C C	T T	G G	G G	C C	A A	A A	T T	A A	C C	T T	A A	C C	T T	G G	T T	C C	T T	C C	C C	A A	A A	T T	T T	C C	A A	T T	T T	G G	A A	T T	A A	G G	T T	A A	T T	G G	C C	A A	A A	C C	T T	T T	G G	C C	C C	C C	T T	G G	T T	T T	T T	G G	G G	A A	C C	G G	G G	T T	A A	A A	A A	C C	A A	T T	T T	T T	C C	A A	C C	C C	T T	T T	G G	C C	G G	A A	G G	A A	A A	A A	G G	C C	C C	T T	A A	G G	G G	C C	A A	T T	A A	C C	G G	A A	A A	A A	T T	C C	C C	G G	T T	A A	T T	G G	G G	C C	T T	T T	A A	G G	A A	A A	T T	C C	A A	C C	T T	A A	C C	T T	C C	G G	A A	T T	A A	C C	G G	C C	C C	C C	A A	C C	G G	G G	G G	G G	C C	G G	A A	C C	T T	T T	A A	G G	T T	C C	C C	T T	A A	A A	A A	A A	C C	G G	C C	A A	A A	G G	A A	A A	C C	A A	A A	T T	T T	C C	G G	A A	G G	C C	T T	A A	T T	A A	A A	T T	C C	C C	T T	A A	A A	C C	G G	T T	C C	T T	T T	T T	A A	G G	T T	T T	C C	G G	T T	A A	A A	C C	T T	C C	T T	A A	G G	C C	C C	G G	C C	C C	C C	A A	A A	C C	T T	T T	A A	C C	A A	A A	G G	C C	G G	G G	C C	G G	A A	C C	T T	C C	T T	C C	A A	A A	T T	C C	G G	A A	A A	A A	C C	C C	A A	A A	C C	C C	T T	A A	A A	C C	T T	G G	T T	G G	A A	A A	G G	A A	G G	A A	G G	A A	A A	T T	G G	T T	A A	C C	T T	G G	T T	T T	T T	G G	C C	C C	T T	A A	A A	A A	G G	G G	A A	A A	T T	C C	C C	T T	C C	A A	G G	C C	T T	A A	G G	T T	T T	C C	A A	C C	G G	C C	T T	T T	T T	T T	G G	C C	T T	A A	G G	T T	A A	A A	A A	G G	T T	A A	G G	A A	A A	A A	C C	A A	A A	C C	T T	G G	T T	A A	G G	C C	A A	A A	G G	C C	T T	A A	G G	A A	A A	C C	T T	G G	T T	G G	C C	G G	T T	A A	A A	G G	T T	A A	T T	A A	C C	G G	T T	T T	T T	A A	C C	G G	A A	G G	G G	A A	G G	C C	T T	G G	G G	T T	T T	T T	G G	A A	G G	A A	A A	C C	A A	A A	G G	A A	C C	G G	A A	G G	T T	C C	C C	C C	A A	G G	G G	A A	C C	A A	C C	C C	A A	G G	G G	C C	A A	T T	T T	T T	C C	A A	A A	G G	C C	C C	A A	A A	A A	T T	T T	T T	G G	A A	G G	A A	T T	G G	T T	G G	C C	G G	T T	A A	T T	T T	T T	T T	T T	A A	T T	T T	G G	A A	C C	C C	C C	A A	C C	A A	C C	C C	A A	A A	C C	C C	A A	T T	G G	G G	A A	G G	C C	C C	C C	C C	C C	C C	T T	G G	T T	C C	T T	A A	A A	A A	G G	T T	A A	T T	T T	T T	T T	G G	T T	C C	A A	C C	T T	C C	T T	A A	G G	C C	T T	G G	A A	C C	C C	C C	A A	T T	T T	C C	G G	A A	T T	T T	C C	C C	T T	A A	A A	G G	C C	A A	A A	T T	C C	T T	A A	G G	G G	C C	G G	C C	A A	G G	C C	A A	A A	C C	T T	C C	G G	T T	G G	G G	T T	A A	T T	A A	T T	C C	C C	G G	C C	A A	A A	G G	G G	A A	C C	T T	A A	A A	G G	G G	A A	A A	T T	T T	A A	T T	T T	G G	A A	A A	T T	T T	G G	A A	G G	G G	A A	A A	A A	T T	A A	T T	A A	A A	A A	C C	T T	A A	C C	C C	T T	A A	T T	G G	T T	A A	C C	G G	C C	C C	C C	T T	G G	T T	A A	T T	G G	G G	A A	T T	G G	T T	G G	A A	T T	C C	T T	A A	A A	G G	G G	T T	T T	A A	C C	C C	T T	T T	G G	T T	A A	C C	C C	T T	A A	G G	C C	G G	C C	C C	G G	T T	G G	A A	A A	G G	A A	A A	T T	G G	C C	A A	G G	T T	A A	T T	A A	T T	C C	A A	A A	A A	A A	G G	T T	A A	A A	A A	T T	C C	C C	G G	G G	C C	T T	T T	C C	G G	C C	T T	T T	C C	T T	C C	T T	A A	A A	0 0	A A	A A	T T	G G	T T	A A	T T	C C	A A	C C	T T	A A	A A	C C	G G	G G	0 0	A A	A A	A A	A A	G G	A A	T T	G G	A A	A A	A A	C C	A A	G G	C C	C C	A A	T T	A A	T T	T T	G G	A A	T T	G G	C C	G G	C C	A A	C C	C C	A A	G G	G G	T T	G G	A A	T T	A A	G G	C C	A A	T T	C C	T T	T T	A A	T T	A A	G G	A A	G G	G G	C C	T T	A A	A A	A A	G G	C C	G G	G G	G G	G G	C C	A A	C C	T T	G G	A A	A A	G G	C C	T T	G G	A A	A A	T T	T T	T T	T T	T T	G G	A A	T T	T T	T T	G G	C C	C C	T T	A A	A A	G G	G G	0 0	G G	C C	T T	C C	C C	A A	C C	T T	G G	C C	T T	C C	A A	T T	A A	A A	T T	G G	C C	G G	G G	T T	T T	G G	C C	C C	T T	T T	G G	G G	A A	G G	C C	G G	T T	C C	C C	T T	A A	G G	T T	C C	A A	T T	A A	C C	T T	G G	G G	T T	G G	T T	T T	A A	C C	A A	G G	T T	G G	T T	C C	A A	A A	C C	A A	C C	G G	C C	C C	A A	G G	0 0	A A	G G	G G	G G	G G	C C	C C	A A	A A	A A	T T	A A	T T	C C	G G	A A	A A	C C	T T	A A	G G	C C	T T	G G	T T	A A	A A	T T	C C	A A	A A	G G	T T	C C	A A	T T	T T	G G	C C	A A	A A	A A	A A	T T	G G	A A	T T	G G	T T	T T	A A	G G	C C	A A	T T	T T	C C	A A	A A	A A	A A	A A	G G	C C	A A	T T	C C	A A	C C	A A	G G	T T	A A	G G	A A	G G	T T	C C	A A	A A	G G	A A	G G	C C	T T	G G	C C	G G	C C	G G	C C	G G	G G	A A	C C	A A	A A	A A	A A	T T	T T	T T	G G	G G	G G	C C	A A	T T	T T	C C	T T	G G	T T	A A	T T	G G	G G	A A	A A	A A	T T	C C	A A	T T	G G	T T	T T	T T	C C	A A	C C	A A	A A	A A	C C	T T	C C	C C	A A	T T	C C	A A	G G	A A	C C	A A	C C	C C	C C	A A	C C	A A	A A	A A	G G	C C	G G	G G	T T	C C	G G	C C	C C	T T	A A	G G	A A	C C	T T	T T	A A	G G	A A	A A	A A	A A	T T	A A	C C	A A	T T	T T	C C	G G	T T	A A	T T	A A	A A	T T	C C	T T	C C	C C	A A	A A	C C	C C	T T	A A	A A	T T	A A	G G	A A	T T	G G	A A	C C	T T	T T	T T	C C	T T	A A	G G	A A	T T	A A	T T	A A	C C	A A	A A	T T	A A	A A	A A	T T	C C	G G	C C	T T	A A	G G	C C	C C	A A	A A	T T	C C	G G	A A	T T	A A	C C	C C	C C	C C	T T	A A	A A	G G	C C	T T	0 0	T T	T T	G G	T T	T T	G G	A A	T T	T T	C C	C C	C C	T T	T T	T T	G G	T T	C C	C C	T T	A A	C C	T T	A A	0 0	0 0	0 0	0 0	T T	A A	G G	G G	G G	0 0	0 0	C C	A A	0 0	0 0	G G	T T	G G	T T	A A	C C	C C	C C	G G	C C	A A	C C	C C	A A	T T	A A	T T	A A	T T	C C	A A	T T	A A	T T	G G	T T	A A	A A	0 0	T T	T T	C C	A A	T T	G G	T T	G G	G G	C T	T C	C C	T T	G G	T T	C C	T T	T T	A A	T T	A A	T T	0 0	A A	0 0	T T	T T	T T	T T	C C	0 0	C C	T T	T T	C C	A A	T T	0 0	T T	C C	A A	T T	G G	T T	G G	T T	A A	T T	G G	C C	G G	C C	G G	T T	G G	A A	T T	G G	A A	A A	C C	A A	C C	T T	T T	T T	C C	T T	G G	C C	C C	T T	G G	A A	C C	T T	T T	A A	C C	C C	A A	T T	C C	G G	G G	C C	G G	C C	A A	C C	G G	C C	C C	G G	T T	A A	G G	G G	A A	C C	C C	A A	T T	T T	T T	C C	A A	T T	C C	0 0	0 0	A A	T T	A A	G G	G G	A A	C C	C C	G G	0 0	C C	A A	T T	A A	T T	T T	A A	T T	T T	C C	A A	T T	A A	T T	A A	A A	A A	C C	C C	C C	G G	G G	T T	G G	T T	G G	G G	A A	G G	C C	T T	C C	A A	T T	A A	T T	C C	T T	T T	T T	A A	G G	A A	C C	G G	T T	T T	G G	A A	T T	A A	T T	T T	T T	C C	A A	C C	T T	T T	G G	G G	C C	A A	G G	T T	A A	G G	G G	G G	T T	A A	G G	C C	C C	A A	T T	T T	A A	A A	A A	A A	A A	G G	C C	G G	G G	C C	T T	C C	A A	A A	T T	C C	T T	G G	C C	C C	G G	G G	C C	A A	C C	T T	C C	C C	A A	G G	C C	C C	G G	G G	G G	G G	G G	T T	C C	T T	C C	G G	G G	T T	0 0	C C	T T	T T	T T	A A	G G	A A	G G	G G	T T	A A	G G	A A	G G	C C	G G	C C	T T	A A	A A	T T	A A	G G	A A	C C	T T	T T	A A	0 0	0 0	T T	0 0	0 0	C C	A A	T T	T T	C C	C C	T T	T T	C C	A A	T T	T T	G G	C C	T T	C C	G G	T T	G G	T T	T T	C C	T T	T T	A A	C C	G G	A A	C C	T T	T T	T T	C C	C C	G G	G G	T T	T T	G G	G G	A A	A A	C C	G G	T T	A A	T T	A A	G G	T T	T T	A A	G G	T T	T T	T T	A A	C C	T T	C C	T T	G G	A A	0 0	0 0	T T	A A	A A	T T	G G	A A	C C	A A	A A	A A	G G	A A	C C	T T	G G	C C	T T	C C	G G	C C	0 0	A A	T T	G G	A A	A A	G G	A A	A A	G G	C C	C C	G G	C C	G G	C C	A A	T T	A A	A A	A A	A A	C C	C C	G G	A A	C C	T T	C C	0 0	0 0	0 0	0 0	C C	0 0	0 0	G G	0 0	0 0	T T	A A	C C	A A	G G	C C	C C	C C	G G	G G	A A	T T	T T	G G	T T	C C	C C	T T	A A	C C	G G	A A	C C	G G	T T	C C	G G	G G	T T	C C	A A	T T	A A	A A	T T	C C	A A	A A	A A	T T	T T	C C	T T	T T	T T	C C	A A	T T	G G	T T	T T	T T	C C	C C	T T	A A	A A	C C	G G	A A	T T	G G	A A	A A	A A	A A	C C	A A	T T	G G	T T	A A	G G	G G	C C	A A	A A	C C	G G	A A	T T	G G	A A	A A	T T	A A	0 0	C C	A A	G G	0 0	A A	T T	G G	T T	G G	G G	G G	A A	A A	G G	A A	A A	G G	G G	T T	C C	C C	G G	C C	T T	T T	C C	C C	T T	A A	C C	A A	G G	C C	A A	A A	A A	0 0	G G	T T	T T	T T	0 0	A A	A A	C C	A A	A A	A A	T T	G G	C C	0 0	C C	C C	A A	T T	G G	C C	T T	T T	G G	T T	C C	C C	A A	G G	C C	A A	G G	G G	T T	C C	T T	T T	C C	T T	G G	T T	G G	C C	C C	A A	C C	G G	A A	G G	A A	A A	A A	T T	A A	A A	G G	A A	A A	T T	A A	G G	A A	G G	T T	A A	T T	T T	T T	C C	C C	T T	A A	G G	C C	A A	T T	T T	A A	T T	C C	C C	C C	C C	A A	A A	A A	A A	G G	A A	A A	C C	C C	T T	T T	C C	A A	T T	T T	T T	A A	T T	C C	G G	T T	T T	G G	C C	A A	T T	T T	C C	C C	T T	A A	C C	T T	A A	G G	A A	G G	G G	A A	A A	A A	A A	A A	A A	C C	T T	A A	T T	T T	G G	T T	A A	G G	A A	T T	A A	C C	G G	C C	G G	T T	G G	A A	A A	G G	T T	A A	G G	C C	G G	G G	C C	C C	A A	C C	C C	G G	A A	G G	G G	G G	G G	G G	C C	G G	C C	T T	T T	T T	G G	A A	C C	T T	T T	A A	A A	A A	C C	A A	A A	C C	C C	T T	T T	A A	T T	G G	T T	A A	G G	G G	A A	A A	C C	T T	C C	C C	T T	T T	A A	C C	C C	C C	T T	A A	G G	A A	T T	A A	T T	C C	G G	C C	A A	T T	A A	A A	A A	A A	G G	C C	T T	T T	A A	T T	T T	G G	T T	A A	T T	G G	C C	T T	A A	G G	G G	C C	C C	C C	A A	G G	A A	C C	C C	A A	G G	T T	A A	T T	T T	A A	C C	A A	T T	G G	A A	T T	T T	C C	A A	T T	A A	C C	A A	C C	T T	A A	T T	G G	T T	C C	A A	A A	A A	T T	A A	A A	A A	G G	T T	A A	T T	A A	C C	A A	C C	A A	A A	T T	C C	T T	G G	T T	G G	G G	G G	A A	A A	A A	G G	T T	T T	T T	C C	T T	T T	A A	G G	C C	C C	C C	T T	A A	A A	G G	A A	C C	G G	T T	A A	A A	T T	A A	T T	C C	A A	C C	T T	C C	A A	C C	T T	T T	A A	A A	A A	T T	G G	T T	A A	A A	A A	G G	T T	T T	T T	C C	A A	A A	A A	A A	T T	G G	T T	C C	G G	A A	C C	A A	A A	A A	G G	C C	T T	G G	A A	A A	T T	T T	G G	A A	T T	T T	A A	G G	A A	G G	A A	T T	A A	T T	T T	C C	A A	A A	C C	A A	A A	A A	C C	A A	A A	A A	A A	C C	A A	A A	G G	C C	G G	G G	T T	C C	A A	C C	T T	A A	T T	G G	A A	G G	C C	G G	G G	A A	A A	T T	T T	A A	T T	T T	T T	C C	T T	G G	C C	G G	0 0	A A	A A	T T	T T	G G	C C	C C	C C	C C	G G	C C	A A	T T	A A	A A	C C	T T	A A	G G	T T	T T	T T	A A	A A	C C	G G	A A	A A	C C	T T	T T	A A	C C	A A	T T	C C	T T	T T	G G	A A	C C	A A	G G	T T	A A	C C	T T	A A	T T	G G	C C	G G	A A	T T	C C	T T	G G	0 0	C C	A A	C C	G G	C C	T T	A A	G G	C C	A A	C C	T T	A A	T T	C C	T T	T T	C C	T T	T T	T T	A A	A A	C C	C C	T T	T T	T T	G G	A A	A A	G G	T T	C C	C C	G G	C C	T T	A A	A A	G G	G G	C C	G G	A A	G G	T T	G G	C C	T T	A A	A A	A A	G G	A A	A A	C C	C C	T T	G G	A A	T T	G G	T T	T T	T T	A A	A A	C C	G G	A A	C C	T T	C C	A A	A A	C C	A A	T T	A A	G G	T T	A A	T T	C C	C C	T T	T T	C C	A A	G G	C C	C C	C C	G G	A A	G G	A A	T T	T T	A A	G G	A A	G G	C C	A A	C C	T T	A A	G G	A A	G G	G G	G G	C C	A A	A A	A A	G G	T T	A A	T T	G G	T T	A A	C C	A A	G G	A A	G G	T T	A A	A A	T T	C C	A A	G G	G G	C C	G G	T T	T T	C C	C C	G G	A A	A A	C C	A A	A A	G G	A A	C C	T T	T T	0 0	0 0	0 0	G G	T T	A A	G G	T T	T T	G G	T T	G G	G G	C C	A A	T T	T T	A A	G G	T T	A A	A A	T T	G G	T T	A A	A A	C C	A A	T T	A A	G G	G G	C C	C C	G G	T T	C C	T T	A A	A A	A A	A A	T T	A A	T T	A A	A A	T T	C C	A A	T T	A A	A A	T T	T T	C C	T T	T T	T T	T T	A A	A A	A A	A A	T T	A A	T T	A A	G G	T T	T T	T T	T T	T T	T T	T T	A A	A A	T T	A A	T T	A A	T T	T T	C C	C C	A A	A A	G G	A A	C C	G G	A A	A A	T T	G G	G G	T T	A A	G G	C C	T T	T T	A A	A A	T T	C C	T T	T T	T T	A A	T T	A A	A A	G G	G G	C C	G G	T T	G G	G G	T T	C C	T T	G G	A A	C C	T T	A A	A A	G G	C C	A A	G G	G G	A A	G G	T T	G G	T T	C C	T T	G G	T T	A A	T T	G G	G G	A A	C C	G G	G G	C C	T T	A A	T T	A A	T T	C C	C C	T T	G G	C C	A A	C C	G G	A A	T T	T T	G G	G G	T T	T T	C C	A A	A A	T T	T T	A A	T T	T T	C C	A A	C C	T T	A A	T T	A A	T T	T T	T T	A A	A A	G G	A A	T T	A A	G G	T T	C C	T T	T T	A A	T T	A A	C C	C C	G G	C C	A A	A A	T T	T T	T T	C C	T T	C C	C C	C C	C C	G G	C C	A A	T T	C C	G G	A A	A A	C C	C C	C C	C C	T T	G G	T T	C C	A A	A A	T T	A A	A A	C C	A A	G G	C C	C C	A A	T T	T T	T T	A A	T T	A A	T T	G G	A A	G G	C C	A A	G G	C C	T T	C C	A A	G G	A A	T T	C C	G G	G G	T T	A A	T T	G G	G G	C C	T T	T T	T T	A A	T T	A A	A A	G G	C C	A A	A A	A A	G G	T T	C C	A A	A A	T T	C C	C C	T T	A A	G G	G G	A A	G G	T T	T T	T T	C C	T T	G G	C C	C C	A A	T T	T T	A A	T T	C C	G G	T T	A A	A A	C C	A A	A A	G G	A A	A A	A A	A A	C C	T T	T T	T T	T T	G G	A A	C C	A A	T T	G G	C C	C C	T T	A A	G G	G G	C C	C C	G G	A A	G G	C C	A A	G G	G G	T T	C C	T T	A A	G G	T T	G G	A A	T T	G G	A A	A A	A A	G G	C C	A A	G G	C C	T T	G G	C C	A A	C C	A A	A A	A A	T T	C C	T T	C C	G G	G G	C C	A A	G G	G G	T T	A A	T T	T T	T T	C C	T T	A A	A A	G G	C C	G G	T T	C C	G G	C C	C C	A A	C C	A A	A A	A A	C C	A A	C C	C C	C C	T T	A A	A A	T T	C C	T T	A A	C C	T T	T T	T T	C C	G G	C C	G G	C C	G G	A A	G G	C C	C C	G G	A A	G G	C C	C C	A A	A A	A A	T T	T T	A A	A A	A A	T T	G G	T T	C C	T T	C C	C C	A A	T T	T T	T T	C C	C C	A A	G G	G G	T T	C C	A A	C C	A A	G G	G G	T T	C C	C C	T T	A A	C C	G G	G G	G G	A A	C C	T T	T T	A A	A A	T T	A A	G G	G G	T T	A A	G G	C C	T T	A A	T T	G G	A A	C C	A A	C C	G G	A A	A A	A A	C C	G G	G G	T T	G G	A A	C C	T T	T T	T T	T T	T T	T T	A A	A A	T T	T T	C C	A A	A A	A A	T T	C C	T T	A A	A A	G G	C C	C C	G G	T T	C C	A A	T T	C C	T T	C C	C C	C C	A A	G G	A A	A A	A A	A A	A A	G G	G G	A A	C C	G G	A A	T T	G G	A A	G G	C C	G G	C C	A A	A A	A A	G G	T T	T T	T T	A A	G G	A A	T T	C C	T T	G G	A A	A A	T T	A A	T T	C C	A A	A A	A A	G G	T T	A A	C C	C C	0 0	A A	C C	C C	T T	T T	T T	T T	G G	A A	C C	A A	C C	T T	A A	A A	T T	A A	T T	A A	C C	A A	G G	G G	T T	G G	A A	G G	C C	T T	G G	G G	T T	C C	T T	A A	T T	T T	T T	A A	C C	A A	C C	A A	G G	C C	G G	T T	G G	T T	G G	G G	G G	G G	G G	T T	A A	A A	A A	A A	A A	G G	C C	C C	T T	T T	A A	G G	C C	T T	G G	C C	C C	G G	A A	T T	C C	C C	A A	T T	A A	A A	T T	A A	G G	C C	C C	G G	G G	C C	C C	A A	T T	G G	C C	T T	T T	A A	C C	G G	A A	G G	T T	T T	A A	T T	C C	G G	G G	C C	T T	G G	A A	T T	A A	C C	A A	A A	A A	A A	G G	T T	G G	A A	A A	C C	T T	T T	T T	A A	C C	A A	T T	C C	T T	A A	C C	A A	G G	A A	C C	G G	A A	T T	G G	C C	T T	A A	G G	G G	T T	A A	A A	T T	T T	A A	A A	T T	C C	C C	G G	G G	A A	A A	G G	A A	C C	C C	T T	C C	C C	G G	C C	A A	T T	G G	G G	T T	T T	A A	T T	A A	C C	T T	A A	T T	T T	C C	T T	T T	A A	T T	A A	G G	A A	T T	T T	A A	A A	C C	G G	C C	C C	C C	A A	C C	A A	G G	C C	A A	C C	G G	C C	T T	G G	G G	A A	A A	A A	A A	C C	A A	A A	C C	T T	A A	C C	T T	T T	C C	C C	G G	G G	T T	T T	T T	C C	T T	C C	C C	A A	G G	C C	T T	T T	T T	C C	C C	C C	G G	A A	A A	C C	A A	C C	T T	G G	C C	A A	C C	G G	A A	A A	C C	C C	A A	C C	T T	A A	T T	C C	C C	G G	A A	A A	A A	A A	A A	G G	T T	T T	A A	C C	A A	T T	A A	C C	T T	C C	G G	T T	A A	A A	T T	G G	A A	A A	G G	G G	A A	C C	G G	C C	C C	T T	A A	A A	A A	T T	A A	T T	C C	T T	T T	C C	C C	T T	0 0	A A	C C	C C	A A	A A	G G	T T	G G	C C	A A	C C	G G	0 0	G G	T T	A A	A A	C C	T T	C C	G G	C C	A A	G G	0 0	0 0	0 0	0 0	A A	A A	A A	T T	C C	T T	C C	G G	G G	G G	A A	A A	A A	G G	C C	A A	T T	C C	A A	T T	G G	G G	G G	G G	G G	T T	A A	T T	T T	G G	G G	T T	G G	C C	C C	A A	C C	A A	A A	G G	T T	A A	G G	C C	C C	A A	A A	A A	C C	T T	A A	A A	G G	C C	T T	T T	T T	G G	G G	A A	T T	G G	A A	G G	G G	G G	T T	T T	T T	C C	G G	C C	C C	T T	T T	G G	A A	G G	A A	G G	T T	A A	G G	G G	C C	G G	C C	G G	T T	G G	T T	T T	T T	T T	T T	T T	A A	G G	T T	G G	T T	C C	G G	C C	C C	C C	C C	A A	C C	T T	C C	A A	C C	A A	A A	T T	T T	T T	T T	G G	A A	C C	T T	T T	T T	G G	A A	A A	A A	A A	A A	C C	A A	A A	C C	G G	C C	T T	A A	T T	C C	A A	A A	A A	A A	T T	T T	T T	A A	T T	T T	A A	T T	T T	G G	G G	C C	C C	T T	C C	T T	A A	A A	T T	T T	T T	G G	C C	C C	T T	T T	A A	C C	A A	A A	A A	A A	A A	C C	T T	G G	A A	T T	A A	T T	A A	G G	T T	C C	C C	T T	G G	C C	G G	G G	A A	T T	A A	C C	A A	A A	G G	C C	G G	C C	T T	C C	T T	A A	T T	G G	A A	T T	T T	A A	A A	C C	G G	T T	A A	G G	T T	G G	A A	T T	A A	T T	A A	T T	G G	A A	C C	C C	C C	C C	C C	C C	T T	G G	T T	A A	T T	G G	T T	T T	G G	C C	G G	G G	T T	C C	G G	A A	G G	0 0	T T	C C	C C	T T	G G	G G	G G	A A	A A	T T	C C	C C	C C	A A	T T	C C	C C	A A	T T	C C	G G	A A	C C	A A	A A	A A	A A	G G	A A	T T	A A	T T	C C	G G	G G	T T	C C	C C	T T	G G	G G	G G	A A	T T	C C	T T	T T	A A	C C	G G	C C	T T	T T	C C	T T	G G	A A	G G	G G	C C	A A	T T	A A	C C	T T	C C	T T	A A	T T	A A	A A	G G	T T	A A	C C	G G	A A	A A	A A	G G	G G	G G	G G	G G	T T	A A	G G	A A	G G	G G	G G	G G	T T	T T	A A	C C	G G	C C	T T	A A	G G	A A	C C	C C	A A	G G	T T	T T	A A	C C	A A	T T	T T	C C	T T	C C	G G	G G	C C	A A	A A	C C	A A	G G	G G	C C	T T	A A	C C	G G	G G	A A	A A	C C	T T	A A	G G	T T	A A	A A	A A	G G	G G	G G	C C	C C	A A	G G	T T	A A	G G	A A	A A	A A	T T	G G	G G	T T	C C	T T	G G	C C	C C	T T	A A	G G	T T	A A	T T	T T	A A	T T	G G	C C	T T	C C	T T	C C	A A	C C	A A	C C	A A	C C	C C	C C	T T	G G	G G	C C	G G	A A	G G	C C	A A	G G	T T	G G	A A	T T	G G	A A	C C	T T	C C	C C	A A	A A	G G	G G	A A	A A	G G	C C	A A	T T	A A	C C	A A	T T	A A	A A	C C	C C	T T	A A	A A	G G	A A	G G	G G	T T	A A	T T	C C	G G	A G	C C	C C	T T	G G	A A	C C	A A	T T	C C	C C	T T	C C	A A	T T	A A	T T	C C	T T	G G	C C	C C	C C	G G	A A	A A	G G	C C	G G	A A	C C	T T	A A	T T	T T	T T	A A	C C	T T	T T	T T	T T	A A	A A	A A	C C	C C	C C	A A	G G	T T	T T	G G	T T	C C	G G	A A	T T	A A	A A	C C	A A	G G	G G	G G	A A	G G	T T	C C	C C	T T	A A	C C	G G	T T	A A	C C	C C	G G	G G	C C	T T	T T	A A	A A	T T	T T	T T	T T	G G	G G	A A	C C	G G	T T	T T	T T	T T	G G	A A	C C	A A	A A	A A	G G	A A	A A	G G	T T	A A	C C	G G	T T	A A	T T	G G	T T	T T	C C	G G	C C	G G	C C	C C	T T	A A	C C	A A	A A	A A	G G	A A	T T	G G	C C	T T	A A	A A	T T	A A	T T	G G	G G	T T	G G	A A	A A	A A	C C	C C	C C	T T	G G	A A	G G	A A	A A	T T	G G	G G	T T	C C	A A	G G	G G	G G	G G	A A	C C	C C	C C	A A	A A	T T	T T	A A	A A	C C	G G	A A	C C	G G	A A	C C	T T	C C	C C	C C	C C	A A	C C	G G	T T	T T	T T	T T	C C	A A	C C	A A	G G	G G	T T	A A	G G	G G	T T	G G	G G	T T	A A	G G	0 0	C C	C C	T T	A A	A A	T T	C C	A A	G G	A A	A A	T T	G G	A A	C C	C C	T T	T T	T T	A A	G G	A A	A A	A A	C C	T T	C C	A A	A A	C C	T T	A A	T T	C C	G G	T T	A A	A A	A A	A A	C C	G G	A A	A A	A A	T T	G G	C C	C C	T T	C C	A A	T T	G G	G G	T T	G G	A A	C C	T T	G G	C C	C C	G G	G G	C C	A A	T T	C C	G G	T T	A A	A A	A A	T T	C C	T T	A A	C C	G G	T T	C C	T T	T T	T T	T T	T T	A A	T T	A A	G G	T T	G G	G G	G G	T T	G G	A A	G G	A A	C C	G G	T T	A A	T T	T T	A A	G G	C C	C C	G G	T T	C C	G G	A A	G G	A A	T T	T T	C C	T T	C C	C C	A A	G G	A A	A A	A A	C C	A A	G G	T T	T T	A A	T T	T T	A A	G G	T T	C C	T T	A A	T T	T T	T T	G G	G G	C C	G G	C C	A A	A A	A A	A A	A A	G G	T T	C C	T T	C C	T T	A A	G G	G G	G G	A A	A A	T T	A A	G G	G G	T T	A A	A A	G G	A A	T T	T T	T T	A A	G G	C C	C C	C C	G G	A A	G G	A A	C C	T T	G G	A A	A A	A A	G G	T T	A A	G G	A A	0 0	G G	G G	A A	C C	T T	T T	G G	G G	T T	T T	C C	C C	G G	T T	C C	A A	A A	C C	A A	T T	G G	T T	T T	A A	G G	T T	C C	G G	A A	A A	T T	T T	T T	T T	C C	G G	C C	G G	A A	T T	A A	T T	C C	G G	G G	T T	A A	C C	A A	T T	A A	T T	A A	G G	G G	G G	A A	T T	T T	C C	G G	A A	A A	G G	T T	G G	T T	A A	T T	C C	T T	T T	C C	G G	C C	T T	A A	A A	T T	T T	C C	C C	A A	G G	A A	C C	A A	A A	T T	G G	C C	T T	A A	A A	T T	T T	T T	C C	C C	T T	C C	G G	C C	T T	T T	T T	T T	A A	A A	C C	C C	C C	T T	A A	G G	T T	T T	G G	A A	T T	A A	A A	T T	A A	T T	G G	T T	T T	T T	C C	C C	A A	G G	G G	C C	G G	T T	C C	G G	C C	A A	A A	C C	C C	A A	G G	A A	T T	T T	A A	A A	A A	C C	T T	T T	T T	T T	T T	G G	C C	A A	A A	C C	T T	T T	A A	T T	T T	A A	T T	T T	C C	T T	T T	C C	A A	T T	G G	G G	C C	T T	G G	C C	A A	C C	T T	T T	C C	A A	G G	G G	G G	A A	T T	T T	T T	T T	C C	A A	T T	C C	T T	T T	A A	T T	C C	T T	T T	T T	A A	C C	T T	A A	A A	T T	G G	G G	A A	G G	A A	C C	T T	C C	T T	T T	A A	G G	A A	T T	A A	T T	G G	G G	A A	G G	G G	A A	A A	T T	C C	G G	A A	T T	A A	G G	T T	C C	T T	C C	C C	T T	A A	A A	A A	A A	T T	C C	T T	A A	A A	T T	A A	A A	T T	C C	G G	G G	T T	G G	G G	G G	T T	T T	G G	A A	A A	C C	A A	A A	A A	T T	T T	A A	T T	A A	G G	A A	G G	T T	C C	T T	T T	A A	T T	G G	A A	A A	T T	G G	G G	T T	G G	C C	A A	C C	C C	A A	T T	A A	T T	A A	T T	T T	G G	C C	T T	G G	A A	C C	A A	T T	G G	C C	T T	T T	G G	A A	C C	C C	C C	G G	G G	A A	C C	A A	C C	T T	T T	T T	G G	C C	A A	C C	T T	A A	G G	C C	C C	G G	C C	A A	T T	T T	C C	A A	A A	A A	A A	A A	G G	C C	C C	A A	G G	C C	C C	G G	A A	A A	G G	T T	T T	A A	A A	T T	A A	A A	C C	T T	C C	G G	A A	G G	A A	C C	A A	A A	C C	G G	T T	T T	G G	G G	C C	T T	A A	T T	G G	G G	C C	T T	C C	A A	C C	A A	A A	C C	T T	T T	C C	T T	G G	T T	G G	C C	G G	C C	A A	T T	T T	T T	C C	G G	T T	G G	A A	C C	T T	A A	A A	T T	T T	T T	T T	G G	T T	C C	G G	T T	T T	C C	A A	C C	C C	T T	A A	G G	C C	G G	A A	A A	C C	T T	T T	A A	A A	A A	C C	T T	A A	A A	G G	G G	A A	G G	G G	A A	A A	G G	T T	G G	T T	C C	A A	A A	T T	T T	T T	T T	T T	T T	A A	C C	C C	C C	A A	C C	C C	T T	T T	A A	A A	C C	A A	A A	A A	T T	A A	A A	A A	T T	A A	T T	C C	G G	C C	G G	A A	C C	A A	G G	A A	G G	G G	G G	C C	G G	C C	A A	T T	T T	A A	A A	G G	T T	T T	A A	C C	T T	G G	C C	A A	A A	A A	C C	A A	T T	C C	G G	A A	A A	G G	C C	G G	T T	A A	G G	A A	T T	A A	A A	A A	G G	G G	C C	A A	C C	C C	A A	T T	T T	C C	T T	T T	T T	C C	A A	T T	C C	A A	G G	T T	T T	A A	A A	A A	A A	T T	C C	0 0	0 0	C C	A A	T T	T T	T T	C C	T T	T T	A A	T T	T T	G G	C C	T T	A A	A A	A A	A A	C C	T T	C C	C C	T T	T T	C C	C C	T T	T T	T T	A A	G G	C C	C C	G G	G G	G G	C C	C C	C C	C C	G G	G G	A A	T T	A A	C C	A A	C C	C C	C C	A A	A A	A A	C C	G G	G G	T T	A A	G G	C C	G G	T T	C C	A A	C C	C C	G G	A A	A A	G G	T T	T T	T T	C C	C C	T T	A A	T T	A A	C C	C C	T T	A A	A A	T T	G G	T T	T T	A A	T T	C C	A A	T T	A A	A A	A A	T T	A A	A A	T T	C C	G G	T T	A A	T T	T T	G G	C C	T T	T T	A A	C C	0 0	C C	A A	T T	T T	T T	C C	A A	T T	G G	T T	C C	C C	G G	C C	G G	A A	A A	G G	T T	C C	G G	G G	G G	T T	A A	G G	A A	G G	G G	T T	T T	G G	T T	C C	C C	G G	T T	C C	A A	T T	A A	A A	A A	A A	T T	A A	G G	A A	A A	A A	T T	G G	A A	C C	G G	T T	G G	A A	C C	G G	T T	C C	T T	T T	T T	A A	T T	A A	C C	A A	A A	C C	A A	G G	A A	T T	G G	T T	G G	A A	C C	0 0	C C	C C	A A	C C	A A	T T	0 0	T T	T T	G G	A A	A A	A A	A A	A A	A A	T T	C C	T T	T T	T T	T T	T T	T T	0 0	G G	G G	C C	T T	C C	G G	G G	C C	G G	T T	G G	A A	T T	G G	A A	A A	G G	T T	G G	C C	A A	T T	T T	A A	G G	C C	A A	T T	G G	A A	T T	T T	A A	T T	T T	C C	G G	A A	C C	A A	G G	C C	T T	A A	T T	C C	T T	A A	0 0	G G	T T	T T	C C	A A	G G	G G	A A	A A	T T	G G	C C	A A	T T	A A	G G	C C	A A	T T	G G	T T	G G	A A	A A	C C	G G	A A	T T	T T	G G	C C	A A	C C	C C	C C	C C	C C	T T	A A	C C	C C	A A	T T	C C	A A	T T	A A	C C	T T	T T	G G	A A	G G	A A	C C	T T	A A	C C	T T	C C	C C	G G	G G	A A	T T	A A	G G	T T	C C	A A	T T	T T	T T	A A	A A	A A	C C	T T	T T	C C	C C	A A	T T	A A	T T	C C	C C	A A	C C	A A	T T	C C	C C	T T	G G	T T	A A	T T	G G	A A	A A	A A	T T	T T	A A	T T	T T	G G	G G	T T	T T	A A	T T	A A	G G	G G	T T	A A	T T	C C	A A	G G	G G	0 0	T T	T T	A A	G G	A A	C C	C C	T T	T T	G G	C C	A A	G G	T T	A A	C C	A A	A A	G G	G G	G G	A A	T T	T T	T T	T T	G G	G G	G G	A A	A A	A A	G G	T T	C C	A A	A A	G G	A A	G G	A A	T T	T T	T T	T T	G G	C C	G G	T T	A A	A A	C C	C C	A A	T T	C C	A A	T T	C C	G G	C C	A A	A A	T T	T T	G G	A A	C C	G G	A A	C C	A A	A A	G G	T T	C C	A A	T T	C C	G G	G G	G G	T T	A A	A A	A A	C C	T T	T T	G G	G G	T T	A A	T T	C C	T T	C C	A A	A A	G G	A A	C C	T T	G G	A A	T T	G G	A A	A A	G G	A A	C C	C C	C C	T T	C C	C C	C C	G G	C C	G G	A A	A A	G G	T T	C C	T T	A A	T T	T T	T T	C C	A A	T T	A A	C C	C C	G G	G G	G G	A A	A A	A A	T T	T T	T T	C C	C C	T T	0 0	T T	A A	A A	A A	T T	C C	C C	A A	C C	0 0	T T	T T	A A	G G	G G	G G	T T	A A	T T	T T	A A	C C	G G	G G	T T	T T	A A	T T	C C	C C	T T	C C	A A	C C	A A	A A	C C	T T	A A	C C	C C	A A	A A	C C	C C	A A	A A	C C	C C	T T	A A	G G	T T	G G	G G	A A	T T	A A	A A	A A	C C	G G	C C	T T	G G	C C	C C	T T	T T	C C	C C	A A	G G	T T	G G	G G	A A	C C	A A	C C	A A	G G	C C	A A	G G	T T	C C	T T	G G	T T	G G	C C	G G	A A	C C	A A	C C	A A	G G	T T	G G	G G	A A	C C	G G	T T	G G	T T	A A	G G	T T	G G	C C	A A	A A	T T	G G	T T	A A	G G	A A	A A	T T	T T	G G	A A	C C	C C	G G	G G	C C	G G	A A	C C	G G	G G	C C	T T	A A	A A	C C	C C	C C	A A	A A	A A	C C	T T	G G	A A	T T	T T	T T	A A	G G	T T	A A	T T	T T	G G	C C	G G	G G	A A	T T	C C	A A	T T	A A	T T	G G	G G	A A	T T	T T	A A	C C	C C	T T	G G	G G	G G	G G	A A	G G	A A	A A	C C	C C	A A	A A	T T	C C	G G	C C	T T	G G	C C	A A	A A	T T	C C	G G	T T	T T	G G	C C	C C	A A	G G	C C	C C	T T	C C	G G	C C	T T	C C	0 0	T T	A A	A A	C C	G G	T T	G G	C C	C C	T T	T T	A A	C C	G G	A A	G G	T T	T T	G G	A A	C C	T T	G G	C C	G G	T T	G G	A A	G G	T T	A A	T T	T T	A A	G G	A A	T T	A A	T T	A A	T T	C C	A A	A A	A A	T T	G G	G G	G G	C C	C C	A A	T T	A A	A A	T T	T T	T T	T T	A A	G G	A A	T T	G G	C C	G G	T T	A A	T T	C C	G G	A A	T T	G G	G G	T T	G G	A A	G G	T T	G G	T T	T T	C C	G G	T T	T T	C C	T T	G G	G G	A A	C C	T T	G G	C C	C C	G G	C C	A A	C C	T T	C C	A A	A A	A A	G G	A A	G G	G G	T T	T T	T T	A A	C C	G G	T T	G G	A A	A A	A A	A A	A A	T T	C C	C C	T T	T T	T T	A A	A A	T T	A A	T T	G G	A A	T T	A A	T T	C C	A A	C C	C C	A A	A A	G G	C C	G G	T T	G G	G G	G G	A A	T T	C C	T T	C C	G G	T T	C C	C C	C C	G G	G G	T T	C C	T T	A A	T T	C C	T T	G G	C C	A A	T T	G G	A A	A A	A A	C C	C C	T T	A A	C C	T T	T T	T T	G G	T T	C C	G G	A A	A A	G G	T T	C C	A A	A A	G G	A A	G G	T T	G G	C C	A A	A A	T T	C C	A A	A A	A A	A A	C C	C C	C C	G G	C C	A A	A A	C C	T T	T T	A A	G G	A A	T T	A A	T T	A A	T T	T T	G G	C C	G G	C C	T T	G G	A A	A A	C C	G G	A A	A A	T T	C C	T T	T T	C C	G G	G G	A A	T T	G G	A A	G G	C C	A A	C C	C C	T T	T T	C C	A A	A A	G G	T T	G G	A A	C C	T T	T T	T T	C C	T T	G G	T T	A A	C C	T T	C C	A A	T T	T T	A A	G G	G G	A A	A A	A A	T T	G G	C C	T T	T T	C C	C C	T T	G G	G G	T T	C C	T T	A A	A A	C C	T T	A A	T T	G G	G G	C C	A A	C C	T T	C C	A A	G G	T T	G G	C C	A A	G G	C C	A A	C C	A A	A A	A A	A A	T T	G G	T T	C C	G G	T T	T T	A A	C C	A A	T T	T T	T T	T T	T T	A T	G G	G G	G G	G G	C C	G G	C C	T T	A A	T T	A A	A A	A A	C C	C C	A A	T T	C C	G G	C C	G G	A A	A A	T T	T T	T T	T T	C C	T T	A A	C C	G G	A A	C C	G G	G G	T T	T T	G G	G G	A A	C C	A A	A A	C C	C C	A A	T T	C C	C C	T T	G G	G G	T T	T T	A A	T T	G G	T T	T T	T T	A A	C C	T T	T T	G G	A A	C C	G G	T T	A A	T T	C C	T T	T T	A A	G G	C C	C C	C C	A A	A A	G G	G G	T T	T T	C C	A A	A A	G G	G G	A A	G G	G G	A A	A A	C C	G G	G G	T T	G G	G G	C C	G G	C C	C C	G G	C C	G G	C C	A A	C C	G G	T T	C C	T T	G G	A A	C C	A A	T T	T T	A A	G G	G G	A A	A A	C C	A A	C C	A A	A A	G G	T T	T T	T T	T T	T T	A A	G G	G G	A A	T T	C C	T T	T T	T T	C C	T T	T T	G G	G G	G G	T T	A A	C C	G G	G G	T T	T T	A A	G G	A A	G G	G G	C C	G G	C C	T T	A A	C C	A A	T T	G G	C C	A A	C C	T T	C C	A A	C C	T T	T T	A A	G G	A A	C C	G G	A A	G G	C C	A A	C C	T T	C C	C C	C C	C C	A A	C C	A A	T T	T T	C C	C C	C C	G G	T T	G G	C C	A A	C C	G G	T T	T T	T T	C C	C C	T T	C C	T T	A A	T T	G G	T T	G G	C C	G G	G G	A A	A A	G G	T T	C C	T T	T T	C C	C C	G G	C C	G G	C C	T T	A A	G G	A A	T T	T T	G G	T T	G G	G G	T T	A A	A A	A A	C C	A A	A A	T T	T T	T T	A A	G G	A A	A A	C C	T T	A A	T T	T T	C C	C C	T T	G G	C C	T T	A A	T T	C C	G G	T T	T T	T T	G G	C C	A A	T T	C C	T T	A A	T T	T T	C C	G G	C C	C C	T T	T T	A A	T T	A A	A A	T T	C C	A A	G G	T T	T T	T T	T T	A A	C C	A A	T T	T T	G G	T T	C C	A A	T T	A A	T T	A A	T T	G G	G G	T T	A A	C C	A A	T T	G G	A A	A A	A A	T T	G G	A A	C C	A A	T T	C C	C C	A A	G G	C C	T T	C C	A A	A A	G G	A A	G G	G G	A A	A A	C C	C C	A A	A A	G G	C C	G G	A A	T T	G G	T T	A A	C C	C C	T T	G G	A A	C C	T T	A A	T T	C C	T T	G G	G G	T T	G G	A A	C C	A A	T T	A A	A A	C C	G G	C C	C C	A A	T T	A A	A A	T T	G G	G G	A A	G G	A A	G G	A A	A A	T T	C C	A A	A A	T T	A A	C C	G G	G G	G G	T T	C C	T T	G G	C C	G G	G G	A A	A A	A A	A A	G G	C C	A A	T T	A A	C C	A A	A A	C C	G G	A A	A A	T T	A A	G G	A A	A A	A A	T T	G G	C C	T T	G G	T T	C C	T T	A A	G G	A A	G G	A A	C C	A A	C C	A A	T T	A A	C C	T T	T T	T T	C C	G G	T T	T T	C C	C C	A A	T T	T T	C C	T T	C C	C C	A A	G G	C C	A A	G G	G G	C C	G G	A A	G G	C C	A A	A A	C C	T T	T T	T T	T T	G G	G G	A A	C C	T T	A A	T T	T T	G G	T T	G G	C C	A A	A A	C C	C C	G G	T T	C C	A A	C C	C C	G G	A A	A A	T T	G G	A A	T T	C C	A A	C C	C C	T T	T T	A A	T T	G G	T T	A A	A A	C C	T T	A A	G G	C C	A A	T T	T T	T T	A A	T T	A A	T T	G G	C C	A A	A A	G G	C C	T T	A A	T T	T T	A A	T T	T T	G G	T T	A A	C C	T T	C C	G G	G G	T T	G G	C C	A A	C C	A A	G G	C C	C C	A A	C C	A A	C C	C C	G G	G G	A A	A A	G G	G G	C C	G G	C C	A A	G G	T T	A A	C C	C C	T T	G G	G G	A A	G G	G G	G G	C C	A A	T T	G G	G G	T T	T T	G G	T T	T T	T T	T T	C C	T T	G G	C C	A A	A A	C C	G G	C C	C C	T T	A A	A A	T T	T T	T T	A A	T T	A A	A A	T T	A A	T T	G G	C C	T T	T T	A A	A A	A A	T T	G G	G G	A A	T T	G G	G G	C C	A A	A A	T T	C C	T T	T T	A A	T T	G G	A A	T T	C C	T T	G G	A A	A A	T T	A A	A A	G G	A A	G G	T T	C C	C C	C C	G G	A A	A A	T T	A A	T T	G G	C C	T T	G G	G G	G G	A A	G G	C C	T T	T T	G G	T T	C C	C C	C C	A A	C C	G G	G G	C C	G G	A A	A A	T T	G G	G G	T T	A A	A A	A A	T T	G G	G G	G G	A A	A A	T T	A A	T T	C C	G G	T T	C C	A A	C C	C C	G G	G G	G G	C C	T T	G G	A A	A A	C C	G G	C C	A A	G G	A A	T T	C C	G G	C C	G G	T T	G G	T T	G G	C C	G G	T T	C C	C C	A A	G G	A A	T T	C C	T T	A A	A A	G G	A A	C C	A A	T T	T T	T T	G G	A A	G G	T T	G G	C C	C C	T T	A A	G G	A A	G G	C C	G G	A A	C C	A A	C C	A A	G G	A A	C C	A A	T T	T T	T T	G G	A A	C C	G G	G G	T T	C C	C C	A A	A A	A A	G G	T T	T T	G G	C C	G G	G G	C C	T T	C C	G G	T T	G G	G G	T T	T T	T T	A A	A A	A A	T T	T T	T T	A A	T T	G G	G G	T T	T T	A A	T T	A A	T T	C C	C C	C C	G G	G G	T T	A A	G G	T T	G G	T T	C C	T T	C C	A A	A A	G G	T T	T T	A A	A A	A A	G G	T T	C C	T T	G G	A A	C C	A A	A A	T T	C C	T T	T T	A A	T T	G G	T T	A A	G G	A A	C C	G G	T T	T T	T T	T T	C C	C C	C C	A A	A A	T T	T T	A A	G G	G G	T T	G G	G G	G G	A A	A A	C C	T T	T T	C C	C C	G G	C C	G G	A A	G G	T T	A A	A A	T T	A A	T T	T T	A A	T T	A A	C C	C C	C C	T T	A A	A A	T T	C C	C C	T T	T T	A A	G G	G G	G G	T T	T T	T T	A A	A A	T T	C C	T T	A A	G G	G G	C C	A A	A A	G G	C C	G G	A A	T T	G G	T T	A A	T T	A A	T T	A A	C C	C C	G G	T T	A A	A A	A A	T T	T T	T T	T T	A A	C C	G G	G G	A A	C C	A A	T T	G G	G G	A A	T T	A A	A A	0 0	A A	A A	A A	G G	G G	G G	C C	A A	A A	C C	G G	T T	C C	G G	T T	A A	A A	T T	T T	C C	C C	T T	G G	T T	G G	G G	C C	C C	A A	C C	A A	G G	C C	A A	T T	C C	A A	T T	A A	T T	T T	T T	T T	C C	A A	G G	A A	T T	C C	G G	C C	T T	C C	T T	C C	T T	A A	A A	T T	A A	G G	T T	T T	G G	T T	G G	A A	A A	T T	A A	G G	A A	A A	T T	T T	T T	C C	C C	A A	A A	G G	A A	C C	C C	G G	G G	A A	T T	C C	A A	G G	G G	A A	A A	A A	C C	G G	C C	A A	G G	T T	T T	A A	C C	T T	A A	G G	C C	C C	A A	G G	T T	C C	T T	T T	A A	T T	A A	T T	T T	T T	A A	A A	C C	C C	T T	C C	T T	G G	G G	G G	T T	G G	T T	A A	G G	A A	G G	G G	G G	C C	A A	G G	T T	A A	T T	T T	C C	A A	C C	C C	C C	T T	C C	C C	C C	T T	G G	A A	T T	T T	A A	A A	G G	A A	T T	A A	T T	C C	C C	C C	G G	G G	G G	T T	C C	C C	A A	T T	C C	G G	G G	T T	G G	G G	T T	G G	T T	T T	C C	A A	T T	T T	T T	A A	T T	T T	A A	T T	G G	A A	G G	C C	T T	A A	C C	T T	T T	T T	A A	T T	A A	A A	T T	T T	G G	T T	C C	G G	A A	A A	A A	G G	T T	G G	T T	A A	G G	C C	G G	G G	T T	A A	T T	G G	A A	G G	C C	T T	A A	G G	C C	T T	A A	G G	G G	C C	T T	G G	G G	A A	G G	G G	A A	T T	0 0	T T	G G	A A	A A	C C	A A	A A	A A	C C	A A	A A	G G	A A	G G	C C	T T	T T	C C	C C	G G	T T	A A	A A	T T	T T	T T	T T	T T	G G	A A	A A	A A	T T	A A	C C	G G	C C	T T	T T	A A	A A	G G	C C	A A	T T	A A	T T	A A	A A	C C	A A	G G	C C	G G	G G	G G	A A	G G	A A	T T	C C	A A	G G	C C	T T	G G	A A	A A	G G	T T	T T	C C	G G	G G	G G	C C	C C	A A	G G	G G	A A	A A	A A	C C	A A	T T	0 0	G G	C C	C C	A A	C C	G G	G G	C C	C C	A A	A A	G G	T T	C C	A A	T T	G G	A A	A A	A A	A A	C C	G G	G G	C C	C C	A A	A A	G G	G G	G G	G G	A A	A A	T T	A A	A A	C C	G G	G G	G G	G G	G G	C C	0 0	G G	C C	G G	G G	A A	G G	G G	G G	G G	C C	G G	A A	T T	G G	T T	G G	A A	T T	T T	T T	T T	A A	G G	C C	C C	T T	T T	T T	A A	T T	A A	T T	G G	G G	C C	T T	T T	C C	G G	T T	T T	C C	A A	G G	A A	A A	C C	C C	G G	A A	C C	A A	C C	G G	G G	A A	G G	A A	A A	A A	A A	T T	G G	G G	G G	T T	T T	T T	T T	T T	T T	G G	A A	G G	C C	C C	C C	G G	T T	C C	G G	G G	A A	G G	G G	G G	T T	G G	T T	A A	A A	A A	T T	A A	A A	G G	A A	A A	G G	G G	A A	C C	T T	G G	G G	A A	C C	C C	A A	T T	T T	G G	T T	C C	T T	C C	T T	C C	A A	G G	G G	C C	C C	C C	C C	A A	C C	T T	T T	G G	T T	T T	A A	A A	G G	A A	A A	T T	A A	G G	G G	C C	A A	A A	C C	A A	C C	G G	G G	T T	T T	T T	T T	G G	C C	G G	A A	T T	C C	A A	G G	T T	A A	G G	C C	G G	G G	C C	C C	G G	C C	C C	T T	G G	T T	G G	A A	C C	T T	G G	A A	A A	A A	G G	G G	C C	G G	A A	C C	T T	G G	A A	C C	G G	G G	T T	C C	A A	A A	A A	C C	G G	C C	C C	C C	A A	G G	C C	C C	C C	C C	A A	C C	A A	C C	G G	G G	C C	C C	G G	G G	G G	A A	C C	A A	C C	T T	T T	T T	G G	G G	C C	T T	C C	C C	C C	C C	A A	A A	G G	A A	A A	T T	A A	G G	A A	T T	A A	C C	A A	C C	T T	T T	T T	A A	A A	G G	G G	C C	T T	A A	C C	T T	A A	G G	C C	A A	C C	T T	A A	T T	T T	T T	T T	A A	T T	G G	C C	C C	T T	C C	G G	G G	A A	G G	T T	T T	C C	G G	G G	T T	C C	T T	T T	C C	C C	A A	T T	C C	T T	C C	C C	A A	T T	C C	G G	C C	A A	A A	T T	G G	C C	T T	C C	T T	T T	A A	T T	A A	T T	G G	G G	T T	A A	A A	T T	C C	A A	G G	T T	A A	A A	A A	A A	C C	C C	C C	G G	T T	A A	C C	G G	T T	T T	T T	T T	T T	T T	A A	C C	G G	G G	G G	T T	T T	C C	G G	G G	A A	T T	A A	T T	A A	G G	C C	C C	G G	C C	C C	C C	T T	C C	C C	C C	C C	C C	T T	A A	C C	A A	G G	G G	C C	C C	T T	C C	T T	T T	T T	A A	G G	G G	A A	A A	C C	T T	T T	T T	A A	C C	G G	G G	T T	A A	T T	G G	T T	G G	T T	A A	A A	C C	C C	A A	A A	T T	T T	T T	C C	A A	A A	0 0	G G	A A	T T	A A	T T	C C	G G	G G	C C	T T	A A	G G	A A	A A	T T	T T	A A	G G	C C	T T	G G	A A	A A	C C	G G	G G	A A	T T	G G	G G	A A	T T	G G	A A	0 0	C C	C C	A A	A A	A A	T T	C C	A A	T T	T T	A A	T T	A A	A A	T T	C C	G G	A A	A A	C C	C C	C C	G G	T T	A A	C C	C C	C C	A A	T T	C C	G G	T T	A A	T T	C C	A A	G G	C C	G G	A A	G G	T T	A A	A A	T T	A A	G G	A A	G G	C C	A A	A A	T T	G G	C C	T T	T T	T T	G G	C C	G G	G G	T T	G G	T T	C C	A A	G G	T T	G G	A A	A A	G G	0 0	0 0	A A	A A	T T	A A	A A	G G	A A	T T	T T	T T	G G	C C	T T	A A	A A	A A	C C	T T	C C	G G	A A	A A	C C	T T	G G	G G	T T	C C	T T	T T	C C	C C	G G	C C	A A	C C	T T	T T	T T	A A	C C	T T	C C	C C	A A	C C	T T	G G	A A	G G	T T	A A	A A	C C	A A	C C	C C	A A	T T	T T	A A	A A	A A	A A	A A	T T	A A	G G	G G	A A	C C	G G	T T	G G	T T	C C	G G	T T	T T	G G	G G	G G	T T	T T	T T	G G	A A	C C	A A	C C	G G	G G	T T	G G	G G	A A	C C	G G	A A	T T	A A	T T	A A	T T	C C	G G	A A	T T	C C	G G	C C	T T	T T	A A	T T	T T	C C	T T	A A	T T	A A	A A	C C	C C	T T	G G	C C	A A	C C	G G	G G	A A	G G	A A	A A	C C	A A	C C	G G	T T	G G	T T	T T	G G	T T	G G	T T	G G	G G	T T	A A	G G	G G	T T	G G	A A	T T	A A	A A	G G	T T	C C	T T	A A	A A	G G	C C	G G	A A	A A	T T	C C	G G	G G	A A	C C	G G	T T	G G	C C	A A	T T	A A	G G	G G	0 0	A A	T T	T T	T T	A A	A A	A A	A A	G G	A A	G G	C C	C C	G G	A A	T T	T T	T T	A A	C C	A A	T T	A A	A A	T T	A A	A A	G G	C C	A A	C C	A A	C C	A A	C C	A A	C C	T T	T T	T T	T T	A A	T T	0 0	T T	T T	G G	T T	C C	T T	C C	G G	A A	A A	T T	G G	C C	T T	T T	C C	T T	A A	A A	C C	C C	G G	A A	T T	C C	A A	G G	C C	C C	T T	G G	T T	A A	G G	T T	G G	T T	C C	G G	C C	A A	G G	G G	C C	T T	C C	A A	G G	G G	A A	G G	C C	A A	A A	G G	C C	A A	T T	A A	G G	T T	C C	T T	A A	C C	C C	G G	T T	T T	A A	C C	G G	G G	G G	A A	T T	C C	A A	G G	T T	T T	A A	C C	C C	T T	G G	A A	T T	G G	C C	T T	T T	A A	A A	T T	T T	A A	C C	T T	A A	A A	T T	A A	A A	0 0	C C	C C	T T	G G	A A	T T	T T	G G	C C	T T	G G	T T	T T	G G	A A	T T	A A	A A	G G	G G	C C	A A	T T	C C	A A	A A	A A	C C	G G	G G	A A	A A	A A	G G	A A	A A	A A	A A	C C	T T	T T	A A	A A	A A	C C	T T	A A	A A	A A	A A	G G	A A	G G	T T	C C	C C	A A	C C	A A	A A	T T	A A	T T	A A	A A	G G	T T	G G	C C	T T	G G	A A	A A	C C	T T	A A	T T	A A	G G	T T	C C	A A	T T	T T	C C	G G	T T	A A	T T	G G	A A	C C	A A	C C	C C	G G	T T	G G	G G	A A	C C	G G	T T	G G	C C	T T	A A	T T	G G	T T	C C	A A	A A	A A	C C	G G	C C	A A	G G	A A	T T	G G	T T	G G	A A	G G	A A	T T	A A	G G	T T	C C	A A	C C	C C	T T	C C	T T	T T	T T	A A	C C	T T	A A	T T	G G	G G	C C	T T	A A	T T	G G	T T	T T	C C	T T	T T	T T	T T	A A	A A	C C	T T	C C	T T	C C	T T	G G	G G	T T	T T	T T	A A	A A	A A	T T	C C	G G	T T	A A	T T	A A	A A	T T	A A	A A	G G	A A	T T	G G	T T	A A	A A	T T	T T	A A	C C	G G	T T	A A	T T	A A	T T	C C	C C	A A	T T	A A	A A	C C	C C	A A	G G	G G	A A	C C	C C	T T	C C	T T	C C	0 0	A A	G G	G G	A A	T T	A A	A A	T T	A A	A A	A A	T T	T T	G G	A A	C C	A A	A A	A A	A A	A A	T T	A A	A A	G G	C C	A A	C C	A A	T T	T T	C C	T T	T T	T T	G G	C C	C C	T T	T T	T T	G G	C C	A A	T T	T T	T T	A A	G G	C C	C C	C C	G G	A A	G G	T T	A A	C C	C C	T T	C C	G G	C C	G G	A A	T T	G G	A A	G G	T T	C C	A C	T T	A A	A A	C C	A A	A A	T T	T T	C C	A A	G G	T T	C C	C C	A A	C C	T T	G G	C C	C C	C C	A A	A A	T T	C C	T T	G G	G G	T T	A A	C C	A A	A A	T T	G G	T T	T T	G G	G G	G G	T T	T T	A A	T T	T T	G G	C C	C C	G G	A A	A A	A A	A A	T T	C C	A A	A A	C C	T T	T T	G G	T T	T T	C C	G G	A A	G G	A A	T T	T T	C C	G G	T T	C C	G G	G G	A A	C C	G G	G G	T T	T T	A A	A A	T T	G G	G G	T T	A A	A A	A A	G G	T T	T T	C C	A A	G G	A A	A A	T T	G G	A A	T T	G G	C C	A A	C C	A A	T T	G G	A A	T T	G G	A A	A A	T T	T T	C C	C C	T T	T T	A A	C C	C C	T T	A A	T T	C C	G G	A A	C C	T T	T T	C C	A A	A A	A A	G G	A A	T T	G G	A A	T T	G G	T T	T T	T T	T T	A A	G G	G G	C C	T T	A A	G G	C C	T T	G G	G G	T T	C C	G G	T T	C C	A A	T T	G G	A A	A A	G G	A A	T T	G G	A A	A A	A A	A A	G G	T T	A A	C C	C C	G G	G G	A A	T T	C C	C C	C C	A A	G G	A A	T T	T T	A A	T T	G G	G G	T T	C C	T T	C C	T T	C C	C C	T T	A A	G G	A A	G G	A A	A A	G G	C C	T T	A A	A A	A A	T T	C C	G G	A A	C C	A A	C C	C C	T T	C C	C C	G G	A A	A A	A A	T T	A A	A A	A A	A A	G G	G G	A A	C C	G G	A A	C C	G G	T T	A A	T T	C C	G G	C C	G G	C C	G G	A A	T T	C C	T T	T T	A A	A A	0 0	C C	C C	G G	C C	G G	A A	G G	G G	C C	A A	A A	G G	T T	C C	T T	A A	C C	C C	T T	T T	0 0	0 0	T T	T T	T T	G G	A A	A A	T T	G G	A A	C C	A A	C C	A A	G G	A A	G G	T T	A A	T T	T T	A A	C C	A A	G G	T T	T T	T T	G G	A A	T T	G G	C C	T T	C C	C C	G G	A A	G G	T T	T T	C C	C C	A A	T T	C C	C C	A A	G G	C C	A A	C C	G G	T T	T T	A A	C C	0 0	C C	C C	A A	C C	A A	T T	C C	A A	T T	C C	C C	A A	A A	C C	C C	A A	C C	G G	C C	C C	A A	G G	C C	A A	G G	A A	T T	C C	G G	C C	T T	T T	A A	A A	T T	A A	G G	G G	C C	A A	A A	T T	C C	C C	C C	A A	T T	C C	T T	T T	C A	T T	A A	0 0	G G	T T	C C	T T	G G	T T	T T	C C	T T	G G	A A	C C	G G	A A	G G	C C	C C	C C	A A	G G	C C	G G	C C	A A	A A	G G	G G	A A	G G	T T	A A	T T	A A	T T	T T	T T	C C	G G	C C	T T	T T	G G	A A	G G	A A	T T	G G	C C	C C	C C	A A	T T	G G	A A	T T	G G	T T	T T	A A	G G	T T	A A	A A	A A	T T	G G	T T	A A	C C	A A	C C	G G	A A	A A	T T	G G	G G	C C	T T	A A	C C	G G	G G	C C	T T	C C	C C	A A	T T	T T	C C	A A	G G	C C	T T	G G	T T	A A	T T	T T	G G	T T	A A	T T	A A	T T	T T	C C	C C	C C	A A	T T	C C	A A	A A	G G	G G	C C	C C	G G	T T	A A	G G	C C	C C	T T	T T	G G	G G	T T	C C	A A	A A	T T	G G	G G	T T	C C	C C	T T	T T	T T	T T	T T	A A	G G	T T	A A	T T	A A	A A	T T	T T	G G	A A	T T	G G	T T	A A	T T	G G	A A	G G	T T	A A	T T	C C	T T	A A	T T	T T	T T	A A	C C	C C	G G	G G	T T	A A	A A	A A	A A	A A	T T	G G	G G	G G	G G	G G	A A	T T	C C	A A	T T	A A	G G	G G	T T	G G	C C	C C	T T	T T	C C	A A	T T	G G	A A	A A	T T	G G	T T	C C	C C	C C	G G	A A	T T	C C	G G	A A	G G	G G	C C	T T	T T	C C	C C	C C	G G	C C	A A	A A	T T	C C	A A	G G	T T	G G	T T	G G	T T	G G	A A	T T	G G	G G	T T	A A	A A	T T	0 0	G G	T T	A A	A A	T T	A A	T T	C C	G G	C C	C C	T T	A A	G G	T T	C C	A A	G G	G G	A A	C C	C C	T T	T T	T T	G G	T T	A A	T T	C C	C C	T T	C C	A A	G G	T T	A A	T T	A A	C C	A A	T T	A A	A A	C C	T T	T T	G G	T T	A A	C C	C C	A A	A A	G G	A A	A A	C C	T T	C C	A A	C C	C C	C C	C C	T T	A A	T T	T T	A A	T T	T T	A A	G G	A A	G G	A A	T T	C C	C C	0 0	0 0	G G	A A	T T	T T	T T	A A	C C	T T	G G	C C	G G	T T	T T	A A	G G	A A	C C	A A	G G	T T	T T	A A	G G	G G	G G	T T	A A	A A	T T	A A	T T	A A	A A	G G	C C	T T	G G	G G	G G	C C	A A	G G	A A	T T	A A	G G	G G	C C	A A	G G	G G	T T	T T	A A	A A	C C	C C	T T	G G	G G	C C	G G	T T	G G	T T	A A	A A	C C	C C	G G	C C	A A	C C	A A	C C	G G	T T	G G	C C	A A	T T	G G	C C	A A	T T	C C	C C	T T	A A	T T	T T	C C	C C	A A	A A	T T	T T	T T	C C	A A	A A	A A	A A	T T	A A	G G	C C	C C	C C	A A	G G	A A	T T	C C	G G	T T	A A	C C	G G	G G	A A	A A	T T	T T	G G	A A	T T	G G	C C	A A	T T	G G	A A	C C	T T	A A	A A	G G	A A	A A	T T	A A	A A	T T	T T	A A	A A	G G	G G	T T	C C	C C	T T	G G	T T	T T	A A	A A	G G	T T	G G	C C	G G	T T	T T	A A	C C	C C	T T	C C	C C	C C	A A	C C	T T	C C	C C	C C	T T	A A	T T	T T	C C	T T	T T	C C	T T	T T	A A	C C	G G	T T	T T	A A	G G	A A	G G	A A	G G	A A	A A	G G	A A	C C	C C	G G	C C	T T	T T	A A	T T	C C	A A	C C	A A	A A	T T	0 0	T T	G G	A A	G G	C C	A A	T T	T T	T T	0 0	A A	A A	T T	A A	G G	A A	A A	A A	T T	0 0	0 0	A A	C C	G G	G G	C C	T T	C C	0 0	0 0	T T	G G	T T	G G	G G	C C	G G	A A	G G	C C	T T	G G	T T	C C	G G	C C	G G	C C	G G	C C	G G	A A	G G	A A	T T	T T	C C	A A	C C	G G	C C	C C	A A	G G	T T	T T	A A	C C	T T	T T	C C	C C	C C	A A	G G	A A	G G	A A	G G	A A	A A	C C	G G	G G	C C	C C	C C	A A	T T	A A	C C	C C	C C	G G	G G	T T	C C	T T	C C	C C	C C	G G	G G	C C	T T	G G	T T	C C	G G	G G	G G	T T	G G	C C	G G	A A	G G	G G	A A	G G	T T	T T	T T	T T	A A	G G	A A	T T	C C	A A	C C	G G	A A	A A	C C	G G	A A	T T	A A	G G	C C	C C	T T	G G	A A	A A	T T	C C	G G	A A	G G	G G	C C	C C	G G	C C	C C	C C	C C	A A	G G	A A	G G	A A	A A	G G	G G	G G	A A	C C	T T	G G	T T	C C	A A	T T	A A	T T	A A	G G	A A	C C	C C	T T	C C	C C	T T	G G	T T	G G	G G	T T	C C	C C	T T	A A	A A	A A	T T	C C	C C	T T	G G	G G	T T	A A	A A	C C	C C	G G	C C	T T	T T	G G	A A	A A	A A	G G	G G	T T	G G	T T	A A	A A	G G	T T	C C	T T	G G	A A	T T	G G	T T	A A	A A	A A	G G	G G	G G	T T	C C	G G	C C	A A	C C	G G	C C	A A	T T	A A	C C	A A	C C	A A	A A	A A	C C	C C	C C	A A	G G	A A	C C	A A	A A	T T	A A	G G	C C	C C	A A	C C	G G	A A	A A	C C	C C	A A	T T	C C	T T	C C	T T	C C	T T	G G	T T	A A	A A	T T	A A	G G	G G	C C	A A	C C	C C	T T	C C	C C	A A	T T	C C	C C	C C	G G	G G	A A	C C	T T	C C	T T	C C	T T	A A	T T	G G	T T	C C	T T	G G	T T	A A	A A	A A	G G	A A	T T	G G	G G	T T	T T	T T	G G	T T	T T	G G	T T	T T	T T	T T	T T	T T	T T	G G	T T	C C	G G	T T	G G	T T	G G	G G	C C	G G	T T	T T	G G	C C	A A	A A	A A	A A	T T	A A	C C	G G	G G	T T	C C	C C	T T	T T	A A	A A	C C	0 0	C C	T T	T T	A A	T T	G G	T T	G G	G G	G G	A A	T T	C C	G G	T T	A A	G G	G G	T T	C C	C C	G G	A A	G G	C C	G G	A A	G G	T T	A A	C C	0 0	0 0	G G	T T	C C	C C	C C	A A	G G	A A	G G	G G	C C	T T	C C	T T	C C	T T	A A	G G	G G	T T	G G	A A	C C	C C	T T	A A	T T	C C	C C	G G	A A	G G	G G	A A	A A	T T	C C	A A	C C	G G	C C	T T	T T	A A	T T	T T	G G	A A	C C	T T	T T	G G	A A	A A	T T	T T	G G	G G	C C	C C	T T	G G	A A	G G	C C	A A	C C	G G	T T	C C	A A	C C	C C	T T	A A	C C	T T	A A	C C	A A	C C	C C	C C	G G	G G	A A	A A	T T	A A	G G	A A	C C	G G	A A	A A	C C	T T	G G	C C	A A	T T	A A	T T	A A	G G	T T	A A	C C	G G	C C	T T	C C	T T	A A	A A	C C	C C	A A	T T	T T	T T	G G	T T	G G	T T	G G	A A	T T	C C	C C	C C	C C	A A	C C	G G	G G	A A	A A	G G	A A	C C	G G	G G	A A	A A	C C	G G	G G	G G	A A	G G	A A	T T	A A	G G	C C	T T	G G	A A	C C	A A	T T	A A	A A	G G	A A	G G	A A	A A	T T	A A	A A	A A	C C	T T	G G	T T	G G	A A	T T	T T	G G	T T	A A	A A	C C	A A	C C	G G	T T	C C	G G	G G	A A	G G	A A	C C	C C	A A	C C	A A	G G	A A	G G	C C	G G	G G	C C	G G	C C	A A	T T	G G	T T	C C	A A	C C	A A	G G	T T	T T	T T	T T	T T	T T	G G	C C	G G	G G	G G	T T	A A	C C	G G	A A	A A	C C	T T	C C	C C	A A	T T	C C	T T	C C	T T	A A	T T	C C	T T	G G	T T	C C	C C	T T	T T	C C	C C	A A	T T	T T	T T	A A	A A	C C	G G	G G	A A	G G	C C	A A	T T	A A	T T	T T	C C	A A	A A	T T	G G	A A	A A	A A	T T	G G	C C	A A	A A	C C	C C	T T	A A	C C	G G	A A	T T	A A	G G	T T	C C	T T	G G	C C	C C	T T	C C	G G	C C	A A	T T	G G	T T	A A	A A	G G	A A	C C	A A	T T	C C	C C	C C	G G	A A	A A	G G	C C	A A	C C	T T	A A	C C	T T	A A	T T	A A	T T	C C	T T	T T	T T	T T	A A	C C	T T	G G	T T	T T	T T	C C	G G	A A	A A	C C	C C	T T	C C	T T	C C	A A	A A	C C	G G	C C	A A	T T	G G	A A	A A	A A	G G	A A	T T	C C	C C	G G	A A	T T	T T	T T	C C	C C	C C	A A	T T	A A	G G	T T	G G	C C	A A	T T	A A	A A	T T	T T	G G	G G	C C	T T	A A	C C	A A	G G	C C	A A	G G	T T	C C	C C	T T	G G	A A	T T	G G	G G	T T	C C	G G	C C	T T	G G	G G	A A	C C	T T	C C	G G	A A	A A	A A	A A	T T	G G	C C	C C	A A	T T	T T	T T	T T	G G	T T	C C	A A	G G	C C	A A	C C	T T	T T	A A	T T	C C	A A	T T	T T	A A	G G	A A	C C	C C	C C	G G	A A	T T	T T	A A	A A	G G	C C	G G	C C	C C	G G	C C	C C	C C	T T	C C	G G	C C	T T	G G	A A	C C	G G	G G	G G	C C	T T	C C	T T	C C	A A	G G	G G	C C	C C	G G	G G	C C	G G	G G	G G	C C	A A	C C	G G	G G	T T	C C	T T	C C	A A	T T	T T	G G	T T	A A	G G	A A	G G	T T	T T	T T	G G	C C	G G	A A	A A	A A	A A	A A	A A	C C	A A	G G	A A	A A	A A	A A	A A	C C	A A	G G	G G	G G	C C	T T	C C	C C	C C	T T	G G	G G	T T	A A	G G	C C	A A	C C	C C	T T	G G	T T	A A	T T	C C	A A	T T	T T	A A	G G	A A	A A	A A	C C	G G	C C	A A	C C	G G	A A	C C	A A	T T	G G	T T	T T	C C	A A	A A	A A	A A	A A	A A	G G	G G	A A	A A	T T	T T	T T	T T	T T	C C	A A	T T	T T	C C	A A	T T	T T	T T	T T	T T	G G	G G	A A	A A	T T	A A	A A	C C	A A	C C	A A	A A	T T	G G	C C	T T	A A	A A	T T	A A	T T	T T	G G	G G	C C	C C	A A	C C	G G	C C	T T	G G	G G	T T	C C	A A	T T	G G	C C	C C	T T	A A	C C	G G	T T	T T	A A	A A	A A	A A	T T	A A	A A	C C	T T	G G	T T	T T	C C	A A	A A	A A	C C	C C	G G	A A	C C	T T	T T	G G	G G	T T	C C	G G	C C	T T	G G	T T	T T	T T	T T	T T	A A	T T	G G	G G	G G	G G	C C	T T	C C	C C	A A	A A	T T	G G	G G	C C	T T	A A	A A	A A	T T	A A	A A	C C	A A	G G	A A	T T	G G	A A	G G	A A	T T	A A	G G	A A	A A	C C	A A	G G	G G	C C	T T	A A	G G	T T	T T	A A	T T	A A	A A	T T	G G	G G	A A	A A	A A	G G	A A	G G	A A	G G	A A	C C	G G	G G	A A	G G	C C	T T	T T	C C	C C	C C	C C	G G	C C	C C	A A	A A	G G	C C	G G	G G	C C	C C	T T	T T	C C	A A	T T	G G	T T	A A	G G	A A	G G	T T	A A	T T	T T	T T	G G	C C	T T	C C	T T	C C	C C	T T	C C	C C	C C	G G	G G	C C	A A	C C	A A	G G	T T	G G	C C	G G	T T	A A	C C	A A	C C	T T	C C	A A	G G	G G	G G	A A	T T	T T	G G	T T	C C	T T	A A	T T	T T	A A	T T	A A	G G	A A	G G	A A	A A	A A	A A	T T	C C	T T	T T	T T	T T	T T	T T	A A	A A	A A	A A	T T	G G	C C	A A	T T	C C	T T	T T	A A	C C	T T	A A	T T	G G	G G	G G	G G	C C	C C	C C	A A	G G	G G	A A	G G	C C	G G	A A	A A	G G	T T	A A	G G	C C	C C	A A	A A	G G	A A	A A	A A	T T	T T	T T	T T	A A	C C	T T	G G	T T	A A	C C	G G	T T	A A	A A	A A	G G	G G	G G	G G	C C	G G	G G	G G	G G	C C	A A	C C	G G	G G	G G	C C	G G	G G	G G	T T	T T	C C	C C	C C	G G	G G	T T	T T	A A	G G	G G	C C	T T	T T	C C	C C	T T	T T	G G	T T	C C	G G	T T	G G	G G	C C	A A	C C	C C	A A	G G	C C	T T	T T	A A	A A	C C	A A	C C	C C	C C	G G	C C	G G	G G	G G	A A	T T	C C	T T	C C	G G	T T	A A	T T	A A	G G	T T	G G	C C	A A	A A	T T	T T	A A	C C	A A	C C	A A	A A	T T	G G	A A	C C	A A	T T	T T	G G	C C	T T	T T	A A	T T	C C	C C	A A	T T	T T	A A	C C	T T	T T	T T	A A	A A	C C	G G	G G	C C	G G	C C	T T	T T	A A	A A	T T	A A	G G	G G	A A	C C	G G	C C	G G	T T	G G	G G	G G	T T	C C	G G	G G	C C	G G	C C	G G	T T	C C	G G	G G	A A	G G	G G	T T	C C	T T	0 0	T T	G G	C C	G G	T T	C C	T T	A A	C C	C C	C C	G G	G G	T T	A A	A A	G G	G G	G G	T T	G G	C C	G G	C C	C C	A A	C C	A A	C C	C C	C C	T T	A A	G G	G G	G G	G G	G G	A A	T T	A A	G G	C C	A A	G G	G G	G G	T T	T T	A A	C C	T T	C C	C C	T T	G G	A A	T T	C C	A A	A A	A A	T T	T T	G G	C C	A A	A A	C C	C C	T T	T T	T T	C C	T T	T T	T T	C C	T T	A A	A A	T T	T T	C C	C C	C C	A A	G G	T T	T T	A A	T T	C C	G G	G G	G G	A A	T T	A A	C C	A A	T T	A A	G G	C C	0 0	T T	T T	C C	A A	C C	G G	G G	A A	C C	A A	A A	A A	A A	C C	A A	G G	A A	C C	T T	T T	A A	T T	T T	A A	G G	T T	0 0	0 0	0 0	0 0	A A	T T	G G	C C	G G	C C	C C	G G	C C	T T	C C	T T	G G	C C	A A	A A	G G	C C	A A	T T	C C	C C	C C	G G	C C	T T	G G	G G	G G	G G	T T	A A	G G	A A	T T	G G	C C	A A	A A	C C	G G	T T	T T	A A	T T	C C	A A	A A	0 0	G G	T T	A A	T T	G G	G G	T T	A A	G G	C C	T T	C C	T T	A A	C C	T T	C C	T T	C C	A A	A A	T T	A A	C C	A A	T T	T T	A A	G G	C C	T T	C C	T T	G G	A A	T T	A A	A A	C C	T T	A A	G G	G G	G G	C C	T T	0 0	G G	C C	A A	A A	T T	T T	G G	T T	G G	A A	T T	C C	T T	G G	T T	A A	T T	A A	A A	G G	A A	G G	T T	G G	T T	G G	A A	C C	T T	C C	C C	G G	G G	A A	A A	G G	T T	C C	G G	A A	A A	A A	T T	T T	G G	C C	G G	T T	G G	T T	C C	A A	C C	A A	C C	G G	A A	A A	G G	C C	G G	G G	T T	A A	T T	A A	C C	C C	A A	T T	T T	T T	A A	A A	G G	A A	A A	G G	A A	C C	A A	C C	A A	C C	T T	A A	A A	A A	T T	C C	A A	G G	C C	A A	C C	C C	C C	T T	C C	A A	0 0	C C	T T	C C	G G	C C	T T	T T	T T	T T	0 0	A A	T T	C C	A A	A A	A A	G G	T T	T T	C C	G G	A A	T T	C C	G G	G G	A A	G G	C C	G G	G G	A A	G G	C C	G G	C C	C C	A A	T T	T T	A A	G G	A A	A A	G G	A A	G G	G G	T T	C C	A A	C C	C C	A A	G G	C C	T T	A A	A A	A A	G G	A A	A A	A A	T T	G G	G G	T T	T T	G G	G G	A A	C C	A A	A A	T T	G G	A A	A A	T T	A A	T T	A A	T T	G G	0 0	A A	C C	T T	G G	G G	T T	T T	T T	T T	0 0	C C	C C	T T	C C	C C	T T	C C	T T	C C	A A	G G	G G	G G	C C	0 0	G G	A A	C C	G G	0 0	G G	G G	G G	C C	G G	G G	T T	A A	C C	G G	T T	C C	A A	G G	G G	G G	G G	T T	A A	C C	T T	T T	T T	T T	T T	A A	A A	T T	G G	G G	C C	G G	C C	G G	T T	G G	C C	A A	A A	T T	C C	G G	G G	C C	T T	C C	G G	G G	G G	A A	C C	G G	G G	G G	C C	A A	T T	G G	A A	T T	G G	G G	G G	C C	C C	T T	G G	T T	C C	A A	A A	T T	T T	T T	T T	G G	A A	C C	G G	T T	A A	C C	G G	C C	T T	G G	C C	A A	T T	T T	T T	T T	G G	A A	G G	T T	A A	T T	G G	T T	G G	C C	C C	C C	C C	T T	C C	A A	A A	A A	C C	C C	A A	G G	C C	C C	G G	G G	G G	0 0	C C	A A	A A	G G	G G	G G	G G	A A	T T	T T	T T	A A	A A	C C	C C	C C	G G	A A	T T	0 0	0 0	C C	C C	T T	T T	A A	C C	C C	G G	T T	T T	T T	A A	G G	G G	C C	C C	T T	T T	A A	C C	T T	G G	A A	T T	C C	T T	T T	A A	C C	A A	A A	A A	A A	T T	G G	A A	T T	G G	A A	T T	G G	C C	G G	A A	A A	T T	G G	G G	C C	T T	A A	C C	T T	G G	T T	G G	A A	G G	T T	T T	A A	C C	T T	G G	G G	T T	A A	C C	A A	T T	0 0	0 0	A A	G G	A A	G G	T T	G G	C C	A A	T T	T T	A A	T T	T T	G G	G G	C C	T T	G G	G G	T T	G G	T T	C C	T T	T T	0 0	T T	A A	G G	A A	C C	G G	G G	T T	A A	A A	T T	T T	A A	A A	A A	T T	T T	C C	G G	T T	T T	G G	T C	A A	C C	C C	T T	T T	T T	C C	C C	G G	C C	G G	A A	C C	A A	A A	T T	T T	G G	G G	G G	C C	A A	G G	G G	C C	C C	A A	C C	C C	T T	G G	C C	A A	C C	G G	A A	G G	A A	T T	G G	C C	T T	A A	T T	A A	T T	A A	C C	G G	G G	C C	T T	A A	T T	G G	A A	T T	A A	A A	A A	A A	T T	C C	G G	C C	C C	T T	A A	T T	A A	A A	T T	T T	G G	G G	C C	G G	A A	A A	T T	T T	A A	A A	T T	C C	A A	T T	G G	C C	A A	C C	G G	G G	G G	A A	G G	T T	T T	G G	G G	T T	C C	A A	C C	C C	G G	A A	A A	A A	T T	T T	A A	C C	T T	T T	T T	C C	A A	C C	T T	A A	T T	C C	A A	A A	C C	G G	T T	C C	A A	T T	T T	C C	A A	G G	G G	A A	C C	A A	T T	T T	A A	C C	C C	T T	A A	A A	A A	G G	T T	A A	A A	C C	C C	A A	T T	G G	G G	A A	A A	G G	G G	A A	C C	G G	T T	G G	T T	T T	T T	G G	C C	G G	T T	T T	T T	A A	C C	T T	T T	T T	T T	C C	G G	G G	A A	A A	A A	A A	G G	C C	0 0	C C	A A	G G	C C	C C	T T	A A	A A	G G	G G	A A	A A	A A	T T	C C	G G	G G	A A	C C	G G	A A	G G	G G	C C	A A	C C	C C	G G	C C	T T	A A	T T	T T	A A	G G	C C	A A	C C	A A	T T	C C	A A	C C	G G	A A	T T	C C	A A	G G	A A	C C	G G	A A	A A	A A	G G	T T	G G	T T	A A	T T	T T	G G	T T	T T	G G	G G	G G	C C	T T	A A	C C	G G	C C	T T	A A	C C	C C	G G	T T	G G	A A	A A	A A	C C	A A	G G	A A	A A	C C	T T	T T	T T	A A	G G	A A	A A	A A	0 0	T T	T T	G G	A A	T T	C C	C C	A A	G G	0 0	A A	C C	C C	A A	G G	A A	G G	G G	G G	A A	T T	A A	T T	T T	G G	G G	A A	C C	A A	G G	C C	A A	A A	G G	A A	T T	C C	A A	G G	T T	G G	C C	C C	A A	G G	A A	T T	C C	C C	C C	G G	T T	G G	C C	A A	C C	C C	T T	G G	A A	T T	G G	T T	G G	G G	A A	C C	C C	A A	0 0	G G	G G	C C	G G	T T	C C	G T	T T	G G	A A	A A	T T	C C	T T	C C	T T	T T	C C	G G	A A	C C	T T	G G	G G	C C	C C	A A	T T	T T	C C	A A	T T	T T	C C	A A	A A	G G	G G	A A	A A	T T	A A	A A	G G	C C	C C	A A	G G	A A	C C	G G	T T	A A	G G	T T	A A	G G	A A	C C	G G	C C	A A	G G	A A	G G	G G	A A	A A	T T	A A	T T	C C	C C	T T	T T	G G	A A	A A	T T	G G	A A	C C	T T	T T	T T	A A	A A	C C	G G	T T	C C	T T	C C	C C	G G	C C	0 0	G G	C C	G G	C C	T T	T T	G G	C C	A A	G G	A A	T T	C C	A A	T T	T T	C C	C C	T T	G G	A A	G G	T T	T T	T T	G G	A A	A A	G G	0 0	T T	A A	T T	T T	G G	G G	A A	T T	C C	T T	A A	G G	G G	A A	G G	A A	C C	A A	0 0	A A	C C	G G	T T	0 0	C C	C C	A A	A A	C C	C C	T T	T T	T T	A A	T T	A A	A A	A A	G G	C C	A A	A A	G G	T T	G G	A A	G G	A A	C C	A A	T T	G G	A A	G G	G G	A A	T T	C C	C C	T T	G G	G G	C C	A A	0 0	T T	A A	C C	T T	A A	G G	T T	G G	G G	G G	G G	G G	A A	A A	G G	G T	T T	T T	T T	A A	C C	G G	A A	A A	T T	A A	A A	A A	C C	T T	G G	T T	T T	C C	A A	C C	G G	C C	G G	C C	T T	C C	G G	T T	G G	T T	C C	G G	G G	G G	G G	G G	T T	T T	A A	G G	C C	A A	T T	C C	T T	G G	C C	A A	A A	A A	T T	G G	T T	C C	A A	C C	T T	T T	G G	C C	G G	A A	T T	C C	T T	T T	T T	C C	G G	G G	T T	G G	T T	T T	T T	T T	A A	G G	G G	C C	C C	A A	C C	T T	T T	C C	G G	A A	A A	T T	A A	T T	G G	T T	A A	T T	G G	C C	A A	G G	C C	C C	T T	T T	A A	T T	A A	T T	T T	T T	C C	T T	A A	T T	T T	C C	A A	A A	C C	C C	G G	T T	G G	A A	C C	G G	G G	C C	C C	G G	G G	C C	A A	C C	G G	T T	A A	T T	C C	T T	T T	C C	C C	C C	A A	T T	T T	A A	C C	A A	T T	G G	G G	G G	A A	T T	C C	G G	A A	T T	C C	G G	T T	G G	T T	A A	T T	C C	G G	G G	T T	G G	A A	T T	C C	T T	C C	T T	A A	A A	A A	G G	G G	A A	T T	T T	A A	A A	C C	C C	G G	C C	A A	C C	A A	C C	G G	A A	G G	G G	C C	A A	T T	A A	C C	C C	A A	T T	T T	C C	C C	A A	A A	A A	A A	A A	T T	T T	C C	G G	T T	A A	A A	C C	G G	T T	C C	T T	G G	G G	G G	G G	T T	T T	T T	T T	A A	C C	T T	T T	A A	T T	A A	A A	T T	A A	A A	G G	C C	G G	T T	A A	G G	A A	A A	T T	G G	T T	A A	T T	T T	A A	T T	T T	A A	T T	G G	A A	A A	C C	C C	A A	C C	T T	G G	G G	G G	C C	G G	A A	T T	A A	T T	A A	A A	G G	A A	T T	T T	C C	A A	T T	T T	T T	T T	T T	T T	G G	A A	A A	C C	T T	G G	C C	G G	A A	G G	T T	A A	T T	A A	T T	G G	C C	A A	G G	T T	T T	T T	A A	T T	A A	A A	A A	A A	C C	A A	C C	T T	T T	A A	G G	C C	A A	G G	G G	T T	A A	G G	T T	T T	A A	C C	T T	T T	C C	G G	C C	C C	G G	A A	G G	G G	A A	A A	A A	T T	C C	A A	G G	G G	A A	A A	A A	C C	G G	C C	A A	G G	A A	A A	G G	A A	T T	T T	A A	G G	T T	T T	A A	A A	G G	C C	T T	G G	A A	T T	A A	T T	T T	A A	T T	C C	T T	A A	C C	G G	T T	A A	T T	T T	C C	T T	G G	C C	T T	T T	C C	C C	T T	A A	A A	A A	G G	G G	G G	G G	A A	C C	T T	A A	C C	A A	G G	C C	G G	C C	A A	G G	C C	A A	C C	T T	C C	C C	G G	A A	G G	C C	T T	A A	C C	T T	T T	G G	C C	C C	T T	T T	T T	A A	G G	T T	T T	C C	T T	C C	A A	A A	A A	C C	A A	A A	T T	T T	T T	C C	A A	C C	T T	T T	G G	G G	T T	G G	A A	A A	G G	A A	A A	T T	C C	T T	A A	T T	A A	A A	C C	G G	T T	A A	G G	T T	T T	A A	T T	T T	G G	T T	G G	T T	T T	T T	A A	A A	T T	G G	T T	C C	T T	A A	A A	G G	T T	T T	G G	C C	G G	C C	A A	T T	T T	C C	C C	T T	T T	T T	C C	G G	T T	G G	C C	C C	A A	T T	C C	C C	T T	A A	T T	C C	T T	C C	G G	C C	A A	A A	A A	C C	G G	C C	T T	T T	A A	C C	A A	A A	C C	A A	T T	0 0	A A	A A	T T	G G	C C	A A	G G	A A	C C	G G	A A	A A	T T	A A	C C	T T	T T	A A	A A	T T	A A	A A	A A	T T	C C	A A	A A	T T	A A	T T	G G	A A	T T	T T	G G	C C	T T	T T	T T	T T	T T	T T	G G	C C	A A	T T	A A	G G	C C	C C	C C	G G	G G	T T	T T	A A	C C	A A	A A	T T	T T	A A	G G	G G	A A	T T	T T	G G	C C	C C	A A	C C	G G	G G	G G	A A	A A	A A	G G	G G	A A	T T	G G	G G	G G	C C	C C	C C	T T	0 0	C C	G G	T T	C C	C C	A A	T T	C C	C C	C C	C C	T T	A A	G G	C C	T T	A A	G G	C C	T T	A A	G G	C C	C C	G G	T T	A A	T T	T T	C C	A A	C C	A A	T T	T T	T T	A A	G G	C C	C C	A A	T T	G G	A A	A A	C C	C C	A A	A A	T T	T T	C C	G G	G G	G G	G G	C C	T T	A A	T T	C C	T T	G G	C C	T T	A A	T T	T T	C C	T T	C C	C C	G G	A A	T T	T T	A A	C C	T T	G G	C C	C C	G G	C C	C C	T T	C C	A A	G G	G G	G G	A A	C C	A A	C C	A A	T T	T T	T T	A A	A A	A A	G G	T T	G G	T T	G G	T T	A A	A A	A A	A A	C C	T T	G G	T T	C C	C C	T T	T T	G G	A A	G G	C C	A A	T T	T T	T T	G G	G G	A A	C C	G G	A A	C C	G G	G G	A A	G G	A A	C C	A A	C C	C C	C C	C C	T T	T T	A A	T T	C C	T T	T T	T T	G G	C C	G G	C C	A A	G G	G G	C C	A A	T T	T T	A A	C C	T T	A A	T T	G G	T T	C C	C C	A A	A A	G G	G G	A A	C C	G G	G G	G G	G G	G G	C C	C C	A A	G G	A A	G G	A A	T T	C C	T T	T T	G G	G G	T T	G G	C C	T T	A A	A A	G G	G G	G G	T T	T T	G G	G G	T T	G G	C C	C C	C C	G G	0 0	T T	A A	G G	C C	A A	G G	C C	A A	G G	T T	T T	G G	G G	G G	A A	C C	G G	A A	C C	G G	T T	G G	T T	G G	C C	A A	A A	A A	C C	G G	C C	A A	C C	T T	T T	A A	T T	G G	A A	T T	G G	T T	C C	C C	T T	T T	G G	G G	T T	T T	G G	T T	T T	G G	G G	G G	G G	C C	G G	T T	T T	G G	G G	C C	T T	0 0	T T	G G	C C	T T	T T	T T	G G	A A	G G	C C	G G	G G	T T	C C	G G	C C	T T	T T	C C	A A	C C	G G	A A	C C	G G	T T	G G	G G	T T	G G	T T	G G	G G	G G	G G	C C	T T	G G	A A	G G	C C	G G	C C	C C	C C	T T	C C	A A	T T	A A	C C	G G	G G	T T	G G	A A	C C	G G	C C	A A	A A	G G	C C	T T	A A	T T	C C	C C	G G	C C	G G	T T	T T	G G	G G	C C	A A	G G	T T	C C	T T	G G	C C	G G	T T	T T	C C	T T	C C	G G	T T	T T	C C	G G	C C	C C	A A	C C	T T	C C	A A	A A	C C	G G	G G	A A	C C	T T	T T	G G	A A	T T	A A	G G	C C	G G	T T	G G	G G	G G	T T	T T	A A	C C	G G	C C	T T	G G	G G	G G	A A	T T	A A	G G	C C	0 0	T T	A A	A A	C C	C C	G G	T T	A A	C C	C C	G G	T T	A A	0 0	0 0	0 0	0 0	0 0	0 0	0 0	0 0	0 0	0 0	0 0	0 0	0 0	0 0	0 0	T T	G G	A A	0 0	G G	T T	C C	A A	A A	G G	A A	T T	G G	A A	T T	A A	G G	A A	C C	T T	A A	C C	A A	A A	G G	C C	A A	C C	G G	A A	G G	T T	C C	T T	G G	T T	A A	T T	T T	G G	A A	G G	C C	T T	T T	G G	G G	T T	C C	0 0	0 0	0 0	A A	C C	T T	T T	A A	G G	T T	C C	T T	G G	A A	G G	A A	G G	A A	G G	A A	C C	A A	A A	A A	A A	T T	G G	A A	A A	T T	T T	A A	A A	C C	C C	A A	A A	T T	C C	A A	G G	A A	A A	T T	T T	A A	C C	A A	A A	T T	T T	A A	G G	T T	T T	T T	T T	C C	C C	T T	A A	A A	T T	C C	T T	G G	T T	A A	C C	C C	G G	G G	A A	C C	A A	A A	T T	A A	T T	C C	A A	A A	G G	G G	G G	C C	A A	T T	T T	A A	A A	G G	T T	T T	T T	T T	T T	A A	G G	T T	T T	T T	A A	T T	A A	A A	G G	T T	C C	C C	T T	C C	C C	C C	G G	T T	T T	T T	C C	A A	T T	A A	T T	C C	C C	A A	A A	T T	G G	T T	T T	A A	T T	G G	T T	A A	G G	C C	T T	A A	A A	A A	G G	A A	T T	G G	G G	G G	T T	A A	C C	C C	G G	C C	C C	A A	T T	G G	T T	G G	C C	A A	T T	T T	G G	A A	C C	C C	C C	A A	G G	T T	G G	G G	C C	T T	A A	A A	C C	T T	A A	A A	T T	A A	A A	T T	T T	T T	T T	C C	T T	A A	T T	T T	C C	C C	A A	T T	C C	C C	T T	G G	A A	T T	T T	A A	A A	G G	T T	T T	C C	A A	T T	T T	C C	G G	A A	G G	T T	T T	A A	T T	G G	G G	G G	T T	G G	G G	C C	C C	A A	T T	G G	A A	A A	G G	T T	T T	C C	C C	A A	C C	C C	A A	C C	T T	G G	A A	C C	G G	T T	G G	A A	T T	A A	G G	C C	A A	A A	T T	A A	A A	A A	C C	T T	C C	C C	C C	C C	T T	T T	T T	T T	A A	T T	A A	A A	T T	T T	G G	A A	G G	T T	C C	T T	A A	A A	A A	G G	T T	A A	C C	T T	T T	A A	A A	T T	T T	T T	A A	C C	T T	A A	G G	A A	C C	A A	G G	C C	T T	A A	G G	T T	A A	A A	T T	C C	A A	C C	A A	G G	A A	A A	C C	A A	G G	G G	T T	T T	A A	A A	T T	T T	T T	T T	T T	T T	G G	C C	G G	T T	T T	C C	G G	A A	T T	C C	T T	T T	A A	T T	C C	G G	A A	T T	T T	G G	T T	A A	T T	T T	A A	G G	T T	T T	C C	T T	C C	T T	G G	A A	G G	T T	T T	C C	T T	T T	A A	C C	T T	A A	G G	C C	C C	C C	G G	T T	C C	C C	A A	A A	G G	G G	C C	G G	C C	C C	C C	A A	C C	C C	G G	T T	T T	C C	A A	T T	G G	G G	T T	A A	G G	T T	G G	A A	C C	T T	A A	T T	T T	G G	T T	T T	C C	T T	A A	A A	A A	C C	T T	G G	A A	T T	C C	G G	A A	T T	G G	A A	T T	A A	C C	A A	A A	A A	T T	C C	G G	0 0	G G	G G	C C	A A	A A	T T	A A	G G	T T	G G	G G	G G	G G	G G	C C	T T	G G	T T	C C	T T	A A	G G	G G	G G	G G	G G	C C	G G	A A	G G	G G	G G	T T	T T	A A	C C	A A	A A	T T	C C	T T	G G	G G	T T	A A	T T	C C	A A	T T	C C	C C	G G	G G	A A	T T	G G	A A	C C	C C	A A	C C	G G	A A	A A	G G	T T	G G	C C	G G	C C	G G	T T	G G	C C	A A	C C	T T	T T	T T	T T	G G	G G	G G	G G	T T	C C	C C	T T	G G	C C	G G	T T	A A	G G	A A	A A	A A	T T	G G	G G	G G	T T	A A	T T	T T	C C	G G	A A	G G	T T	T T	A A	C C	C C	G G	A A	T T	A A	A A	A A	C C	A A	G G	G G	A A	C C	A A	A A	A A	T T	T T	G G	T T	A A	A A	G G	C C	C C	C C	T T	T T	T T	G G	C C	G G	A A	G G	C C	A A	T T	A A	A A	A A	T T	C C	A A	A A	T T	A A	T T	G G	T T	A A	C C	A A	A A	C C	T T	G G	T T	A A	T T	T T	T T	A A	A A	A A	G G	A A	G G	T T	T T	T T	A A	T T	A A	A A	A A	T T	A A	C C	T T	C C	C C	A A	G G	A A	A A	C C	A A	T T	A A	G G	G G	A A	C C	A A	G G	A A	A A	G G	G G	T T	G G	G G	A A	G G	T T	G G	G G	A A	T T	C C	A A	A A	G G	A A	T T	T T	T T	T T	T T	A A	C C	C C	G G	A A	A A	T T	G G	G G	A A	A A	T T	A A	C C	G G	A A	T T	A A	T T	T T	A A	G G	G G	T T	A A	C C	T T	C C	A A	A A	T T	C C	C C	T T	A A	C C	T T	G G	G G	T T	A A	A A	T T	T T	T T	C C	T T	T T	C C	G G	A A	G G	A A	G G	G G	G G	T T	C C	G G	T T	T T	C C	T T	A A	0 0	T T	G G	A A	G G	G G	A A	A A	T T	T T	A A	C C	C C	G G	T T	T T	C C	A A	A A	C C	T T	C C	A A	C C	A A	T T	G G	G G	T T	T T	A A	A A	C C	G G	T T	T T	A A	T T	T T	T T	C C	C C	T T	A A	A A	T T	C C	G G	T T	T T	C C	A A	T T	T T	C C	T T	A A	T T	T T	G G	T T	G G	T T	T T	C C	C C	G G	T T	G G	T T	T T	A A	G G	C C	T T	A A	T T	C C	A A	G G	A A	C C	G G	A A	T T	A A	A A	T T	C C	T T	C C	T T	A A	C C	A A	T T	G G	A A	C C	T T	T T	C C	G G	A A	T T	C C	A A	A A	T T	G G	G G	A A	T T	A A	A A	A A	A A	G G	C C	T T	C C	G G	C C	A A	A A	T T	A A	T T	G G	T T	A A	A A	G G	C C	T T	C C	G G	A A	G G	T T	A A	T T	A A	A A	T T	C C	A A	T T	A A	A A	T T	T T	A A	G G	G G	A A	T T	T T	T T	A A	C C	T T	C C	C C	C C	G G	T T	C C	G G	T T	A A	A A	C C	A A	C C	T T	G G	G G	A A	G G	G G	C C	C C	C C	C C	A A	T T	G G	A A	A A	T T	T T	T T	C C	A A	C C	C C	T T	T T	G G	G G	A A	C C	T T	C C	A A	A A	C C	T T	T T	C C	G G	G G	A A	A A	A A	C C	T T	T T	T T	A A	C C	A A	G G	C C	C C	T T	A A	G G	A A	C C	T T	T T	T T	T T	T T	C C	A A	A A	T T	C C	C C	T T	C C	C C	G G	A A	T T	A A	A A	A A	A A	A A	G G	T T	T T	G G	C C	G G	C C	G G	T T	T T	C C	T T	G G	A A	A A	T T	T T	A A	A A	C C	C C	T T	T T	G G	C C	A A	A A	A A	A A	T T	C C	A A	C C	A A	C C	A A	A A	A A	A A	T T	T T	C C	T T	A A	A A	A A	T T	A A	C C	A A	C C	T T	A A	T T	A A	T T	A A	A A	T T	T T	A A	A A	A A	C C	A A	T T	A A	G G	T T	T T	T T	C C	A A	T T	T T	G G	T T	C C	T T	T T	G G	C C	G G	G G	T T	C C	T T	T T	C C	0 0	0 0	0 0	0 0	A A	T T	A A	A A	A A	A A	C C	T T	C C	C C	G G	C C	C C	C C	G G	G G	T T	C C	C C	C C	A A	A A	T T	A A	A A	A A	A A	T T	C C	G G	T T	C C	A A	T T	A A	T T	G G	C C	A A	A A	A A	A A	C C	G G	T T	A A	C C	A A	T T	A A	A A	T T	T T	A A	T T	A A	C C	G G	T T	C C	A A	C C	C C	G G	G G	G G	C C	G G	G G	A A	T T	T T	A A	G G	A A	C C	C C	T T	T T	G G	T T	A A	G G	A A	G G	T T	A A	0 0	T T	A A	T T	A A	G G	C C	A A	C C	C C	T T	C C	T T	A A	A A	G G	A A	C C	T T	C C	C C	A A	A A	A A	T T	T T	T T	T T	A A	T T	T T	C C	A A	G G	A A	G G	A A	A A	A A	T T	T T	T T	C C	T T	G G	C C	A A	G G	G G	C C	C C	C C	C C	G G	G G	T T	T T	T T	A A	C C	C C	G G	C C	G G	C C	A A	T T	T T	T T	A A	T T	T T	A A	T T	C C	T T	T T	A A	A A	A A	T T	A A	T T	T T	T T	C C	T T	T T	G G	T T	C C	G G	G G	C C	G G	A A	T T	T T	A A	T T	T T	T T	T T	T T	T T	G G	G G	T T	T T	G G	C C	C C	T T	A A	A A	A A	T T	T T	T T	A A	T T	T T	T T	A A	T T	T T	A A	A A	G G	T T	G G	A A	A A	A A	T T	T T	A A	A A	C C	T T	A A	T T	C C	T T	T T	G G	T T	C C	G G	A A	G G	T T	G G	T T	T T	C C	G G	T T	T T	T T	C C	G G	C C	A A	A A	A A	C C	C C	G G	A A	C C	T T	G G	G G	G G	G G	T T	G G	A A	C C	G G	T T	T T	A A	T T	C C	T T	T T	C C	T T	C C	G G	G G	A A	T T	C C	T T	A A	A A	C C	T T	T T	T T	A A	A A	G G	A A	G G	C C	A A	T T	G G	A A	C C	A A	A A	A A	T T	C C	A A	T T	A A	G G	T T	T T	G G	G G	C C	T T	A A	T T	C C	T T	G G	T T	G G	G G	T T	0 0	C C	T T	G G	A A	T T	A A	A A	A A	G G	A A	T T	C C	G G	G G	C C	G G	A A	A A	C C	A A	G G	A A	C C	C C	T T	G G	A A	A A	A A	C C	T T	A A	A A	T T	T T	T T	C C	A A	T T	T T	T T	A A	G G	T T	A A	G G	A A	G G	A A	A A	T T	A A	G G	T T	A A	T T	G G	0 0	T T	A A	A A	T T	G G	G G	C C	G G	A A	A A	G G	C C	T T	T T	C C	T T	G G	C C	A A	G G	G G	T T	G G	T T	A A	A A	A A	C C	A A	T T	G G	G G	C C	C C	G G	C C	G G	T T	A A	C C	A A	G G	A A	A A	A A	G G	A A	A A	A A	A A	T T	C C	T T	G G	T T	G G	A A	T T	C C	T T	T T	C C	G G	G G	A A	A A	T T	C C	A A	G G	T T	T T	A A	T T	C C	T T	T T	T T	A A	T T	T T	C C	G G	C C	A A	A A	A A	T T	A A	T T	T T	T T	T T	A A	A A	G G	G G	G G	C C	C C	G G	T T	C C	C C	C C	T T	A A	G G	T T	G G	T T	T T	T T	A A	T T	T T	G G	G G	G G	T T	A A	G G	C C	G G	C C	T T	G G	G G	C C	G G	A A	G G	A A	G G	A A	T T	C C	A A	G G	G G	A A	A A	T T	G G	A A	C C	G G	T T	T T	G G	T T	C C	T T	C C	A A	A A	C C	T T	T T	C C	C C	G G	T T	G G	A A	T T	A A	T T	G G	C C	C C	G G	A A	T T	T T	A A	G G	C C	A A	T T	C C	A A	G G	A A	C C	C C	A A	A A	A A	A A	G G	A A	0 0	C C	A A	G G	A A	A A	T T	C C	A A	C C	C C	A A	G G	T T	A A	A A	C C	C C	G G	G G	T T	A A	C C	A A	C C	G G	G G	T T	A A	T T	C C	C C	T T	G G	T T	G G	A A	T T	A A	C C	0 0	A A	T T	C C	A A	G G	C C	C C	C C	A A	T T	T T	A A	A A	A A	C C	C C	T T	A A	A A	T T	A A	T T	A A	A A	A A	A A	G G	C C	T T	C C	C C	G G	G G	G G	T T	G G	A A	T T	A A	A A	A A	A A	C C	T T	C C	G G	A A	T T	A A	A A	G G	T T	T T	G G	G G	T T	C C	G G	C C	A A	C C	A A	A A	T T	A A	A A	A A	C C	T T	C C	A A	G G	A A	A A	T T	A A	T T	T T	A A	A A	T T	G G	A A	C C	C C	A A	T T	T T	A A	T T	T T	C C	T T	T T	G G	A A	G G	G G	A A	G G	T T	G G	A A	A A	T T	G G	G G	A A	T T	A A	T T	A A	T T	A A	G G	G G	G G	T T	A A	C C	C C	T T	G G	G G	A A	T T	A A	G G	G G	T T	C C	T T	A A	T T	T T	C C	A A	A A	A A	A A	T T	T T	G G	T T	A A	C C	G G	G G	G G	C C	A A	A A	T T	G G	A A	T T	T T	A A	A A	A A	G G	C C	T T	C C	T T	C C	A A	T T	C C	A A	T T	T T	A A	G G	G G	G G	C C	G G	A A	G G	C C	T T	G G	C C	G G	C C	T T	A A	G G	T T	G G	T T	A A	A A	G G	T T	T T	C C	A A	C C	C C	G G	G G	A A	C C	C C	A A	C C	C C	G G	T T	A A	C C	C C	T T	G G	T T	C C	G G	G G	T T	T T	G G	C C	G G	C C	T T	A A	A A	A A	C C	T T	A A	A A	A A	T T	A A	C C	A A	T T	0 0	C C	C C	A A	A A	G G	A A	G G	G G	T T	T T	A A	T T	A A	A A	C C	A A	A A	A A	A A	A A	A A	T T	A A	C C	C C	C C	C C	C C	A A	A A	C C	G G	A A	T T	G G	A A	C C	C C	A A	G G	T T	T T	T T	T T	A A	T T	A A	A A	T T	C C	A A	0 0	T T	T T	T T	G G	C C	T T	T T	G G	T T	G G	C C	A A	C C	A A	A A	A A	G G	T T	A A	C C	T T	A A	C C	A A	G G	C C	T T	T T	A A	C C	G G	A A	G G	C C	A A	A A	T T	T T	T T	G G	T T	T T	C C	A A	T T	G G	G G	C C	C C	C C	T T	T T	C C	A A	C C	T T	C C	C C	T T	A A	G G	G G	A A	G G	T T	G G	T T	A A	G G	C C	T T	A A	A A	T T	T T	T T	C C	C C	C C	C C	T T	A A	G G	A A	A A	G G	A A	A A	G G	C C	G G	G G	A A	C C	C C	T T	C C	C C	A A	C C	0 0	0 0	A A	A A	T T	G G	G G	T T	A A	A A	T T	G G	T T	A A	G G	C C	C C	G G	C C	A A	T T	A A	T T	A A	A A	T T	G G	G A	C C	C C	T T	A A	T T	G G	C C	G G	C C	C C	G G	G G	C C	C C	C C	T T	T T	A A	A A	C C	T T	A A	T T	C C	A A	C C	G G	0 0	G G	C C	A A	G G	G G	C C	A A	G G	G G	A A	T T	T T	C C	A A	C C	C C	C C	T T	T T	A A	C C	C C	A A	A A	T T	T T	A A	C C	A A	T T	C C	C C	C C	G G	G G	C C	C C	T T	G G	T T	A A	C C	0 0	A A	G G	C C	C C	C C	G G	G G	T T	C C	A A	T T	C C	A A	C C	A A	T T	C C	C C	C C	G G	T T	A A	A A	A A	C C	C C	T T	A A	T T	T T	G G	G G	C C	G G	G G	G G	A A	C C	A A	T T	T T	G G	T T	G G	A A	G G	A A	A A	C C	T T	C C	T T	T T	G G	T T	A A	A A	G G	C C	T T	A A	A A	C C	T T	C C	C C	T T	T T	T T	T T	G G	T T	A A	A A	T T	C C	C C	C C	A A	A A	T T	T T	G G	C C	G G	A A	A A	G G	C C	G G	T T	A A	G G	T T	C C	G G	G G	A A	A A	T T	C C	C C	T T	A A	T T	A A	C C	A A	A A	A A	T T	C C	T T	A A	G G	T T	G G	G G	C C	A A	C C	C C	G G	C C	G G	C C	C C	C C	A A	C C	G G	T T	T T	G G	A A	A A	C C	G G	A A	C C	C C	G G	A A	T T	G G	A A	T T	T T	G G	G G	G G	T T	T T	C C	C C	C C	0 0	C C	A A	C C	T T	T T	T T	T T	C C	G G	T T	C C	A A	T T	T T	G G	A A	A A	A A	G G	A A	T T	G G	T T	G G	A A	A A	A A	C T	A A	A A	A A	A A	A A	G G	C C	C C	T T	A A	C C	G G	G G	A A	C C	C C	C C	T T	T T	A A	G G	G G	C C	T T	A A	C C	C C	A A	C C	C C	A A	A A	G G	A A	A A	C C	A A	G G	A A	G G	C C	T T	T T	A A	A A	G G	T T	T T	G G	G G	T T	T T	T T	C C	G G	A A	T T	C C	C C	A A	T T	A A	T T	G G	T T	A A	T T	G G	G G	G G	A A	T T	C C	C C	T T	A A	A A	G G	G G	A A	G G	A A	C C	A A	A A	T T	C C	G G	G G	C C	A A	A A	A A	C C	A A	C C	T T	T T	T T	A A	T T	G G	A A	C C	G G	G G	A A	G G	T T	G G	T T	G G	C C	A A	G G	G G	C C	T T	G G	C C	G G	T T	G G	G G	A A	T T	C C	T T	A A	T T	A A	A A	A A	A A	A A	G G	G G	G G	A A	A A	G G	A A	A A	A A	G G	T T	A A	A A	G G	A A	C C	A A	C C	G G	T T	C C	T T	A A	T T	A A	T T	C C	T T	C C	T T	T T	C C	T T	C C	G G	G G	G G	G G	T T	T T	T T	T T	A A	T T	A A	C C	T T	T T	G G	G G	G G	A A	T T	T T	A A	G G	G G	T T	A A	C C	A A	C C	G G	C C	T T	A A	C C	G G	A A	C C	C C	C C	T T	A A	A A	T T	A A	C C	T T	C C	G G	T T	T T	T T	T T	C C	G G	A A	C C	A A	C C	G G	C C	A A	T T	A A	G G	T T	T T	C C	C C	C C	C C	T T	T T	T T	T T	T T	A A	T T	C C	G G	G G	C C	C C	C C	C C	T T	G G	G G	G G	T T	T T	T T	A A	G G	A A	G G	T T	A A	A A	G G	C C	0 0	G G	A A	G G	C C	T T	C C	A A	T T	T T	T T	T T	G G	G G	A A	A A	C C	A A	C C	G G	T T	C C	C C	T T	A A	A A	A A	C C	A A	T T	T T	A A	T T	T T	G G	T T	T T	C C	T T	A A	T T	C C	C C	T T	G G	C C	T T	T T	A A	G G	G G	T T	G G	A A	C C	T T	G G	C C	C C	G G	C C	T T	0 0	0 0	T T	T T	A A	G G	G G	C C	T T	C C	A A	T T	A A	A A	C C	A A	G G	T T	T T	A A	C C	A A	A A	T T	C C	A A	C C	C C	T T	A A	G G	C C	T T	G G	C C	A A	C C	C C	A A	A A	G G	A A	C C	A A	T T	C C	A A	C C	G G	C C	T T	G G	G G	G G	A A	C C	C C	G G	A A	A A	T T	C C	A A	G G	C C	A A	T T	C C	C C	C C	C C	A A	G G	A A	T T	T T	G G	G G	G G	C C	G G	G G	G G	C C	T T	A A	A A	G G	A A	T T	G G	T T	C C	C C	A A	T T	T T	A A	T T	A A	T T	G G	T T	A A	T T	C C	A A	G G	T T	A A	G G	A A	A A	T T	T T	T T	G G	A A	T T	A A	G G	T T	A A	C C	T T	C C	A A	A A	A A	G G	T T	C C	C C	T T	G G	A A	C C	C C	C C	G G	T T	C C	G G	A A	A A	T T	T T	A A	C C	C C	G G	A A	C C	T T	C C	A A	T T	A A	A A	T T	A A	G G	A A	T T	C C	T T	G G	A A	A A	C C	A A	G G	C C	T T	A A	C C	C C	G G	T T	G G	A A	A A	T T	A A	A A	C C	T T	T T	C C	A A	A A	G G	T T	C C	A A	T T	T T	T T	G G	G G	C C	A A	C C	A A	T T	T T	A A	T T	T T	T T	C C	G G	A A	G G	C C	A A	G G	A A	G G	G G	G G	T T	A A	C C	C C	C C	G G	G G	C C	A A	G G	T T	G G	T T	T T	T T	T T	G G	T T	A A	A A	G G	C C	T T	T T	T T	G G	G G	G G	G G	A A	T T	A A	A A	C C	T T	T T	G G	A A	C C	C C	T T	A A	C C	C C	G G	A A	A A	G G	G G	A A	G G	G G	C C	A A	C C	T T	G G	C C	T T	G G	T T	G G	G G	G G	A A	C C	A A	C C	G G	C C	C C	G G	C C	A A	A A	T T	A A	A A	A A	T T	C C	G G	T T	T T	C C	C C	C C	T T	C C	C C	G G	G G	C C	G G	C C	G G	G G	G G	G G	G G	G G	C C	C C	G G	T T	G G	G G	G G	G G	T T	T T	A A	A A	A A	A A	T T	A A	C C	G G	G G	T T	T T	A A	T T	T T	G G	G G	A A	C C	T T	A A	C C	T T	A A	T T	T T	A A	T T	C C	C C	A A	T T	T T	C C	T T	A A	T T	A A	T T	C C	A A	A A	C C	A A	C C	C C	T T	A A	T T	A A	T T	A A	A A	A A	T T	T T	A A	A A	T T	T T	A A	A A	C C	C C	G G	G G	T T	T T	T T	A A	G G	G G	A A	G G	A A	T T	A A	C C	T T	G G	G G	C C	G G	T T	G G	C C	T T	G G	C C	A A	T T	T T	T T	A A	C C	T T	0 0	C C	G G	A A	G G	C C	T T	A A	C C	C C	A A	C C	A A	C C	A A	T T	A A	A A	G G	A A	G G	C C	T T	T T	C C	G G	G G	G G	A A	A A	C C	C C	T T	G G	T T	C C	A A	C C	T T	G G	C C	A A	C C	A A	T T	C C	C C	G G	A A	G G	C C	A A	A A	A A	T T	T T	T T	T T	T T	A A	T T	A A	C C	A A	G G	A A	C C	G G	G G	A A	G G	T T	G G	G G	C C	T T	T T	T T	G G	T T	T T	T T	G G	G G	A A	T T	C C	G G	T T	G G	G G	T T	A A	C C	C C	C C	T T	T T	T T	T T	G G	T T	G G	G G	A A	G G	G G	A A	T T	A A	G G	C C	T T	A A	C C	C C	C C	T T	A A	G G	C C	G G	A A	T T	C C	A A	G G	A A	G G	C C	G G	C C	C C	C C	T T	G G	T T	C C	C C	G G	A A	G G	C C	A A	G G	A A	G G	G G	G G	G G	G G	C C	G G	A A	T T	C C	G G	C C	G G	T T	T T	G G	A A	T T	A A	A A	C C	G G	A A	T T	A A	G G	C C	G G	C C	C C	A A	G G	C C	T T	G G	A A	G G	C C	A A	T T	C C	C C	T T	A A	A A	A A	T T	A A	C C	C C	A A	C C	T T	T T	T T	T T	C C	A A	0 0	0 0	T T	G G	A A	A A	C C	A A	T T	A A	C C	A A	T T	A A	G G	T T	G G	G G	T T	A A	T T	A A	C C	T T	A A	C C	A A	C C	A A	G G	T T	G G	T T	C C	G G	A A	A A	G G	A A	A A	A A	C C	T T	C C	G G	G G	T T	C C	G G	C C	A A	G G	C C	C C	A A	A A	G G	C C	G G	C C	G G	G G	T T	G G	G G	A A	C C	T T	A A	A A	T T	G G	C C	G G	T T	G G	C C	G G	C C	T T	A A	C C	0 0	0 0	0 0	0 0	G G	G G	T T	C C	A A	T T	T T	G G	C C	G G	G G	G G	A A	C C	G G	T T	T T	A A	C C	A A	T T	C C	G G	G G	A A	A A	A A	C C	C C	G G	T T	A A	G G	G G	C C	T T	T T	C C	G G	C C	G G	A A	C C	A A	C C	C C	C C	C C	A A	G G	C C	C C	T T	T T	C C	T T	C C	A A	A A	A A	C C	C C	G G	G G	A A	T T	C C	G G	G G	T T	G G	A A	A A	G G	T T	T T	C C	G G	A A	T T	T T	C C	T T	A A	A A	G G	T T	C C	C C	A A	A A	C C	G G	G G	A A	A A	T T	C C	T T	A A	G G	T T	G G	A A	A A	C C	T T	G G	G G	C C	A A	C C	C C	T T	C C	A A	T T	G G	G G	A A	A A	G G	A A	C C	T T	T T	T T	A A	A A	T T	C C	T T	A A	A A	C C	T T	G G	C C	T T	A A	C C	T T	C C	G G	T T	G G	T T	C C	T T	A A	T T	G G	A A	G G	G G	A A	G G	T T	T T	G G	A A	T T	C C	T T	C C	C C	C C	C C	G G	C C	G G	G G	T T	A A	G G	A A	C C	T T	T T	A A	C C	C C	T T	A A	G G	T T	G G	G G	C C	G G	A A	G G	C C	A A	G G	T T	A A	T T	C C	G G	A A	A A	T T	0 0	G G	T T	A A	G G	G G	T T	A A	C C	G G	T T	G G	C C	C C	T T	G G	C C	G G	C C	A A	C C	G G	A A	C C	G G	C C	G G	A A	C C	G G	C C	T T	T T	T T	G G	0 0	G G	T T	G G	C C	G G	C C	G G	G G	A A	C C	G G	C C	A A	T T	T T	G G	T T	G G	G G	G G	C C	G G	C C	T T	A A	A A	T T	A A	A A	C C	T T	T T	C C	C C	A A	T T	T T	T T	G G	T T	A A	C C	C C	C C	G G	T T	C C	T T	A A	T T	T T	A A	A A	G G	A A	T T	T T	T T	A A	T T	C C	C C	G G	T T	A A	C C	C C	C C	A A	G G	C C	C C	T T	T T	A A	T T	A A	C C	T T	G G	T T	T T	G G	G G	T T	T T	T T	A A	T T	T T	C C	T T	T T	T T	T T	G G	T T	T T	G G	A A	A A	T T	T T	G G	T T	A A	A A	C C	A A	A A	T T	T T	0 0	0 0	T T	T T	T T	C C	T T	A A	T T	G G	C C	T T	T T	T T	T T	A A	A A	G G	C C	T T	G G	C C	A A	T T	C C	A A	C C	A A	G G	C C	A A	C C	C C	T T	C C	A A	G G	T T	C C	C C	G G	C C	G G	C C	C C	C C	T T	T T	C C	T T	G G	C C	T T	T T	C C	T T	T T	T T	T T	A A	A A	T T	A A	G G	G G	C C	G G	A A	G G	G G	A A	C C	C C	T T	T T	A A	T T	C C	C C	C C	C C	A A	C C	A A	C C	C C	C C	C C	T T	A A	A A	T T	A A	G G	G G	A A	T T	A A	A A	T T	G G	A A	A A	G G	T T	G G	G G	G G	T T	G G	T T	C C	C C	A A	A A	T T	C C	A A	A A	C C	C C	G G	G G	T T	G G	T T	A A	A A	C C	T T	C C	C C	C C	A A	C C	A A	T T	C C	T T	A A	A A	T T	A A	C C	C C	T T	T T	C C	G G	G G	T T	T T	C C	G G	T T	C C	G G	C C	C C	C C	A A	G G	A A	G G	T T	T T	A A	C C	T T	A A	C C	A A	G G	C C	G G	T T	A A	C C	T T	C C	A A	C C	C C	A A	A A	A A	A A	T T	A A	A A	T T	T T	A A	T T	A A	A A	C C	G G	T T	G G	0 0	T T	A A	G G	T T	T T	C C	A A	C C	A A	G G	T T	G G	A A	T T	T T	A A	C C	A A	T T	G G	T T	G G	T T	C C	A A	C C	G G	G G	A A	C C	T T	C C	G G	T T	T T	G G	C C	T T	C C	G G	T T	C C	G G	G G	G G	A A	G G	C C	T T	G G	G G	A A	A A	G G	T T	G G	A A	G G	T T	A A	C C	T T	G G	G G	T T	C C	A A	G G	G G	A A	G G	G G	A A	A A	G G	C C	G G	G G	A A	T T	T T	C C	A A	T T	T T	C C	G G	A A	G G	A A	T T	G G	C C	A A	A A	G G	T T	G G	A A	A A	C C	A A	T T	C C	G G	A A	G G	C C	T T	T T	C C	C C	G G	G G	T T	T T	T T	A A	T T	A A	A A	G G	A A	T T	C C	T T	A A	T T	G G	G G	C C	T T	A A	T T	T T	G G	A A	A A	A A	T T	T T	A A	C C	A A	C C	G G	A A	C C	A A	G G	T T	C C	C C	G G	G G	T T	A A	C C	T T	T T	T T	A A	G G	C C	A A	T T	T T	A A	T T	A A	C C	C C	G G	A A	A A	A A	G G	T T	G G	A A	C C	G G	A A	G G	A A	C C	G G	C C	A A	T T	G G	C C	C C	T T	T T	G G	A A	A A	T T	T T	A A	T T	A A	C C	G G	A A	T T	G G	T T	C C	A A	T T	C C	G G	T T	C C	T T	A A	G G	T T	A A	A A	G G	T T	C C	G G	T T	A A	T T	G G	T T	G G	A A	C C	C C	T T	A A	T T	T T	T T	A A	T T	A A	G G	A A	T T	G G	A A	A A	A A	A A	G G	T T	A A	C C	C C	G G	T T	G G	T T	C C	A A	C C	T T	G G	T T	C C	T T	T T	G G	C C	C C	T T	G G	G G	A A	G G	A A	C C	A A	C C	T T	A A	T T	C C	T T	G G	T T	G G	C C	A A	A A	T T	C C	T T	T T	G G	A A	T T	A A	C C	T T	A A	T T	A A	A A	T T	G G	G G	G G	C C	G G	A A	G G	C C	T T	G G	A A	G G	T T	G G	C C	G G	C C	C C	A A	T T	A A	A A	T T	T T	C C	T T	C C	G G	A A	G G	C C	T T	A A	G G	G G	A A	G G	A A	G G	A A	C C	C C	A A	A A	C C	T T	T T	T T	C C	T T	T T	T T	G G	A A	G G	T T	A A	T T	A A	T T	T T	T T	G G	T T	A A	T T	T T	G G	T T	G G	A A	G G	T T	G G	T T	G G	A A	T T	A A	T T	G G	A A	T T	A A	A A	C C	G G	T T	A A	T T	T T	G G	T T	C C	T T	A A	C C	C C	T T	G G	A A	A A	T T	T T	G G	G G	C C	A A	T T	G G	C C	C C	G G	A A	C C	G G	T T	C C	G G	C C	C C	A A	T T	T T	C C	C C	T T	A A	T T	G G	T T	C C	A A	T T	A A	G G	T T	G G	T T	A A	A A	C C	A A	T T	G G	G G	T T	T T	A A	A A	A A	T T	G G	C C	C C	A A	C C	C C	G G	G G	G G	T T	G G	T T	C C	T T	C C	C C	C C	T T	A A	C C	G G	G G	A A	T T	C C	C C	A A	A A	G G	A A	T T	A A	T T	G G	G G	T T	A A	A A	T T	G G	C C	G G	A A	T T	A A	G G	C C	A A	A A	C C	G G	T T	C C	T T	T T	A A	G G	A A	C C	A A	A A	T T	T T	A A	G G	T T	T T	T T	A A	G G	T T	A A	G G	C C	A A	T T	C C	G G	A A	G G	C C	C C	T T	G G	A A	G G	T T	G G	A A	G G	A A	A A	C C	G G	A A	G G	T T	A A	A A	T T	T T	C C	T T	G G	C C	T T	A A	T T	A A	G G	T T	A A	T T	C C	A A	C C	A A	C C	A A	G G	T T	C C	C C	T T	A A	C C	T T	T T	C C	T T	G G	C C	T T	G G	C C	T T	A A	C C	G G	T T	A A	T T	G G	A A	C C	C C	C C	C C	T T	G G	A A	T T	G G	C C	G G	A A	G G	G G	T T	A A	C C	T T	C C	G G	T T	T T	A A	G G	C C	A A	T T	A A	T T	C C	G G	C C	A A	T T	A A	C C	C C	T T	G G	T T	G G	C C	A A	A A	G G	A A	T T	C C	G G	A A	C C	C C	G G	A A	G G	T T	T T	C C	C C	C C	C C	G G	A A	C C	G G	T T	C C	G G	A A	G G	G G	A A	C C	T T	T T	A A	T T	G G	G G	G G	A A	A A	A A	C C	G G	A A	T T	G G	C C	G G	G G	T T	A A	C C	T T	T T	T T	G G	C C	A A	C C	C C	A A	G G	G G	A A	T T	C C	T T	C C	A A	A A	A A	A A	G G	G G	A A	C C	G G	C C	T T	A A	T T	C C	G G	A A	T T	A A	G G	A A	T T	C C	C C	G G	A A	T T	A A	C C	G G	A A	G G	C C	A A	G G	C C	G G	G G	T T	A A	T T	T T	A A	G G	T T	T T	C C	A A	A A	A A	T T	A A	A A	C C	A A	T T	A A	T T	A A	A A	A A	C C	A A	A A	G G	C C	T T	T T	T T	T T	G G	T T	G G	T T	A A	A A	C C	T T	A A	G G	T T	A A	G G	A A	T T	C C	A A	A A	T T	A A	A A	A A	C C	T T	C C	A A	C C	T T	A A	A A	C C	G G	C C	C C	G G	T T	G G	A A	T T	G G	G G	G G	G G	C C	C C	G G	G G	C C	T T	G G	G G	G G	A A	T T	G G	T T	T T	A A	G G	A A	T T	A A	A A	A A	T T	T T	A A	C C	A A	C C	C C	C C	G G	C C	T T	C C	G G	A A	C C	A A	T T	G G	G G	A A	G G	T T	A A	C C	C C	A A	T T	A A	C C	A A	C C	T T	T T	A A	A A	A A	C C	C C	G G	A A	G G	A A	G G	C C	G G	A A	G G	A A	C C	C C	A A	A A	A A	A A	C C	C C	A A	T T	A A	A A	C C	T T	A A	A A	G G	T T	T T	T T	A A	T T	T T	T T	T T	T T	A A	C C	T T	T T	A A	T T	T T	G G	A A	T T	A A	A A	A A	A A	T T	T T	C C	T T	C C	A A	A A	A A	C C	A A	T T	C C	G G	G G	A A	T T	T T	C C	T T	A A	G G	A A	T T	T T	A A	C C	A A	T T	A A	T T	T T	T T	T T	C C	A A	A A	A A	T T	T T	T T	T T	A A	T T	A A	A A	A A	T T	A A	T T	T T	T T	C C	A A	G G	A A	A A	A A	T T	G G	T T	T T	G G	G G	G G	T T	T T	T T	A A	T T	G G	A A	A A	G G	C C	T T	T T	T T	C C	T T	T T	G G	C C	G G	T T	C C	G G	A A	A A	G G	G G	G G	A A	C C	A A	G G	A A	G G	T T	A A	A A	C C	T T	T T	T T	C C	T T	A A	A A	G G	A A	T T	A A	T T	T T	T T	G G	T T	T T	G G	T T	A A	G G	G G	T T	T T	G G	A A	T T	A A	A A	A A	A A	A A	A A	G G	A A	T T	T T	C C	T T	G G	A A	A A	G G	A A	G G	C C	G G	A A	T T	A A	G G	C C	A A	A A	T T	C C	A A	C C	G G	T T	A A	A A	T T	T T	T T	G G	A A	A A	G G	C C	C C	T T	A A	A A	A A	A A	A A	T T	T T	G G	C C	C C	A A	C C	A A	A A	C C	G G	G G	T T	A A	C C	T T	A A	A A	A A	A A	T T	C C	T T	T T	G G	T T	C C	A A	T T	T T	T T	T T	A A	A A	G G	G G	G G	T T	T T	G G	C C	T T	T T	T T	T T	C C	T T	A A	T T	C C	T T	G G	T T	A A	A A	A A	T T	G G	C C	A A	T T	G G	G G	T T	A A	T T	A A	A A	T T	A A	G G	T T	A A	C C	G G	C C	G G	A A	T T	G G	G G	A A	T T	A A	T T	A A	A A	A A	A A	T T	C C	G G	T T	G G	G G	C C	A A	T T	T T	T T	G G	G G	T T	C C	T T	T T	C C	T T	T T	C C	A A	C C	A A	T T	C C	C C	A A	A A	T T	C C	T T	G G	G G	C C	T T	A A	C C	T T	C C	A A	C C	A A	T T	T T	G G	C C	T T	G G	T T	A A	A A	G G	C C	T T	A A	T T	T T	T T	G G	A A	C C	C C	G G	T T	A A	G G	A A	A A	T T	T T	T T	G G	G G	C C	T T	A A	T T	C C	T T	A A	G G	G G	A A	G G	T T	A A	G G	A A	G G	A A	G G	T T	C C	A A	C C	G G	T T	G G	T T	G G	G G	G G	C C	C C	C C	G G	T T	G G	C C	T T	T T	G G	A A	T T	T T	T T	G G	A A	G G	T T	T T	T T	A A	A A	T T	A A	T T	G G	C C	A A	A A	G G	T T	T T	A A	T T	T T	C C	T T	T T	T T	G G	A A	C C	T T	C C	C C	A A	A A	T T	T T	G G	G G	G G	G G	A A	T T	T T	T T	T T	C C	T T	C C	T T	C C	A A	G G	T T	G G	A A	C C	C C	0 0	A A	A A	T T	T T	C C	G G	A A	C C	G G	C C	A A	A A	A A	T T	G G	T T	T T	C C	T T	C C	G G	C C	G G	A A	C C	C C	A A	T T	G G	T T	C C	A A	T T	G G	C C	C C	T T	C C	T T	C C	T T	T T	T T	T T	T T	G G	A A	C C	A A	A A	G G	C C	G G	T T	C C	T T	G G	G G	A A	C C	A A	A A	A A	C C	G G	C C	A A	T T	A A	A A	G G	G G	0 0	A A	T T	C C	G G	G G	C C	C C	T T	G G	G G	T T	G G	A A	A A	C C	T T	T T	T T	G G	0 0	A A	C C	A A	C C	C C	T T	G G	C C	G G	G G	T T	C C	C C	C C	C C	T T	T T	T T	G G	A A	C C	G G	T T	C C	C C	A A	C C	T T	C C	T T	C C	G G	C C	C C	T T	A A	C C	C C	C C	C C	C C	G G	G G	G G	G G	G G	A A	C C	T T	T T	A A	T T	G G	T T	A A	T T	G G	G G	A A	G G	T T	A A	G G	C C	A A	G G	T T	A A	G G	G G	A A	A A	G G	T T	A A	T T	C C	T T	G G	A A	C C	G G	A A	A A	C C	C C	G G	C C	G G	C C	T T	A A	A A	A A	G G	C C	C C	T T	C C	G G	A A	C C	A A	T T	T T	T T	T T	A A	G G	T T	T T	G G	C C	G G	C C	T T	T T	A A	G G	C C	A A	0 0	A A	C C	C C	A A	A A	A A	T T	G G	C C	C C	C C	C C	C C	T T	A A	C C	T T	G G	T T	C C	G G	C C	C C	G G	A A	G G	C C	C C	T T	A A	A A	A A	C C	0 0	T T	G G	A A	T T	G G	G G	C C	T T	A A	G G	G G	A A	A A	G G	C C	A A	G G	C C	A A	G G	A A	G G	G G	A A	G G	A A	T T	C C	G G	C C	C C	G G	G G	C C	C C	C C	C C	G G	0 0	G G	T T	A A	T T	T T	C C	T T	T T	A A	C C	0 0	G G	A A	T T	A A	G G	G G	A A	T T	C C	T T	C C	G G	T T	A A	G G	A A	A A	A A	C C	A A	T T	A A	A A	A A	C C	T T	A A	A A	C C	T T	T T	T T	G G	G G	T T	T T	T T	T T	A A	A A	A A	G G	G G	A A	A A	A A	C C	C C	T T	A A	A A	A A	0 0	0 0	0 0	0 0	A A	C C	A A	T T	C C	C C	0 0	A A	0 0	0 0	T T	G G	A A	T T	C C	G G	C C	C C	T T	A A	T T	C C	A A	T T	C C	T T	A A	A A	G G	C C	T T	T T	T T	C C	T T	A A	A A	G G	C C	G G	0 0	0 0	0 0	0 0	G G	C C	T T	A A	G G	C C	G G	T T	G G	C C	A A	G G	G G	C C	C C	A A	G G	G G	G G	T T	C C	T T	C C	T T	A A	A A	A A	A A	T T	T T	T T	A A	A A	A A	A A	G G	A A	T T	A A	A A	T T	C C	A A	G G	T T	C C	G G	C C	A A	G G	T T	G G	C C	C C	G G	G G	G G	G G	C C	C C	T T	T T	G G	T T	G G	A A	G G	C C	G G	A A	T T	A A	A A	G G	G G	T T	T T	C C	A A	C C	C C	T T	A A	G G	G G	T T	G G	T T	C C	T T	A A	T T	C C	G G	T T	C C	A A	G G	T T	T T	C C	T T	G G	G G	C C	0 0	T T	T T	A A	A A	A A	A A	A A	0 0	0 0	C C	G G	A A	A A	T T	G G	A A	C C	A A	A A	C C	C C	T T	G G	A A	A A	A A	T T	A A	A A	A A	A A	C C	A A	A A	T T	C C	C C	G G	A A	A A	G G	A A	C C	T T	G G	A A	A A	T T	A A	C C	C C	C C	T T	A A	T T	C C	A A	G G	T T	G G	T T	T T	C C	G G	A A	A A	G G	C C	A A	G G	G G	C C	T T	C C	A A	A A	A A	T T	C C	C C	T T	G G	G G	G G	C C	T T	C C	C C	C C	T T	G G	A A	T T	C C	G G	C C	A A	G G	G G	A A	G G	G G	A A	G G	T T	C C	G G	A A	A A	T C	C C	0 0	0 0	0 0	G G	G G	T T	A A	C C	A A	A A	C C	A A	A A	G G	A A	C C	G G	A A	T T	T T	A A	T T	T T	T T	T T	T T	G G	T T	A A	G G	A A	T T	C C	C C	A A	A A	G G	G G	C C	A A	G G	T T	C C	T T	A A	T T	C C	C C	C C	A A	G G	C C	G G	T T	G G	G G	C C	T T	C C	G G	T T	T T	T T	G G	T T	T T	G G	C C	C C	C C	A A	C C	G G	G G	C C	T T	A A	C C	G G	C C	C C	T T	T T	G G	G G	A A	T T	C C	A A	G G	C C	A A	A A	T T	A A	C C	T T	T T	T T	C C	G G	C C	A A	C C	G G	G G	T T	G G	C C	C C	C C	C C	G G	G G	G G	C C	G G	C C	A A	C C	G G	G G	G G	T T	C C	G G	T T	G G	T T	G G	A A	A A	C C	T T	A A	T T	A A	A A	T T	C C	T T	A A	C C	C C	T T	C C	G G	A A	T T	C C	C C	A A	A A	T T	C C	T T	G G	T T	A A	G G	G G	C C	A A	C C	A A	G G	T T	T T	C C	C C	G G	A A	A A	T T	A A	A A	A A	G G	C C	A A	G G	G G	C C	T T	A A	A A	A A	T T	A A	G G	T T	G G	T T	A A	C C	G G	A A	A A	A A	A A	T T	T T	A A	C C	T T	A A	T T	T T	A A	G G	C C	G G	G G	C C	G G	C C	G G	A A	A A	T T	T T	G G	G G	T T	G G	G G	A A	C C	T T	T T	G G	T T	C C	T T	G G	C C	C C	T T	C C	A A	T T	G G	T T	A A	T T	T T	T T	A A	G G	A A	G G	T T	G G	T T	G G	A A	T T	C C	A A	A A	A A	A A	A A	G G	T T	A A	A A	T T	G G	A A	C C	C C	G G	A A	T T	T T	T T	A A	C C	C C	T T	G G	C C	A A	T T	A A	T T	A A	T T	A A	A A	G G	C C	T T	C C	G G	C C	C C	A A	G G	A A	T T	T T	A A	C C	T T	A A	A A	T T	C C	A A	T T	C C	T T	G G	T T	A A	T T	G G	A A	T T	G G	G G	T T	T T	A A	T T	A A	T T	G G	A A	C C	T T	A A	A A	C C	A A	C C	C C	G G	G G	A A	T T	A A	C C	T T	A A	T T	G G	T T	C C	G G	A A	G G	A A	G G	A A	C C	A A	A A	T T	G G	T T	G G	A A	C C	T T	T T	G G	A A	T T	G G	T T	T T	C C	A A	C C	T T	G G	G G	A A	G G	A A	C C	G G	C C	T T	T T	A A	T T	G G	G G	G G	G G	G G	T T	G G	G G	T T	G G	A A	G G	T T	A A	T T	G G	T T	G G	C C	C C	A A	C C	C C	T T	G G	A A	C C	G G	T T	G G	C C	A A	C C	G G	C C	T T	T T	G G	T T	A A	G G	T T	C C	G G	G G	C C	T T	C C	C C	G G	G G	C C	T T	A A	T T	T T	T T	T T	A A	T T	C C	C C	C C	A A	A A	A A	G G	T T	A A	T T	G G	G G	T T	C C	T T	G G	G G	C C	C C	C C	T T	C C	G G	C C	T T	A A	T T	T T	C C	G G	G G	C C	T T	T T	A A	A A	A A	T T	G G	A A	A A	A A	A A	T T	T T	C C	T T	T T	T T	T T	C C	A A	C C	C C	T T	A A	A A	C C	G G	C C	T T	T T	A A	A A	A A	A A	G G	C C	G G	C C	G G	G G	C C	C C	T T	T T	C C	T T	A A	C C	T T	T T	G G	G G	C C	C C	C C	A A	G G	A A	T T	C C	A A	A A	A A	T T	C C	A A	T T	C C	A A	G G	C C	G G	T T	T T	A A	A A	C C	T T	A A	A A	C C	G G	T T	C C	T T	T T	G G	G G	T T	T T	T T	C C	T T	A A	G G	T T	A A	G G	A A	C C	A A	A A	A A	C C	T T	T T	A A	A A	A A	A A	T T	G G	T T	C C	C C	A A	A A	G G	C C	C C	G G	T T	C C	A A	T T	A A	A A	A A	A A	A A	T T	C C	A A	A A	A A	G G	A A	T T	G G	T T	0 0	T T	0 0	T T	A A	0 0	T T	T T	G G	T T	T T	C C	0 0	A A	A A	T T	G G	G G	T T	A A	T T	G G	T T	A A	0 0	0 0	0 0	G G	G G	G G	C C	T T	A A	G G	G G	A A	G G	C C	C C	G G	C C	G G	A A	G G	T T	G G	C C	G G	T T	G G	A A	C C	C C	C C	T T	G G	G G	C C	C C	C C	G G	A A	A A	A A	G G	G G	T T	C C	0 0	C C	G G	A A	C C	C C	T T	A A	A A	T T	C C	C C	G G	G G	T T	C C	G G	A A	C C	T T	T T	C C	C C	A A	T T	A A	A A	A A	A A	T T	T T	A A	T T	T T	A A	G G	A A	G G	A A	T T	A A	C C	T T	T T	T T	C C	T T	G G	A A	A A	T T	C C	C C	A A	G G	G G	T T	T T	T T	G G	G G	T T	G G	A A	T T	T T	T T	T T	A A	A A	A A	C C	A A	T T	T T	G G	T T	A A	T T	C C	G G	C C	C C	T T	A A	T T	T T	A A	0 0	G G	A A	A A	A A	A A	G G	A A	C C	G G	0 0	T T	C C	A A	T T	C C	T T	A A	T T	A A	A A	T T	T T	G G	A A	T T	G G	G G	T T	T T	A A	A A	T T	A A	T T	A A	C C	C C	G G	C C	C C	A A	T T	G G	A A	T T	A A	T T	A A	A A	C C	T T	A A	C C	T T	T T	G G	A A	C C	C C	A A	G G	G G	T T	A A	G G	A A	A A	C C	C C	T T	A A	C C	C C	C C	C C	A A	C C	C C	A A	G G	A A	C C	A A	C C	G G	A A	A A	A A	A A	T T	T T	T T	C C	A A	T T	C C	A A	A A	T T	T T	T T	A A	T T	A A	G G	C C	G G	C C	T T	G G	G G	C C	A A	C C	G G	G G	C C	A A	A A	C C	T T	A A	C C	T T	G G	C C	C C	G G	T T	G G	T T	T T	T T	G G	T T	G G	C C	G G	G G	C C	C C	0 0	C C	A A	A A	A A	A A	C C	A A	A A	A A	A A	A A	T T	C C	A A	C C	T T	A A	A A	T T	A A	G G	G G	G G	A A	A A	G G	C C	T T	C C	C C	A A	C C	T T	C C	G G	T T	C C	A A	G G	A A	T T	C C	T T	A A	C C	C C	G G	T T	A A	A A	A A	T T	C C	C C	C C	C C	C C	C C	T T	G G	A A	A A	T T	A A	A A	G G	T T	A A	C C	A A	C C	A A	A A	T T	T T	A A	A A	A A	A A	G G	A A	C C	G G	G G	A A	A A	T T	T T	T T	T T	T T	A A	G G	A A	G G	G G	T T	G G	A A	C C	C C	A A	A A	A A	T T	T T	A A	A A	C C	T T	A A	A A	C C	A A	G G	A A	A A	A A	C C	T T	G G	G G	T T	A A	A A	T T	T T	A A	C C	A A	C C	G G	C C	T T	T T	C C	T T	G G	G G	G G	G G	C C	G G	C C	G G	G G	G G	A A	C C	G G	G G	C C	A A	A A	A A	G G	T T	G G	C C	A A	G G	C C	G G	C C	T T	G G	T T	G G	T T	C C	C C	T T	C C	G G	G G	G G	T T	T T	A A	G G	C C	C C	G G	G G	C C	G G	T T	T T	G G	A A	A A	A A	A A	T T	G G	C C	T T	G G	G G	T T	A A	A A	G G	G G	C C	T T	C C	A A	C C	T T	T T	C C	A A	C C	T T	C C	G G	G G	T T	T T	A A	C C	G G	T T	A A	A A	A A	G G	C C	G G	C C	A A	G G	G G	G G	G G	T T	G G	C C	C C	C C	G G	G G	C C	C C	C C	T T	A A	G G	C C	T T	A A	A A	T T	G G	G G	T T	T T	A A	A A	T T	T T	C C	C C	T T	G G	C C	G G	T T	C C	T T	T T	T T	C C	G G	G G	T T	A A	G G	C C	A A	A A	A A	C C	A A	A A	T T	A A	G G	T T	C C	T T	C C	C C	A A	A A	C C	A A	A A	A A	G G	G G	T T	A A	A A	G G	T T	G G	T T	T T	T T	T T	T T	G G	G G	C C	A A	A A	C C	A A	A A	C C	C C	T T	T T	G G	G G	A A	A A	A A	A A	G G	G G	T T	T T	A A	A A	G G	A A	A A	T T	C C	A A	C C	G G	C C	T T	A A	G G	A A	T T	G G	G G	G G	A A	T T	A A	C C	T T	G G	G G	G G	A A	G G	A A	T T	C C	T T	A A	A A	G G	A A	A A	C C	G G	G G	A A	A A	C C	A A	T T	A A	G G	G G	C C	T T	A A	C C	T T	T T	T T	G G	T T	T T	G G	A A	C C	T T	C C	G G	A A	C C	A A	T T	G G	G G	A A	G G	T T	T T	C C	T T	C C	C C	C C	A A	C C	A A	T T	C C	T T	T T	A A	C C	G G	A A	C C	G G	T T	A A	C C	C C	A A	C C	T T	C C	G G	G G	T T	G G	G G	C C	A A	A A	G G	C C	C C	T T	A A	T T	A A	A A	A A	T T	A A	G G	T T	C C	T T	G G	C C	T T	G G	C C	T T	C C	G G	T T	C C	A A	A A	C C	T T	0 0	A A	G G	G G	G G	A A	G G	A A	A A	T T	T T	G G	A A	A A	A A	T T	G G	A A	G G	A A	G G	A A	G G	G G	C C	C C	G G	A A	T T	C C	A A	T T	T T	C C	T T	T T	A A	T T	G G	A A	G G	G G	A A	T T	T T	G G	A A	T T	T T	G G	A A	G G	A A	C C	C C	A A	A A	C C	C C	C C	G G	T T	A A	G G	T T	C C	A A	T T	T T	T T	T T	T T	A A	A A	T T	T T	G G	C C	T T	C T	C C	C C	G G	G G	A A	C C	G G	C C	G G	T T	A A	A A	T T	G G	G G	A A	T T	C C	T T	A A	T T	T T	C C	G G	C C	G G	C C	C C	G G	T T	A A	G G	G G	A A	C C	T T	C C	G G	T T	G G	C C	C C	T T	C C	G G	T T	A A	G G	G G	G G	A A	A A	A A	G G	G G	G G	T T	A A	C C	C C	C C	G G	T T	T T	C C	G G	A A	G G	T T	G G	G G	T T	T T	T T	G G	G G	A A	C C	A A	T T	G G	T T	A A	C C	C C	C C	T T	A A	G G	A A	T T	A A	C C	G G	T T	G G	A A	T T	T T	A A	T T	T T	G G	A A	A A	T T	T T	A A	A A	A A	A A	G G	T T	G G	A A	C C	A A	T T	A A	T T	C C	A A	G G	T T	T T	G G	T T	C C	T T	C C	A A	C C	A A	G G	G G	C C	T T	T T	A A	T T	A A	T T	A A	A A	G G	C C	T T	A A	T T	T T	T T	T T	G G	T T	C C	T T	T T	C C	T T	A A	A A	C C	G G	G G	A A	T T	A A	A A	G G	T T	T T	T T	C C	C C	A A	A A	G G	T T	C C	G G	G G	A A	A A	A A	T T	T T	C C	A A	A A	G G	A A	T T	C C	T T	A A	C C	G G	T T	A A	G G	T T	G G	G G	T T	G G	A A	A A	G G	C C	G G	A A	T T	A A	A A	G G	C C	T T	G G	T T	C C	A A	G G	A A	T T	A A	C C	C C	C C	G G	A A	C C	G G	G G	C C	C C	G G	T T	G G	T T	A A	T T	A A	C C	T T	T T	A A	A A	C C	C C	G G	A A	T T	T T	C C	T T	G G	T T	A A	G G	A A	T T	G G	C C	A A	G G	T T	A A	G G	A A	C C	C C	T T	A A	G G	T T	T T	A A	T T	A A	T T	G G	A A	C C	T T	G G	A A	A A	C C	A A	C C	T T	G G	G G	T T	A A	A A	T T	G G	A A	T T	C C	A A	G G	G G	A A	A A	T T	G G	A A	A A	C C	T T	A A	T T	C C	C C	A A	A A	A A	C C	T T	A A	A A	C C	C C	C C	G G	A A	A A	C C	T T	A A	A A	G G	A A	A A	T T	C C	G G	T T	C C	G G	A A	G G	A A	G G	A A	G G	C C	C C	A A	C C	A A	A A	T T	A A	A A	A A	C C	A A	T T	G G	A A	A A	G G	G G	T T	C C	C C	T T	T T	A A	T T	A A	T T	T T	A A	T T	T T	A A	G G	A A	G G	T T	G G	G G	T T	G G	A A	G G	T T	G G	C C	C C	G G	G G	T T	A A	C C	T T	C C	T T	C C	A A	A A	C C	C C	C C	C C	T T	A A	T T	T T	C C	C C	A A	C C	T T	C C	G G	C C	A A	A A	A A	A A	A A	T T	T T	T T	A A	C C	G G	T T	C C	A A	A A	G G	C C	A A	A A	A A	T T	T T	T T	T T	T T	A A	G G	C C	C C	T T	A A	T T	C C	A A	G G	G G	T T	G G	G G	A A	G G	T T	T T	G G	C C	G G	A A	A A	A A	T T	T T	G G	C C	A A	G G	G G	T T	A A	A A	T T	T T	T T	G G	G G	T T	A A	C C	A A	T T	G G	C C	C C	T T	C C	T T	T T	C C	G G	A A	C C	G G	G G	C C	T T	T T	G G	T T	G G	G G	T T	C C	G G	A A	A A	T T	T T	G G	A A	G G	A A	G G	C C	A A	T T	A A	G G	T T	G G	A A	A A	G G	A A	A A	G G	C C	C C	T T	C C	A A	T T	C C	T T	A A	G G	G G	T T	T T	C C	C C	A A	T T	T T	T T	A A	C C	A A	T T	T T	C C	T T	C C	G G	A A	C C	A A	G G	C C	T T	C C	T T	C C	C C	A A	A A	T T	T T	A A	G G	T T	C C	C C	G G	T T	A A	C C	T T	C C	G G	C C	A A	C C	G G	A A	G G	G G	T T	A A	T T	T T	T T	T T	T T	G G	A A	T T	C C	G G	A A	C C	A A	G G	T T	A A	A A	A A	G G	C C	A A	G G	A A	T T	C C	G G	A A	G G	A A	T T	T T	A A	G G	T T	G G	C C	C C	G G	A A	A A	A A	T T	G G	T T	T T	0 0	C C	T T	A A	T T	C C	C C	A A	A A	T T	A A	T T	A A	T T	G G	C C	A A	G G	A A	C C	T T	C C	T T	A A	C C	C C	A A	T T	G G	A A	T T	A A	A A	G G	T T	C C	T T	T T	T T	G G	T T	A A	A A	T T	A A	T T	A A	C C	A A	A A	C C	A A	A A	G G	T T	T T	G G	A A	A A	T T	A A	C C	G G	T T	C C	A A	G G	C C	T T	C C	C C	G G	T T	A A	A A	A A	T T	G G	T T	T T	T T	C C	C C	A A	T T	T T	A A	T T	G G	C C	T T	A A	T T	T T	T T	T T	T T	T T	A A	T T	A A	G G	G G	T T	G G	G G	G G	A A	C C	C C	A A	T T	A A	A A	A A	C C	G G	T T	T T	C C	A A	T T	T T	T T	G G	T T	T T	G G	C C	T T	T T	T T	G G	G G	C C	G G	G G	T T	G G	C C	A A	A A	T T	C C	T T	C C	G G	A A	T T	A A	A A	A A	C C	T T	G G	A A	A A	A A	G G	C C	A A	C C	T T	C C	G G	C C	T T	T T	G G	C C	G G	T T	G G	G G	G G	T T	C C	T T	A A	G G	C C	A A	A A	T T	C C	G G	C C	A A	C C	A A	A A	C C	T T	A A	C C	A A	A A	T T	G G	G G	G G	A A	A A	A A	G G	G G	G G	C C	T T	T T	C C	A A	T T	G G	T T	G G	C C	G G	A A	G G	C C	G G	A A	C C	C C	A A	A A	T T	C C	A A	T T	G G	T T	A A	A A	C C	A A	C C	A A	C C	C C	C C	T T	G G	T T	C C	C C	A A	A A	G G	A A	T T	0 0	G G	C C	C C	A A	G G	C C	C C	G G	T T	T T	G G	A A	A A	T T	C C	C C	T T	T T	A A	A A	G G	T T	A A	T T	A A	A A	T T	T T	T T	G G	A A	G G	G G	T T	A A	C C	C C	A A	T T	A A	G G	C C	T T	C C	A A	T T	C C	T T	C C	A A	A A	A A	A A	T T	C C	T T	T T	A A	A A	C C	T T	A A	A A	G G	C C	T T	T T	T T	T T	T T	G G	A A	T T	A A	G G	G G	C C	T T	A A	T T	C C	T T	0 0	C C	A A	G G	A A	A A	C C	T T	T T	A A	C C	T T	G G	A A	G G	C C	C C	G G	T T	C C	A A	C C	G G	A A	G G	T T	A A	A A	A A	A A	C C	A A	T T	T T	A A	G G	A A	A A	C C	0 0	0 0	0 0	C C	A A	A A	C C	T T	G G	C C	A A	G G	T T	G G	T T	T T	A A	A A	T T	T T	C C	T T	A A	T T	G G	A A	G G	A A	T T	G G	G G	T T	G G	C C	A A	A A	C C	C C	C C	C C	G G	T T	T T	C C	C C	A A	C C	A A	C C	C C	T T	A A	A A	C C	G G	C C	G G	T T	A A	C C	C C	G G	C C	C C	A A	A A	A A	T T	G G	C C	T T	T T	G G	G G	A A	T T	T T	A A	T T	C C	T T	T T	C C	T T	G G	T T	G G	A A	G G	T T	G G	G G	G G	A A	G G	A A	A A	A A	T T	C C	C C	G G	C C	G G	C C	C C	A A	C C	T T	G G	A A	A A	C C	A A	T T	C C	T T	T T	G G	A A	C C	T T	C C	G G	G G	C C	A A	T T	C C	A A	A A	A A	A A	A A	A A	T T	G G	G G	A A	C C	T T	A A	G G	A A	T T	C C	A A	G G	C C	A A	A A	T T	G G	G G	A A	G G	T T	G G	T T	G G	G G	T T	A A	T T	A A	A A	A A	C C	C C	C C	C C	C C	C C	T T	T T	T T	A A	T T	A A	T T	A A	T T	C C	T T	C C	G G	G G	T T	T T	C C	T T	T T	T T	C C	C C	T T	T T	T T	G G	A A	C C	G G	T T	C C	C C	C C	G G	G G	T T	A A	T T	A A	A A	G G	A A	C C	T T	G G	A A	A A	G G	G G	T T	T T	T T	G G	C C	T T	C C	G G	A A	C C	T T	A A	C C	G G	A A	C C	G G	C C	A A	G G	C C	A A	A A	C C	A A	C C	A A	G G	C C	T T	A A	G G	A A	T T	A A	T T	A A	T T	G G	T T	C C	G G	C C	G G	T T	T T	A A	T T	T T	A A	C C	A A	G G	G G	G G	A A	A A	C C	A A	C C	T T	G G	C C	G G	T T	C C	T T	A A	T T	A A	G G	G G	T T	A A	G G	G G	A A	A A	G G	A A	G G	G G	T T	A A	C C	C C	A A	A A	T T	C C	G G	A A	G G	G G	T T	C C	T T	G G	C C	G G	A A	C C	T T	T T	A A	T T	T T	A A	T T	T T	T T	T T	A A	T T	C C	C C	T T	C C	T T	T T	A A	A A	T T	A A	A A	C C	T T	C C	T T	T T	C C	C C	C C	C C	A A	A A	C C	C C	C C	T T	T T	C C	T T	A A	G G	A A	C C	G G	C C	G G	G G	T T	C C	A A	G G	T T	A A	A A	A A	G G	C C	G G	G G	C C	G G	T T	T T	G G	C C	A A	T T	G G	G G	A A	G G	A A	C C	A A	C C	C C	T T	T T	G G	A A	T T	A A	A A	T T	C C	A A	C C	G G	T T	A A	G G	G G	G G	A A	T T	A A	G G	G G	G G	C C	C C	T T	A A	C C	C C	T T	G G	C C	C C	A A	A A	A A	C C	C C	C C	A A	T T	T T	A A	G G	T T	A A	C C	G G	T T	A A	T T	C C	T T	C C	C C	G G	A A	T T	A A	G G	G G	G G	G G	G G	C C	T T	T T	C C	T T	A A	A A	A A	C C	A A	C C	G G	G G	G G	C C	C C	A A	A A	C C	G G	G G	G G	A A	T T	G G	A A	0 0	T T	G G	C C	A A	C C	T T	G G	G G	G G	C C	T T	C C	A A	T T	T T	C C	G G	C C	G G	G G	A A	C C	G G	A A	A A	C C	G G	A A	C C	G G	T T	A A	G G	T T	A A	A A	T T	A A	T T	A A	T T	C C	A A	C C	G G	T T	A A	A A	T T	A A	A A	A A	C C	A A	C C	A A	G G	C C	T T	C C	C C	G G	C C	T T	C C	A A	C C	G G	A A	A A	T T	C C	A A	A A	A A	C C	C C	G G	G G	G G	T T	A A	C C	G G	T T	T T	C C	C C	A A	A A	G G	G G	G G	A A	C C	C C	G G	G G	T T	C C	A A	T T	A A	T T	G G	G G	A A	A A	A A	G G	A A	C C	T T	T T	T T	G G	T T	A A	G G	C C	C C	A A	G G	T T	G G	T T	A A	A A	A A	T T	G G	T T	A A	C C	A A	G G	C C	T T	T T	G G	G G	T T	A A	A A	C C	A A	C C	T T	T T	C C	A A	T T	T T	G G	G G	A A	T T	A A	A A	G G	A A	T T	G G	G G	C C	C C	G G	T T	G G	A A	A A	C C	T T	C C	A A	A A	G G	C C	C C	T T	T T	A A	G G	T T	A A	G G	G G	C C	G G	G G	G G	T T	A A	G G	C C	A A	C C	T T	G G	C C	T T	C C	C C	C C	G G	A A	A A	C C	A A	A A	G G	T T	A A	A A	C C	A A	A A	T T	T T	C C	G G	C C	G G	A A	C C	G G	A A	A A	G G	A A	C C	A A	T T	G G	T T	A A	C C	T T	A A	A A	A A	C C	G G	C C	T T	A A	C C	G G	A A	C C	G G	T T	A A	G G	A A	T T	T T	A A	G G	G G	T T	T T	T T	C C	C C	A A	G G	C C	A A	T T	A A	T T	A A	C C	T T	T T	T T	T T	A A	G G	T T	T T	A A	G G	T T	C C	C C	A A	T T	A A	A A	A A	C C	T T	C C	C C	T T	G G	T T	G G	G G	G G	C C	A A	A A	A A	G G	C C	C C	A A	C C	A A	A A	C C	G G	T T	A A	A A	A A	T T	G G	A A	G G	G G	A A	C C	A A	A A	T T	A A	T T	G G	C C	A A	C C	C C	A A	T T	T T	A A	T T	G G	G G	T T	T T	C C	T T	T T	A A	T T	C C	T T	T T	C C	A A	G G	A A	G G	T T	C C	T T	T T	C C	A A	A A	A A	A A	A A	T T	A A	G G	T T	C C	T T	T T	T T	T T	C C	C C	A A	A A	A A	A A	C G	A G	G G	G G	T T	C C	T T	G G	A A	C C	T T	A A	T T	A A	C C	T T	A A	G G	A A	T T	G G	A A	G G	G G	T T	C C	T T	T T	A A	C C	T T	G G	T T	T T	C C	A A	A A	G G	T T	G G	A A	A A	G G	C C	C C	A A	C C	G G	T T	T T	C C	C C	T T	G G	G G	C C	C C	G G	G G	C C	A A	G G	G G	A A	C C	A A	T T	T T	A A	0 0	G G	C C	C C	T T	C C	G G	A A	A A	A A	A A	T T	T T	T T	T T	C C	A A	T T	C C	C C	A A	T T	C C	G G	C C	T T	G G	G G	C C	T T	G G	C C	A A	C C	C C	T T	G G	T T	C C	A A	A A	C C	C C	A A	T T	C C	G G	A A	C C	A A	A A	A A	C C	G G	A A	T T	A A	G G	G G	G G	A A	C C	T T	G G	C C	T T	C C	A A	C C	G G	C C	C C	A A	C C	T T	C C	C C	C C	A A	A A	G G	T T	A A	G G	G G	G G	T T	G G	T T	A A	T T	C C	T T	A A	C C	A A	A A	A A	C C	G G	T T	C C	G G	G G	G G	G G	T T	A A	A A	A A	T T	T T	C C	T T	A A	A A	A A	T T	T T	T T	T T	A A	A A	A A	T T	T T	A A	T T	T T	G G	A A	T T	G G	T T	T T	A A	A A	G G	C C	T T	T T	T T	T T	C C	T T	C C	T T	T T	T T	T T	C C	C C	T T	A A	G G	C C	G G	T T	A A	G G	A A	T T	A A	C C	A A	C C	T T	C C	A A	T T	C C	T T	C C	C C	A A	A A	A A	A A	T T	A A	T T	C C	A A	G G	A A	A A	C C	A A	T T	A A	C C	T T	G G	T T	A A	G G	C C	A A	T T	A A	T T	T T	T T	A A	A A	T T	T T	A A	T T	A A	C C	G G	T T	A A	T T	G G	G G	C C	C C	T T	T T	T T	A A	A A	T T	C C	A A	A A	A A	T T	C C	C C	G G	C C	A A	C C	G G	C C	C C	T T	G G	C C	A A	A A	A A	A A	T T	A A	T T	G G	T T	C C	T T	T T	T T	T T	A A	C C	T T	C C	T T	A A	A A	G G	C C	G G	C C	A A	T T	T T	C C	C C	T T	C C	G G	A A	T T	C C	T T	T T	T T	T T	A A	G G	G G	C C	G G	T T	T T	G G	T T	A A	C C	G G	C C	G G	C C	G G	C C	A A	T T	T T	T T	A A	C C	A A	A A	A A	T T	T T	T T	A A	G G	T T	A A	A A	T T	A A	G G	T T	C C	C C	T T	T T	A A	G G	C C	C C	G G	T T	C C	A A	G G	T T	G G	A A	C C	C C	T T	C C	G G	A A	T T	C C	C C	T T	G G	G G	T T	T T	T T	C C	T T	T T	T T	C C	T T	G G	A A	A A	A A	T T	G G	G G	G G	A A	C C	A A	T T	G G	A A	T T	A A	T T	A A	T T	T T	C C	A A	G G	T T	A A	C C	T T	T T	A A	C C	A A	G G	A A	C C	T T	G G	T T	C C	G G	G G	C C	C C	G G	T T	A A	G G	A A	T T	T T	A A	A A	A A	C C	A A	A A	T T	T T	C C	A A	C C	G G	C C	C C	T T	A A	A A	T T	T T	A A	G G	G G	C C	T T	G G	C C	G G	A A	A A	A A	G G	T T	A A	C C	C C	A A	G G	T T	G G	A A	A A	C C	G G	G G	G G	C C	G G	G G	T T	C C	T T	T T	A A	G G	G G	T T	G G	A A	G G	T T	T T	C C	C C	G G	G G	C C	G G	C C	A A	A A	T T	A A	C C	A A	C C	T T	A A	A A	T T	G G	C C	A A	A A	G G	C C	T T	C C	T T	T T	G G	T T	T T	A A	A A	G G	G G	T T	T T	T T	C C	A A	T T	A A	A A	G G	G G	A A	A A	C C	T T	A A	A A	T T	A A	G G	A A	C C	A A	C C	A A	G G	A A	T T	T T	A A	A A	C C	T T	G G	T T	T T	G G	A A	T T	A A	A A	C C	A A	C C	T T	T T	T T	A A	A A	T T	A A	T T	T T	T T	T T	A A	T T	T T	C C	T T	C C	C C	G G	C C	G G	T T	T T	T T	G G	G G	A A	G G	T T	T T	C C	A A	A A	A A	A A	G G	G G	T T	C C	A A	A A	C C	A A	A A	A A	C C	T T	G G	T T	T T	C C	A A	C C	C C	T T	G G	T T	A A	T T	T T	T T	A A	T T	G G	C C	T T	T T	T T	C C	A A	A A	G G	G G	C C	A A	G G	G G	A A	T T	A A	G G	A A	C C	A A	A A	A A	G G	T T	A A	A A	C C	T T	A A	C C	T T	C C	T T	A A	C C	C C	T T	T T	C C	C C	A A	G G	G G	A A	T T	C C	T T	A A	T T	T T	T T	C C	T T	G G	A A	A A	T T	G G	G G	G G	T T	A A	A A	C C	A A	G G	G G	G G	T T	G G	A A	G G	T T	A A	T T	T T	G G	C C	A A	T T	T T	A A	T T	C C	A A	G G	A A	T T	A A	G G	G G	T T	T T	T T	T T	T T	A A	T T	T T	A A	T T	T T	A A	G G	T T	G G	A A	G G	T T	T T	T T	T T	A A	G G	G G	A A	T T	A A	A A	C C	T T	A A	G G	T T	T T	G G	C C	G G	T T	C C	A A	C C	A A	T T	A A	C C	G G	A A	C C	C C	C C	A A	C C	G G	C C	T T	A A	C C	T T	A A	C C	T T	G G	C C	A A	T T	A A	T T	A A	C C	C C	C C	C C	C C	A A	C C	G G	T T	A A	T T	T T	T T	T T	A A	T T	T T	C C	A A	C C	T T	G G	A A	A A	A A	G G	A A	C C	T T	T T	C C	T T	C C	T T	T T	A A	T T	A A	C C	G G	G G	G G	C C	A A	T T	T T	T T	G G	T T	T T	T T	T T	C C	T T	T T	C C	C C	T T	T T	T T	C C	C C	T T	A A	T T	A A	C C	A A	A A	G G	A A	A A	A A	A A	T T	A A	A A	A A	A A	G G	C C	T T	T T	A A	T T	A A	A A	A A	A A	A A	A A	G G	C C	A A	T T	G G	A A	G G	A A	A A	T T	A A	A A	C C	A A	A A	T T	A A	A A	G G	A A	T T	T T	C C	A A	T T	A A	T T	G G	A A	G G	T T	A A	A A	G G	T T	A A	A A	A A	C C	T T	T T	T T	T T	A A	T T	A A	T T	A A	A A	G G	T T	T T	C C	G G	T T	A A	A A	G G	C C	A A	T T	T T	T T	G G	T T	T T	C C	G G	T T	T T	A A	G G	C C	A A	T T	A A	A A	T T	A A	A A	A A	A A	G G	C C	G G	T T	G G	G G	A A	T T	T T	T T	C C	A A	T T	G G	T T	T T	T T	A A	A A	G G	A A	T T	G G	C C	T T	C C	G G	C C	G G	G G	G G	A A	T T	C C	T T	G G	G G	T T	G G	0 0	A A	A A	C C	C C	G G	T T	T T	G G	A A	A A	T T	C C	G G	G G	C C	C C	A A	T T	A A	C C	A A	A A	G G	C C	T T	A A	T T	C C	C C	A A	G G	A A	T T	C C	T T	T T	T T	T T	C C	A A	C C	T T	A A	G G	A A	A A	T T	G G	A A	T T	G G	T T	A A	T T	A A	T T	T T	C C	G G	A A	T T	C C	A A	C C	A A	G G	T T	G G	T T	T T	C C	T T	C C	C C	T T	A A	C C	G G	A A	G G	T T	A A	C C	A A	A A	T T	A A	T T	T T	G G	G G	A A	T T	T T	A A	A A	T T	G G	T T	A A	A A	T T	T T	A A	T C	G G	G G	C T	G G	T T	A A	C C	G G	G G	G G	G G	T T	A A	T T	G G	A A	A A	C C	G G	A A	C C	G G	T T	C C	A A	A A	C C	T T	T T	T T	T T	T T	C C	C C	0 0	G G	C C	T T	T T	G G	G G	A A	C C	C C	C C	G G	A A	C C	T T	G G	A A	A A	G G	G G	G G	T T	G G	G G	G G	C C	C C	A A	C C	A A	C C	C C	C C	A A	G G	A A	G G	A A	A A	G G	A A	A A	T T	A A	T T	T T	T T	T T	C C	G G	A A	C C	C C	T T	C C	A A	C C	A A	G G	A A	A A	T T	A A	A A	C C	C C	G G	A A	A A	G G	T T	T T	T T	C C	C C	A A	A A	G G	C C	C C	C C	C C	A A	T T	T T	A A	T T	0 0	G G	G G	C C	T T	A A	C C	T T	T T	C C	A A	A A	A A	A A	C C	C C	G G	A A	T T	C C	G G	G G	T T	T T	C C	T T	T T	A A	A A	G G	G G	G G	G G	A A	G G	T T	A A	A A	G G	G G	C C	C C	G G	A A	A A	G G	A A	A A	A A	G G	C C	T T	A A	G G	G G	C C	A A	A A	C C	A A	A A	A A	T T	C C	G G	G G	C C	A A	A A	G G	T T	A A	G G	G G	T T	A A	T T	T T	C C	A A	C C	T T	A A	G G	C C	A A	C C	G G	T T	G G	T T	C C	A A	C C	T T	A A	C C	T T	C C	T T	C C	C C	C C	C C	A A	A A	C C	A A	T T	G G	G G	T T	A A	A A	T T	T T	G G	T T	A A	A A	C C	T T	G G	A A	G G	C C	C C	G G	C C	C C	C C	C C	A A	G G	C C	A A	T T	A A	T T	A A	A A	T T	T T	C C	A A	C C	T T	A A	A A	C C	G G	T T	T T	A A	T T	T T	A A	C C	G G	T T	T T	G G	G G	A A	T T	A A	A A	T T	A A	A A	G G	G G	G G	A A	G G	T T	A A	G G	A A	T T	T T	A A	T T	C C	T T	C C	A A	T T	G G	T T	T T	A A	C C	G G	A A	G G	A A	A A	C C	G G	T T	T T	G G	A A	A A	G G	C C	G G	C C	G G	C C	A A	A A	G G	A A	C C	A A	C C	C C	C C	A A	T T	T T	A A	A A	C C	A A	A A	G G	G G	C C	T T	C C	A A	G G	A A	T T	T T	A A	T T	A A	C C	C C	G G	C C	G G	T T	A A	C C	T T	T T	T T	A A	G G	A A	C C	G G	A A	T T	A A	A A	A A	G G	T T	G G	C C	A A	T T	G G	T T	G G	G G	C C	A A	G G	T T	C C	T T	G G	C C	T T	T T	T T	G G	A A	C C	G G	T T	C C	A A	G G	A A	C C	G G	A A	G G	G G	G G	C C	G G	A A	G G	T T	C C	T T	T T	T T	G G	G G	C C	A A	C C	G G	A A	A A	A A	C C	A A	G G	0 0	C C	A A	G G	C C	C C	T T	G G	G G	C C	T T	C C	C C	C C	T T	C C	A A	A A	T T	A A	A A	C C	A A	T T	G G	A A	T T	T T	T T	T T	A A	G G	G G	T T	T T	G G	T T	G G	T T	A A	G G	A A	A A	G G	T T	T T	G G	G G	G G	T T	G G	G G	T T	A A	G G	T T	C C	A A	T T	A A	C C	G G	T T	T T	C C	T T	C C	C C	C C	C C	A A	G G	T T	A A	C C	C C	T T	A A	G G	T T	C C	G G	A A	A A	A A	C C	T T	A A	C C	C C	A A	T T	T T	A A	T T	A A	C C	C C	G G	G G	A A	G G	T T	T T	T T	G G	A A	A A	A A	C C	T T	A A	G G	C C	T T	C C	G G	T T	A A	G G	A A	C C	T T	G G	G G	T T	A A	C C	G G	C C	A A	G G	T T	C C	G G	T T	T T	C C	T T	G G	C C	A A	A A	A A	G G	C C	A A	G G	A A	A A	A A	C C	G G	T T	T T	G G	A A	A A	A A	A A	A A	A A	A A	G G	C C	A A	T T	T T	G G	C C	A A	G G	C C	A A	T T	A A	G G	G G	C C	G G	C C	C C	A A	A A	G G	G G	G G	C C	T T	T T	G G	A A	C C	A A	C C	G G	T T	T T	C C	A A	G G	C C	A A	A A	G G	A A	G G	C C	C C	A A	0 0	G G	C C	T T	A A	G G	G G	A A	A A	G G	G G	G G	A A	A A	A A	T T	T T	G G	C C	A A	A A	A A	G G	G G	C C	G G	G G	C C	G G	G G	C C	A A	C C	G G	T T	A A	G G	G G	C C	C C	T T	A A	T T	A A	A A	T T	T T	A A	G G	A A	A A	T T	G G	A A	C C	T T	T T	T T	G G	T T	A A	G G	A A	C C	C C	C C	C C	G G	T T	C C	A A	T T	A A	G G	C C	G G	A A	A A	C C	T T	G G	G G	A A	T T	A A	A A	C C	A A	T T	C C	T T	A A	T T	T T	A A	A A	T T	A A	A A	T T	C C	A A	T T	G G	T T	G G	T T	G G	T T	T T	T T	A A	A A	T T	C C	G G	A A	A A	G G	G G	T T	C C	T T	A A	G G	C C	A A	A A	A A	T T	A A	A A	G G	A A	G G	G G	T T	T T	T T	C C	C C	G G	C C	A A	A A	C C	C C	C C	C C	T T	T T	A A	A A	T T	T T	C C	T T	T T	A A	A A	T T	A A	A A	G G	A A	C C	C C	A A	A A	T T	G G	T T	A A	C C	A A	T T	G G	A A	A A	C C	A A	C C	G G	T T	T T	A A	T T	C C	T T	T T	G G	C C	C C	A A	T T	0 0	T T	G G	G G	G G	G G	T T	G G	T T	G G	C C	C C	A A	G G	T T	A A	G G	C C	A A	C C	C C	T T	G G	T T	C C	C C	T T	T T	A A	T T	G G	G G	T T	A A	G G	T T	A A	T T	C C	A A	C C	T T	T T	T T	A A	T T	C C	G G	A A	A A	G G	T T	G G	A A	T T	G G	T T	T T	T T	T T	T T	A A	C C	C C	A A	T T	T T	G G	A A	T T	T T	C C	C C	A A	A A	T T	G G	A A	G G	G G	A A	G G	A A	G G	T T	T T	T T	A A	A A	T T	G G	T T	C C	T T	A A	G G	C C	T T	C C	A A	A A	G G	G G	C C	A A	C C	A A	A A	A A	A A	G G	C C	G G	A A	C C	C C	C C	T T	T T	T T	C C	C C	A A	C C	A A	0 0	C C	A A	T T	C C	T T	A A	A A	C C	G G	T T	A A	C C	T T	T T	A A	T T	A A	G G	T T	T T	G G	G G	A A	A A	A A	T T	T T	T T	A A	T T	T T	T T	T T	G G	T T	T T	G G	A A	A A	A A	T T	C C	T T	T T	C C	A A	G G	T T	C C	C C	T T	G G	T T	G G	G G	A A	G G	C C	A A	C C	C C	C C	A A	0 0	0 0	0 0	0 0	0 0	0 0	G G	A A	G G	C C	G G	G G	G G	G G	T T	T T	T T	T T	G G	T T	A A	T T	A A	C C	C C	G G	T T	A A	A A	G G	C C	C C	T T	T T	T T	A A	T T	T T	C C	C C	G G	T T	T T	G G	T T	G G	G G	C C	G G	T T	A A	T T	A A	A A	T T	T T	T T	A A	T T	T T	A A	C C	C C	C C	G G	T T	C C	C C	G G	A A	T T	C C	G G	G G	A A	C C	T T	G G	G G	A A	C C	T T	C C	T T	G G	T T	A A	C C	C C	0 0	G G	T T	C C	A A	T T	C C	C C	C C	C C	C C	T T	A A	T T	G G	T T	G G	A A	C C	G G	C C	C C	G G	A A	G G	C C	T T	A A	A A	C C	G G	A A	G G	T T	C C	C C	C C	G G	C C	A A	A A	T T	A A	C C	A A	C C	T T	A A	T T	G G	G G	T T	T T	A A	G G	T T	A A	G G	A A	A A	A A	G G	G G	A A	C C	A A	T T	C C	G G	G G	G G	G G	C C	A A	G G	C C	T T	C C	G G	G G	T T	A A	C C	A A	G G	A A	G G	T T	T T	0 0	A A	A A	G G	T T	T T	T T	A A	A A	C C	A A	C C	G G	T T	A A	A A	C C	C C	C C	C C	T T	G G	A A	T T	C C	T T	C C	G G	G G	C C	T T	C C	T T	T T	T T	C C	G G	A A	A A	T T	G G	T T	C C	T T	A A	T T	A A	C C	A A	A A	T T	A A	C C	A A	C C	C C	C C	T T	T T	T T	T T	T T	G G	T T	T T	T T	A A	A A	G G	T T	C C	G G	T T	A A	A A	T T	T T	G G	A A	G G	T T	T T	A A	A A	G G	T T	C C	T T	A A	A A	A A	C C	A A	A A	C C	C C	G G	A A	G G	C C	C C	C C	A A	C C	T T	C C	C C	T T	T T	A A	A A	T T	T T	A A	C C	G G	T T	G G	T T	C C	C C	C C	G G	C C	C C	T T	T T	T T	C C	T T	A A	T T	A A	G G	C C	G G	A A	G G	C C	G G	C C	A A	A A	C C	C C	T T	T T	A A	C C	C C	A A	T T	C C	T T	G G	T T	T T	T T	T T	G G	C C	T T	A A	C C	C C	T T	A A	G G	C C	T T	G G	A A	A A	C C	C C	T T	C C	G G	A A	T T	C C	G G	A A	C C	C C	C C	G G	G G	C C	C C	T T	C C	C C	T T	G G	T T	A A	T T	C C	C C	C C	C C	T T	A A	A A	C C	A A	A A	C C	G G	C C	C C	T T	T T	A A	T T	C C	A A	C C	A A	A A	A A	G G	T T	A A	C C	A A	G G	T T	A A	A A	T T	T T	C C	T T	C C	A A	G G	A A	A A	T T	G G	A A	A A	C C	T T	G G	G G	C C	T T	G G	T T	C C	A A	G G	T T	G G	T T	T T	T T	C C	G G	G G	G G	A A	A A	C C	C C	C C	C C	C C	A A	G G	C C	G G	A A	G G	A A	C C	A A	T T	C C	A A	A A	C C	G G	T T	T T	A A	G G	A A	G G	T T	G G	A A	T T	A A	C C	T T	C C	A A	G G	T T	A A	C C	G G	A A	A A	A A	A A	C C	C C	A A	C C	T T	C C	T T	T T	C C	A A	C C	A A	T T	A A	T T	G G	C C	T T	T T	A A	T T	T T	A A	T T	C C	C C	C C	C C	T T	C C	A A	G G	T T	G G	A A	T T	C C	T T	G G	A A	C C	T T	A A	T T	T T	C C	A A	G G	A A	C C	A A	A A	T T	G G	A A	T T	C C	A A	T T	A A	G G	T T	T T	T T	C C	A A	C C	A A	C C	G G	A A	C C	T T	C C	G G	G G	C C	A A	G G	A A	C C	A A	A A	A A	C C	A A	A A	A A	A A	A A	T T	T T	G G	T T	C C	C C	C C	A A	T T	A A	G G	A A	A A	C C	A A	G G	A A	G G	A A	C C	T T	C C	T T	A A	A A	C C	G G	G G	G G	C C	A A	A A	C C	A A	C C	A A	G G	T T	A A	A A	G G	A A	T T	C C	A A	G G	A A	A A	C C	T T	T T	G G	A A	C C	G G	G G	C C	G G	C C	T T	G G	T T	C C	G G	C C	T T	G G	G G	G G	A A	G G	A A	T T	C C	T T	G G	C C	A A	G G	C C	C C	0 0	C C	A A	G G	T T	T T	C C	C C	G G	C C	G G	C C	T T	G G	T T	G G	T T	A A	G G	C C	C C	T T	A A	A A	A A	G G	G G	G G	T T	C C	C C	C C	G G	A A	T T	G G	G G	A A	C C	G G	C C	C C	C C	A A	A A	T T	G G	G G	A A	C C	T T	C C	A A	T T	C C	A A	T T	C C	A A	G G	T T	G G	G G	T T	T T	A A	A A	C C	A A	T T	A A	T T	C C	G G	A A	G G	A A	A A	C C	C C	T T	G G	C C	G G	A A	T T	A A	A A	G G	T T	G G	T T	C C	T T	T T	G G	T T	T T	A A	A A	T T	C C	T T	A A	T T	A A	G G	C C	C C	A A	T T	A A	C C	T T	T T	G G	A A	G G	A A	A A	G G	A A	C C	C C	A A	A A	G G	T T	A A	T T	A A	C C	G G	A A	T T	A A	C C	A A	T T	C C	A A	T T	G G	T T	T T	C C	C C	A A	A A	C C	G G	C C	A A	A A	T T	C C	A A	C C	T T	A A	A A	G G	G G	A A	G G	A A	A A	G G	A A	G G	T T	T T	C C	C C	G G	C C	C C	A A	G G	A A	G G	T T	T T	C C	C C	G G	G G	A A	C C	T T	T T	A A	A A	T T	A A	A A	A A	C C	A A	A A	T T	G G	A A	A A	G G	C C	A A	A A	A A	C C	C C	A A	T T	C C	C C	T T	G G	T T	G G	C C	A A	G G	C C	A A	C C	A A	A A	T T	C C	A A	T T	G G	G G	A A	T T	T T	T T	T T	T T	T T	A A	T T	A A	T T	A A	T T	C C	C C	C C	C C	C C	G G	A A	T T	T T	C C	T T	A A	T T	C C	C C	A A	C C	T T	C C	C C	C C	C C	G G	C C	G G	G G	G G	T T	G G	A A	C C	C C	T T	0 0	G G	T T	C C	G G	G G	T T	T T	A A	C C	A A	G G	G G	T T	A A	C C	G G	G G	C C	T T	0 0	G G	T T	0 0	A A	0 0	C C	T T	T T	A A	T T	C C	0 0	C C	C C	A A	G G	C C	T T	G G	G G	C C	T T	C C	0 0	C C	T T	0 0	0 0	C C	0 0	0 0	C C	0 0	T T	G G	G G	G G	G G	G G	0 0	G G	C C	A A	A A	T T	C C	T T	A A	C C	A A	T T	0 0	C C	A A	C C	A A	0 0	A A	0 0	T T	0 0	T T	T T	T T	A A	0 0	A A	T T	A A	G G	G G	A A	G G	C C	T T	G G	G G	G G	G G	G G	T T	G G	C C	T T	T T	C C	0 0	C C	C C	C C	A A	C C	C C	C C	C C	G G	G G	T T	T T	G G	A A	T T	A A	G G	G G	C C	C C	T T	G G	G G	G G	C C	T T	C C	A A	T T	A A	T T	C C	G G	C C	A A	G G	A A	T T	C C	T T	C C	G G	C C	G G	A A	G G	A A	G G	A A	G G	G G	T T	G G	A A	G G	C C	G G	G G	A A	A A	A A	G G	T T	A A	A A	A A	A A	T T	C C	C C	T T	A A	C C	T T	T T	C C	G G	A A	A A	G G	C C	A A	T T	T T	T T	A A	G G	G G	G G	G G	A A	T T	A A	C C	G G	G G	C C	C C	G G	G G	T T	T T	C C	G G	C C	A A	G G	T T	G G	C C	A A	T T	T T	A A	A A	A A	G G	A A	C C	A A	G G	G G	G G	T T	C C	T T	T T	T T	A A	G G	T T	C C	T T	G G	T T	A A	C C	A A	G G	T T	C C	T T	G G	T T	A A	T T	A A	G G	G G	T T	A A	C C	G G	C C	C C	T T	A A	C C	T T	T T	T T	C C	T T	A A	A A	A A	T T	C C	G G	G G	A A	G G	A A	C C	T T	A A	T T	A A	C C	G G	A A	T T	T T	G G	T T	A A	G G	A A	A A	A A	C C	C C	T T	G G	T T	G G	A A	A A	C C	A A	G G	T T	G G	C C	T T	T T	T T	T T	A A	C C	G G	T T	A A	A A	A A	T T	T T	A A	C C	T T	T T	T T	A A	C C	T T	G G	T T	T T	A A	C C	G G	G G	G G	G G	G G	T T	T T	C C	T T	A A	G G	C C	A A	T T	T T	T T	T T	A A	G G	T T	C C	A A	G G	T T	A A	A A	G G	A A	C C	G G	C C	C C	A A	C C	G G	G G	G G	G G	G G	G G	G G	G G	G G	C C	A A	G G	A A	C C	A A	C C	G G	T T	T T	A A	G G	A A	T T	T T	A A	A A	C C	C C	G G	T T	A A	A A	A A	C C	A A	T T	A A	C C	C C	A A	A A	T T	A A	T T	A A	A A	A A	A A	T T	G G	A A	T T	A A	G G	G G	C C	T T	G G	G G	C C	G G	G G	T T	C C	A A	C C	C C	A A	A A	T T	T T	T T	A A	G G	A A	T T	G G	G G	G G	C C	G G	T T	C C	A A	G G	C C	A A	A A	G G	G G	T T	G G	G G	C C	G G	G G	T T	G G	C C	C C	A A	T T	A A	T T	G G	A A	C C	G G	A A	G G	A A	A A	A A	G G	A A	T T	A A	G G	G G	A A	G G	T T	T T	T T	A A	A A	T T	A A	T T	G G	A A	T T	A A	C C	G G	A A	T T	A A	A A	T T	A A	A A	A A	T T	A A	A A	T T	T T	A A	A A	A A	T T	A A	C C	T T	A A	G G	A A	C C	T T	G G	C C	A A	T T	A A	C C	T T	G G	T T	A A	T T	G G	C C	G G	A A	T T	C C	C C	A A	T T	C C	T T	A A	T T	A A	G G	T T	A A	C C	T T	T T	A A	G G	T T	T T	A A	T T	T T	T T	G G	C C	C C	A A	G G	C C	G G	T T	T T	T T	C C	T T	G G	C C	A A	T T	T T	C C	T T	G G	A A	T T	A A	G G	A A	T T	A A	C C	T T	C C	T T	A A	T T	G G	A A	A A	A A	C C	A A	G G	T T	A A	T T	C C	G G	C C	T T	T T	A A	T T	T T	A A	T T	T T	A A	A A	A A	G G	T T	T T	A A	A A	G G	C C	T T	A A	T T	T T	T T	G G	T T	G G	G G	G G	A A	T T	A A	C C	T T	A A	C C	G G	A A	C C	A A	T T	A A	C C	A A	A A	C C	C C	T T	T T	A A	C C	A A	C C	A A	A A	C C	C C	A A	C C	T T	A A	T T	A A	A A	C C	C C	G G	A A	A A	A A	C C	A A	T T	A A	G G	G G	A A	T T	C C	A A	T T	A A	T T	T T	A A	G G	G G	T T	A A	T T	T T	T T	G G	T T	T T	G G	C C	A A	T T	A A	C C	A A	G G	A A	A A	T T	G G	T T	T T	A A	C C	T T	G G	A A	C C	C C	C C	C C	G G	T T	A A	T T	T T	A A	T T	A A	G G	A A	A A	G G	T T	A A	G G	T T	T T	T T	T T	T T	C C	A A	T T	A A	C C	A A	A A	T T	G G	T T	C C	T T	C C	G G	T T	C C	G G	T T	A A	T T	C C	T T	T T	A A	T T	C C	G G	A A	C C	G G	G G	T T	T T	C C	T T	G G	T T	G G	G G	C C	T T	T T	A A	G G	T T	C C	T T	A A	G G	T T	T T	C C	C C	C C	T T	A A	G G	C C	G G	A A	A A	A A	A A	A A	T T	G G	G G	T T	G G	T T	A A	T T	C C	A A	A A	G G	A A	A A	G G	T T	G G	C C	A A	C C	G G	T T	T T	C C	G G	T T	A A	T T	A A	G G	T T	C C	T T	T T	A A	T T	0 0	T T	A A	T T	C C	G G	T T	T T	G G	A A	C C	T T	A A	T T	T T	T T	A A	C C	A A	C C	T T	G G	T T	A A	T T	A A	A A	T T	G G	A A	T T	G G	C C	T T	A A	C C	A A	A A	A A	T T	C C	G G	A A	T T	C C	T T	C C	T T	A A	A A	C C	G G	T T	T T	A A	T T	G G	T T	T T	G G	G G	A A	T T	C C	A A	G G	C C	C C	T T	T T	G G	A A	A A	T T	G G	T T	A A	T T	A A	C C	T T	T T	A A	T T	G G	C C	T T	A A	T T	C C	A A	A A	G G	C C	G G	T T	G G	A A	A A	C C	T T	G G	A A	T T	A A	A A	A A	T T	T T	A A	A A	A A	C C	G G	T T	G G	T T	T T	T T	T T	T T	T T	T T	T T	C C	T T	C C	T T	A A	T T	G G	C C	A A	T T	C C	C C	T T	A A	T T	T T	T T	G G	G G	T T	A A	C C	G G	G G	G G	G G	A A	C C	C C	G G	T T	G G	T T	T T	A A	A A	A A	G G	C C	T T	A A	A A	C C	A A	A A	T T	A A	G G	G G	A A	T T	C C	A A	A A	A A	T T	A A	T T	A A	T T	T T	C C	C C	G G	G G	A A	C C	C C	C C	T T	C C	C C	G G	C C	A A	A A	T T	A A	A A	T T	T T	C C	A A	C C	A A	G G	T T	A A	C C	A A	T T	T T	C C	T T	T T	A A	T T	T T	C C	T T	G G	C C	A A	C C	G G	T T	C C	T T	A A	G G	C C	G G	A A	A A	A A	G G	G G	C C	T T	A A	G G	T T	T T	G G	C C	A A	T T	G G	A A	A A	T T	T T	A A	G G	G G	C C	G G	T T	G G	T T	A A	A A	A A	C C	C C	A A	A A	T T	T T	A A	T T	G G	C C	A A	C C	T T	T T	A A	T T	G G	C C	G G	C C	A A	T T	A A	G G	A A	G G	C C	T T	C C	A A	C C	T T	C C	A A	A A	A A	T T	G G	G G	T T	T T	A A	A A	T T	T T	A A	C C	T T	A A	T T	T T	A A	A A	T T	G G	A A	T T	A A	G G	G G	A A	C C	T T	C C	A A	A A	A A	C C	T T	A A	C C	T T	T T	G G	C C	T T	C C	C C	T T	G G	T T	T T	A A	T T	A A	T T	A A	T T	A A	C C	C C	A A	G G	T T	T T	A A	A A	C C	G G	C C	T T	A A	G G	T T	G G	T T	A A	T T	A A	G G	C C	C C	G G	A A	G G	A A	A A	A A	A A	A A	T T	G G	A A	A A	A A	A A	A A	T T	A A	G G	C C	T T	G G	T T	C C	T T	T T	C C	T T	T T	T T	C C	G G	A A	A A	T T	A A	G G	T T	A A	A A	T T	A A	G G	G G	A A	G G	T T	A A	A A	A A	G G	C C	T T	T T	A A	T T	A A	G G	T T	G G	C C	A A	C C	A A	C C	A A	A A	T T	G G	A A	G G	G G	C C	G G	G G	C C	G G	A A	A A	A A	A A	C C	C C	T T	A A	C C	T T	A A	C C	C C	T T	T T	C C	T T	T T	A A	T T	G G	T T	T T	T T	T T	C C	C C	G G	A A	T T	G G	A A	C C	T T	T T	G G	G G	G G	A A	C C	T T	A A	T T	C C	T T	A A	T T	G G	G G	C C	A A	G G	G G	A A	G G	T T	G G	A A	A A	T T	T T	A A	T T	T T	G G	T T	G G	G G	T T	T T	A A	T T	T T	G G	G G	C C	G G	C C	A A	G G	C C	T T	A A	T T	T T	A A	A A	T T	C C	G G	A A	C C	A A	G G	A A	A A	A A	C C	T T	C C	T T	C C	T T	T T	T T	C C	A A	C C	T T	G G	T T	G G	T T	G G	C C	T T	C C	G G	C C	G G	C C	G G	T T	C C	A A	G G	C C	T T	A A	A A	A A	C C	T T	G G	G G	T T	T T	A A	A A	T T	C C	T T	A A	T T	A A	T T	A A	T T	A A	T T	A A	T T	G G	A A	A A	T T	T T	A A	A A	C C	A A	G G	T T	G G	A A	A A	T T	C C	G G	A A	T T	A A	T T	C C	G G	G G	A A	T T	A A	A A	G G	A A	G G	G G	G G	G G	G G	A A	G G	T T	C C	T T	C C	G G	C C	G G	A A	T T	T T	A A	T T	T T	C C	A A	T T	G G	A A	T T	C C	T T	C C	T T	G G	A A	G G	T T	T T	G G	T T	C C	T T	A A	C C	A A	A A	G G	G G	T T	C C	A A	T T	T T	G G	C C	T T	C C	G G	G G	T T	T T	T T	A A	G G	A A	A A	T T	A A	G G	G G	C C	A A	T T	A A	A A	A A	T T	A A	C C	T T	C C	T T	C C	T T	A A	T T	T T	T T	T T	A A	T T	C C	T T	A A	A A	A A	G G	G G	T T	T T	A A	A A	T T	C C	T T	T T	A A	T T	T T	C C	A A	T T	C C	C C	T T	T T	C C	C C	A A	C C	T T	G G	T T	T T	T T	T T	C C	C C	A A	G G	G G	A A	G G	C C	A A	G G	C C	C C	A A	A A	G G	T T	A A	C C	T T	G G	A A	T T	G G	C C	T T	A A	T T	G G	G G	C C	T T	C C	C C	A A	C C	A A	T T	T T	A A	A A	T T	T T	A A	T T	G G	A A	G G	A A	T T	G G	A A	G G	T T	A A	A A	A A	C C	G G	A A	C C	C C	A A	A A	T T	T T	A A	C C	T T	T T	A A	C C	G G	A A	C C	T T	T T	A A	A A	G G	T T	A A	A A	A A	T T	A A	A A	G G	T T	T T	T T	A A	A A	C C	T T	G G	A A	A A	G G	G G	T T	C C	A A	T T	T T	T T	T T	G G	G G	T T	C C	A A	T T	G G	A A	A A	C C	A A	A A	C C	C C	T T	T T	A A	T T	T T	A A	A A	T T	A A	T T	T T	T T	T T	T T	T T	A A	T T	C C	T T	G G	G G	A A	T T	A A	C C	A A	T T	A A	T T	G G	T T	G G	G G	A A	T T	A A	C C	G G	T T	A A	T T	G G	A A	A A	A A	A A	A A	C C	A A	A A	T T	T T	T T	C C	T T	T T	A A	T T	A A	T T	G G	T T	T T	A A	A A	T T	A A	T T	G G	A A	A A	C C	T T	T T	G G	T T	A A	G G	T T	G G	A A	C C	A A	T T	C C	A A	G G	G G	T T	A A	G G	C C	C C	G G	A A	T T	A A	G G	A A	A A	G G	T T	C C	A A	C C	C C	G G	C C	G G	A A	G G	G G	A A	A A	C C	G G	C C	A A	A A	C C	A A	G G	A A	T T	G G	A A	A A	A A	T T	C C	T T	A A	T T	A A	A A	A A	T T	G G	C C	A A	T T	T T	T T	T T	T T	T T	T T	T T	T T	G G	T T	G G	C C	G G	A A	A A	A A	T T	T T	A A	A A	T T	A A	T T	T T	A A	C C	A A	G G	T T	T T	A A	A A	T T	C C	T T	G G	T T	T T	T T	G G	G G	T T	T T	T T	G G	G G	T T	T T	C C	C C	C C	G G	G G	G G	A A	C C	A A	T T	G G	C C	A A	A A	T T	A A	A A	T T	T T	T T	G G	G G	C C	C C	A A	G G	G G	T T	T T	A A	A A	T T	C C	A A	A A	A A	A A	A A	A A	A A	G G	G G	T T	A A	A A	G G	T T	A A	A A	C C	T T	T T	A A	C C	C C	T T	T T	T T	C C	A A	A A	A A	G G	T T	C C	A A	A A	A A	G G	A A	T T	G G	C C	T T	T T	G G	A A	T T	A A	C C	T T	T T	T T	T T	A A	C C	T T	T T	T T	A A	T T	A A	T T	T T	A A	T T	A A	A A	A A	T T	A A	A A	A A	T T	G G	G G	G G	T T	A A	T T	A A	T T	G G	G G	G G	T T	A A	A A	C C	G G	T T	G G	T T	G G	T T	A A	C C	C C	C C	C C	T T	C C	A A	A A	T T	G G	A A	T T	G G	T T	A A	A A	G G	G G	C C	T T	T T	C C	C C	A A	T T	C C	C C	A A	C C	T T	G G	G G	C C	A A	A A	T T	T T	C C	T T	G G	A A	T T	T T	A A	T T	A A	A A	C C	A A	T T	T T	A A	T T	A A	T T	A A	C C	T T	T T	A A	A A	T T	C C	T T	A A	A A	C C	A A	C C	C C	T T	C C	T T	C C	A A	T T	C C	C C	T T	A A	A A	T T	A A	T T	C C	T T	C C	C C	C C	C C	G G	A A	A A	T T	T T	T T	T T	A A	G G	A A	T T	T T	G G	G G	T T	A A	T T	A A	A A	T T	C C	C C	C C	C C	A A	C C	C C	T T	C C	A A	T T	A A	G G	T T	A A	G G	A A	C C	A A	C C	A A	G G	T T	A A	T T	G G	A A	T T	A A	T T	C C	C C	C C	T T	A A	G G	A A	T T	T T	C C	T T	G G	A A	A A	G G	G G	G G	A A	C C	T T	A A	T T	T T	T T	A A	T T	G G	T T	G G	A A	T T	T T	T T	T T	A A	G G	T T	T T	T T	A A	G G	T T	T T	C C	C C	C C	G G	A A	C C	G G	G G	C C	T T	A A	T T	C C	C C	T T	T T	T T	G G	A A	C C	A A	C C	C C	A A	C C	T T	A A	C C	C C	A A	T T	T T	T T	A A	T T	A A	A A	C C	A A	C C	A A	G G	G G	C C	C C	T T	G G	T T	C C	G G	T T	A A	T T	T T	A A	A A	C C	C C	T T	G G	A A	A A	G G	T T	A A	C C	G G	A A	T T	A A	A A	G G	T T	T T	T T	C C	T T	A A	T T	A A	T T	T T	C C	A A	C C	A A	A A	T T	A A	A A	G G	A A	T T	A A	A A	A A	T T	A A	T T	A A	A A	A A	T T	C C	G G	G G	A A	G G	A A	T T	T T	A A	G G	A A	T T	A A	G G	G G	A A	T T	G G	T T	G G	G G	C C	C C	T T	A A	T T	T T	G G	C C	T T	A A	T T	C C	A A	G G	T T	G G	A A	T T	C C	C C	T T	T T	G G	C C	C C	C C	T T	A A	C C	T T	C C	A A	C C	G G	A A	T T	C C	G G	G G	A A	T T	A A	G G	T T	G G	T T	C C	A A	A A	G G	A A	T T	A A	C C	C C	C C	A A	G G	G G	C C	T T	T T	A A	A A	G G	T T	G G	T T	T T	T T	A A	G G	T T	A A	T T	C C	T T	T T	A A	T T	A A	T T	G G	G G	G G	A A	T T	A A	T T	G G	A A	G G	C C	T T	T T	A A	G G	A A	A A	T T	A A	T T	T T	A A	G G	C C	A A	C C	A A	T T	A A	T T	A A	T T	T T	G G	T T	A A	G G	T T	T T	G G	G G	T T	T T	A A	T T	T T	A A	A A	T T	T T	G G	C C	C C	G G	T T	G G	T T	A A	C C	G G	G G	A A	T T	A A	A A	T T	T T	A A	C C	G G	T T	T T	C C	G G	T T	G G	C C	T T	C C	A A	T T	T T	T T	C C	A A	A A	T T	T T	A A	G G	G G	G G	T T	T T	C C	C C	G G	G G	G G	C C	A A	A A	T T	C C	G G	A A	A A	C C	A A	T T	A A	C C	C C	T T	T T	G G	T T	C C	C C	C C	T T	C C	A A	A A	C C	G G	A A	A A	C C	A A	C C	T T	G G	T T	A A	G G	G G	A A	C C	C C	C C	A A	T T	G G	G G	T T	T T	T T	A A	A A	T T	A A	T T	A A	G G	T T	G G	T T	A A	C C	A A	A A	A A	A A	T T	T T	T T	G G	T T	C C	A A	T T	T T	A A	T T	A A	C C	T T	C C	G G	A A	G G	C C	G G	A A	G G	T T	A A	A A	A A	T T	C C	A A	A A	C C	C C	G G	T T	T T	A A	T T	C C	T T	T T	G G	T T	G G	T T	T T	G G	T T	T T	C C	G G	A A	A A	G G	C C	T T	G G	T T	T T	C C	C C	A A	A A	G G	C C	T T	G G	C C	T T	C C	A A	T T	A A	C C	C C	T T	A A	G G	A A	G G	G G	C C	G G	T T	C C	A A	T T	A A	C C	T T	C C	T T	C C	G G	G G	T T	G G	T T	C C	A A	C C	G G	A A	C C	A A	A A	T T	G G	A A	T T	C C	A A	A A	T T	A A	A A	C C	C C	A A	A A	G G	A A	G G	G G	G G	A A	C C	A A	T T	C C	C C	A A	T T	G G	G G	G G	A A	A A	A A	T T	C C	A A	G G	G G	G G	C C	G G	C C	C C	G G	G G	C C	A A	C C	G G	G G	T T	G G	C C	C C	A A	T T	T T	A A	C C	G G	T T	C C	T T	T T	A A	A A	G G	A A	T T	A A	G G	C C	T T	C C	C C	T T	T T	T T	T T	G G	C C	T T	A A	C C	T T	C C	C C	T T	C C	G G	C C	C C	C C	G G	T T	C C	G G	G G	T T	T T	T T	T T	T T	G G	G G	G G	T T	T T	A A	G G	A A	C C	T T	G G	T T	C C	T T	A A	G G	C C	G G	T T	T T	G G	G G	A A	T T	T T	T T	C C	T T	C C	T T	G G	C C	C C	C C	G G	C C	T T	T T	T T	G G	A A	G G	C C	A A	T T	G G	T T	T T	G G	C C	A A	C C	T T	A A	T T	G G	C C	T T	A A	C C	A A	G G	A A	A A	G G	C C	C C	A A	A A	C C	G G	T T	G G	T T	C C	C C	G G	G G	T T	C C	G G	T T	A A	A A	T T	T T	A A	A A	C C	T T	A A	T T	A A	A A	C C	A A	C C	C C	G G	T T	G G	A A	T T	C C	A A	C C	A A	A A	A A	G G	T T	C C	C C	A A	T T	T T	T T	A A	T T	T T	A A	A A	T T	T T	A A	G G	T T	C C	A A	G G	C C	T T	T T	T T	A A	C C	T T	C C	T T	T T	A A	G G	C C	A A	G G	G G	C C	A A	T T	A A	A A	A A	C C	C C	C C	G G	A A	A A	G G	G G	A A	A A	A A	C C	G G	T T	A A	C C	G G	T T	A A	T T	A A	A A	C C	T T	C C	A A	T T	C C	A A	A A	G G	G G	T T	G G	G G	A A	T T	C C	A A	A A	G G	G G	G G	C C	C C	G G	T T	A A	C C	C C	G G	A A	A A	A A	G G	A A	A A	C C	A A	C C	A A	A A	A A	A A	C C	C C	T T	C C	A A	T T	A A	A A	T T	G G	T T	G G	G G	0 0	A A	T T	A A	G G	G G	C C	C C	G G	G G	T T	A A	T T	A A	A A	T T	C C	0 0	A A	T T	A A	C C	T T	C C	G G	T T	C C	T T	T T	C C	T T	T T	C C	T T	A A	A A	T T	T T	G G	T T	A A	A A	T T	A A	A A	A A	T T	G G	G G	G G	A A	G G	T T	A A	T T	C C	T T	C C	T T	T T	A A	A A	C C	A A	A A	T T	T T	T T	G G	T T	A A	T T	G G	A A	T T	T T	C C	C C	A A	C C	A A	G G	G G	T T	T T	A A	T T	T T	G G	C C	T T	T T	C C	G G	A A	A A	G G	C C	G G	T T	G G	A A	G G	C C	A A	C C	A A	T T	T T	C C	A A	T T	C C	G G	C C	C C	A A	G G	A A	C C	T T	C C	A A	G G	A A	C C	G G	T T	G G	A A	G G	T T	C C	T T	G G	T T	G G	C C	G G	G G	A A	C C	T T	A A	G G	C C	C C	C C	C C	A A	C C	T T	G G	C C	C C	A A	A A	A A	A A	C C	C C	C C	A A	A A	C C	C C	T T	G G	G G	0 0	A G	A A	A A	G G	0 0	C C	C C	C C	T T	C C	C C	T T	T T	A A	G G	T T	A A	G G	G G	C C	T T	T T	G G	G G	G G	T T	G G	G G	T T	C C	A A	A A	A A	T T	G G	C C	T T	T T	A A	T T	C C	C C	C C	G G	C C	C C	T T	C C	C C	T T	T T	A A	T T	T T	G G	G G	A A	A A	G G	A A	C C	C C	A A	A A	C C	T T	A A	C C	C C	C C	G G	T T	C C	G G	G G	C C	C C	C C	A A	C C	T T	A A	G G	A A	T T	C C	T T	T T	A A	G G	A A	G G	A A	A A	C C	A A	C C	G G	G G	T T	A A	G G	A A	T T	G G	T T	C C	A A	T T	T T	A A	G G	A A	T T	A A	A A	A A	T T	T T	C C	T T	A A	C C	C C	T T	G G	T T	C C	T T	A A	C C	G G	T T	G G	T T	G G	C C	A A	A A	A A	G G	A A	A A	G G	G G	C C	G G	G G	G G	C C	C C	G G	C C	A A	G G	G G	C C	C C	A A	T T	A A	C C	C C	G G	T T	A A	G G	A A	A A	A A	G G	G G	C C	T T	C C	A A	G G	C C	A A	G G	G G	A A	C C	A A	G G	G G	0 0	0 0	0 0	C C	G G	G G	0 0	0 0	A A	T T	0 0	C C	C C	T T	A A	C C	A A	G G	A A	A A	C C	T T	T T	C C	T T	A A	A A	C C	A A	A A	A A	G G	A A	A A	G G	A A	G G	T T	C C	T T	C C	G G	C C	G G	T T	A A	T T	A A	G G	T T	G G	T T	A A	C C	C C	A A	G G	A A	T T	C C	T T	G G	C C	T T	A A	A A	A A	A A	T T	C C	G G	C C	C C	T T	A A	A A	A A	C C	C C	C C	A A	T T	A A	T T	T T	C C	T T	A A	G G	A A	T T	C C	T T	C C	A A	C C	A A	G G	G G	A A	T T	A A	T T	A A	A A	T T	C C	G G	C C	C C	A A	G G	T T	T T	C C	T T	T T	A A	A A	G G	C C	A A	T T	T T	A A	T T	G G	T T	T T	T T	C C	G G	T T	G G	0 0	T T	A A	C C	C C	A A	0 0	A A	A A	T T	T T	C C	A A	C C	G G	A A	A A	A A	T T	T T	C C	A A	C C	C C	G G	C C	C C	A A	T T	T T	A A	T T	A A	C C	G G	A A	A A	T T	G G	G G	T T	T T	T T	T T	G G	T T	T T	T T	A A	T T	C C	C C	T T	T T	G G	T T	G G	C C	A A	G G	C C	T T	A A	C C	A A	A A	T T	T T	G G	A A	C C	C C	G G	T T	C C	A A	A A	T T	T T	G G	A A	T T	A A	A A	G G	A A	A A	T T	T T	T T	A A	C C	T T	C C	T T	T T	C C	C C	T T	T T	T T	T T	T T	C C	T T	A A	C C	A A	G G	A A	A A	G G	G G	A A	A A	C C	A A	A A	G G	C C	G G	C C	G G	A A	A A	A A	T T	G G	T T	T T	T T	C C	C C	T T	G G	A A	T T	T T	T T	T T	T T	G G	G G	G G	C C	A A	T T	A A	G G	C C	C C	G G	A A	T T	A A	T T	C C	T T	C C	T T	G G	G G	C C	A A	T T	T T	G G	T T	A A	A A	T T	A A	T T	0 0	C C	G G	G G	G G	C C	T T	G G	A A	G G	C C	G G	C C	T T	A A	A A	T T	A A	G G	G G	G G	A A	A A	A A	T T	T T	T T	A A	T T	0 0	0 0	G G	T T	T T	0 0	0 0	0 0	C C	0 0	C C	T T	A A	A A	A A	C C	G G	G G	A A	T T	G G	A A	T T	A A	A A	A A	G G	G G	A A	T T	C C	A A	T T	T T	C C	T T	A A	T T	G G	A A	G G	A A	G G	A A	G G	A A	C C	A A	A A	T T	A A	T T	C C	A A	C C	G G	A A	A A	A A	A A	A A	C C	A A	A A	G G	0 0	0 0	0 0	0 0	0 0	0 0	G G	G G	T T	G G	0 0	G G	A A	A A	T T	A A	G G	C C	G G	G G	G G	G G	A A	A A	T T	C C	C C	A A	T T	G G	C C	T T	A A	A A	G G	G G	T T	G G	A A	C C	G G	T T	G G	T T	G G	C C	T T	A A	A A	A A	T T	G G	A A	C C	C C	A A	A A	T T	T T	C C	T T	T T	A A	C C	A A	A A	C C	A A	G G	A A	G G	A A	C C	T T	G G	G G	A A	T T	A A	G G	T T	A A	T T	T T	G G	G G	T T	A A	T T	T T	G G	C C	G G	G G	T T	T T	T T	G G	T T	A A	T T	A A	A A	C C	C C	G G	G G	G G	A A	C C	G G	C C	G G	G G	G G	G G	T T	C C	T T	A A	A A	A A	T T	T T	T T	G G	G G	G G	T T	C C	A A	A A	A A	A A	C C	C C	T T	C C	C C	A A	A A	G G	T T	A A	A A	C C	A A	C C	A A	G G	C C	G G	C C	T T	T T	G G	A A	C C	A A	G G	T T	A A	C C	A A	A A	T T	C C	G G	T T	A A	T T	T T	C C	G G	A A	T T	A A	A A	T T	C C	T T	G G	A A	A A	T T	C C	A A	G G	T T	G G	T T	T T	T T	T T	G G	C C	A A	T T	C C	A A	G G	A A	T T	C C	G G	G G	T T	A A	A A	A A	A A	T T	T T	G G	T T	T T	C C	G G	T T	G G	G G	C C	G G	C C	C C	C C	G G	T T	C C	T T	C C	T T	C C	A A	C C	C C	G G	C C	T T	G G	A A	C C	A A	G G	G G	C C	T T	G G	G G	0 0	C C	G G	A A	T T	C C	G G	C C	T T	A A	A A	T T	T T	G G	C C	C C	C C	A A	T T	A A	T T	G G	A A	G G	C C	T T	G G	T T	G G	G G	A A	A A	T T	A A	C C	G G	T T	C C	T T	C C	T T	A A	T T	T T	A A	T T	T T	A A	A A	C C	G G	A A	A A	C C	A A	A A	A A	A A	A A	G G	A A	T T	0 0	C C	A A	A A	C C	C C	G G	G G	G G	T T	C C	T T	G G	C C	C C	A A	C C	G G	C C	C C	G G	C C	G G	C C	C C	C C	T T	G G	A A	A A	C C	T T	A A	A A	A A	A A	C C	T T	G G	A A	C C	T T	C C	T T	G G	T T	T T	A A	A A	A A	T T	T T	T T	T T	A A	T T	G G	C C	C C	T T	C C	A A	G G	A A	0 0	G G	T T	G G	T T	0 0	A A	G G	A A	T T	C C	G G	A A	G G	C C	C C	C C	C C	0 0	A A	G G	G G	C C	C C	T T	G G	T T	G G	C C	A A	A A	A A	C C	C C	T T	A A	0 0	A A	T T	0 0	G G	G G	G G	C C	A A	G G	G G	C C	T T	A A	C C	T T	C C	A A	A A	G G	T T	T T	A A	C C	A A	T T	G G	C C	T T	C C	A A	T T	G G	T T	C C	A A	C C	T T	C C	G G	C C	T T	A A	T T	G G	C C	C C	T T	T T	T T	A A	A A	G G	G G	G G	T T	G G	T T	G G	T T	G G	A A	G G	T T	T T	A A	C C	G G	T T	T T	T T	A A	T T	C C	A A	G G	C C	C C	A A	A A	C C	T T	C C	T T	C C	T T	G G	A A	G G	C C	T T	T T	T T	C C	A A	A A	T T	C C	A A	A A	T T	C C	A A	A A	G G	A A	A A	G G	A A	T T	T T	G G	C C	T T	T T	T T	T T	T T	T T	G G	T T	G G	T T	A A	T T	C C	G G	T T	G G	T T	A A	C C	T T	C C	G G	C C	T T	T T	C C	T T	C C	C C	C C	A A	G G	A A	T T	T T	C C	T T	C C	A A	C C	C C	C C	G G	A A	A A	G G	C C	G G	A A	A A	T T	A A	A A	G G	T T	T T	A A	C C	G G	T T	A A	A A	C C	G G	C C	T T	0 0	T T	G G	A A	C C	T T	T T	G G	T T	G G	G G	G G	C C	C C	A A	A A	T T	G G	C C	C C	C C	C C	A A	C C	A A	G G	C C	C C	C C	T T	G G	C C	C C	G G	T T	A A	G G	G G	C C	C C	G G	C C	G G	T T	A A	C C	G G	G G	G G	G G	G G	G G	T T	T T	T T	G G	G G	G G	G G	A A	A A	C C	G G	T T	T T	G G	A A	C C	C C	G G	A A	G G	A A	C C	G G	G G	T T	A A	T T	G G	T T	A A	A A	A A	A A	A A	A A	A A	G G	A A	C C	C C	G G	A A	A A	A A	T T	A A	C C	A A	G G	A A	G G	A A	T T	G G	G G	A A	T T	G G	T T	G G	C C	T T	C C	T T	T T	T T	T T	A A	G G	G G	A A	A A	C C	C C	T T	A A	A A	T T	A A	G G	T T	T T	T T	C C	T T	C C	A A	A A	G G	C C	C C	G G	T T	T T	C C	A A	C C	G G	G G	G G	G G	T T	G G	T T	G G	A A	A A	T T	A A	G G	T T	G G	C C	G G	T T	C C	A A	A A	T T	G G	C C	C C	T T	G G	A A	C C	G G	C C	G G	G G	A A	T T	G G	C C	C C	C C	A A	T T	A A	T T	G G	G G	A A	G G	C C	G G	C C	T T	G G	C C	T T	A A	T T	A A	G G	C C	A A	A A	A A	C C	T T	A A	T T	T T	A A	T T	C C	C C	A A	A A	C C	C C	G G	C C	C C	G G	G G	G G	A A	T T	A A	C C	A A	G G	C C	A A	G G	G G	G G	C C	G G	G G	A A	C C	T T	A A	A A	C C	G G	T T	G G	T T	G G	T T	G G	A A	C C	G G	A A	G G	A A	A A	C C	A A	A A	G G	T T	G G	G G	G G	C C	C C	A A	G G	C C	A A	T T	A A	C C	G G	A A	A A	T T	T T	T T	G G	G G	C C	A A	C C	A A	C C	C C	C C	G G	A A	C C	C C	T T	C C	A A	C C	C C	A A	C C	A A	C C	T T	T T	C C	T T	C C	G G	C C	A A	T T	G G	C C	C C	T T	C C	G G	C C	C C	C C	G G	A A	C C	C C	A A	T T	C C	T T	G G	C C	T T	A A	C C	G G	C C	A A	C C	G G	C C	G G	A A	T T	A A	A A	T T	T T	A A	G G	G G	C C	G G	G G	T T	T T	T T	A A	T T	G G	C C	G G	G G	T T	T T	A A	A A	A A	T T	A A	A A	A A	A A	T T	T T	T T	T T	T T	C C	G G	C C	A A	G G	G G	G G	G G	G G	G G	G G	C C	G G	C C	G G	T T	T T	A A	T T	C C	A A	T T	A A	A A	G G	T T	T T	C C	C C	G G	G G	G G	0 0	0 0	0 0	0 0	0 0	0 0	0 0	C C	G G	G G	C C	G G	G G	C C	T T	A A	G G	G G	G G	G G	A A	0 0	C C	A A	C C	C C	G G	T T	A A	A A	G G	C C	C C	C C	G G	C C	G G	G G	C C	G G	G G	G G	T T	A A	C C	T T	C C	C C	G G	A A	A A	C C	T T	G G	C C	C C	C C	0 0	A A	0 0	0 0	A A	A A	T T	T T	G G	T T	T T	C C	C C	A A	C C	G G	T T	G G	C C	A A	T T	A A	A A	0 0	0 0	0 0	0 0	G G	T T	T T	T T	A A	A A	A A	A A	A A	A A	C C	T T	T T	T T	C C	C C	A A	C C	A A	T T	A A	A A	C C	T T	A A	A A	T T	A A	T T	T T	A A	A A	G G	T T	C C	A A	G G	A A	T T	A A	A A	G G	T T	G G	A A	G G	T T	A A	C C	G G	A A	T T	A A	A A	T T	T T	A A	G G	A A	T T	A A	T T	A A	C C	G G	G G	A A	T T	T T	A A	A A	G G	T T	T T	A A	C C	G G	A A	T T	T T	T T	T T	T T	A A	A A	0 0	A A	C C	T T	A A	T T	A A	T T	A A	C C	C C	G G	T T	A A	A A	C C	A A	T T	C C	A A	C C	C C	A A	G G	G A	G G	C C	G G	C C	T T	T T	T T	A A	A A	G G	G G	A A	T T	G G	A A	C C	A A	A A	G G	T T	G G	G G	A A	T T	C C	A A	A A	G G	C C	T T	A A	G G	T T	G G	G G	G G	A A	C C	C C	A A	C C	A A	A A	T T	T T	G G	T T	T T	A A	A A	A A	G G	A A	T T	A A	G G	A A	T T	A A	A A	A A	A A	A A	A A	A A	A A	C C	C C	G G	A A	A A	A A	G G	G G	C C	A A	T T	A A	T T	C C	G G	A A	T T	C C	T T	C C	A A	T T	A A	A A	A A	A A	T T	A A	C C	T T	A A	A A	A A	T T	A A	A A	C C	A A	C C	A A	T T	A A	A A	A A	A A	T T	A A	T T	A A	A A	C C	G G	C C	A A	G G	T T	C C	T T	T T	A A	T T	A A	A A	C C	A A	T T	G G	A A	T T	A A	T T	G G	A A	G G	G G	A A	T T	A A	A A	G G	T T	T T	C C	A A	C C	T T	A A	G G	T T	A A	C C	G G	A A	A A	G G	A A	T T	C C	A A	T T	T T	T T	A A	G G	G G	T T	A A	A A	A A	T T	A A	A A	A A	G G	C C	T T	C C	T T	C C	A A	T T	G G	T T	T T	G G	A A	T T	A A	C C	T T	A A	A A	G G	T T	G G	T T	A A	G G	A A	A A	G G	A A	T T	T T	A A	G G	A A	T T	T T	G G	A A	T T	A A	G G	A A	A A	A A	T T	T T	A A	T T	T T	A A	C C	C C	A A	A A	T T	A A	T T	C C	T T	C C	T T	A A	A A	A A	C C	A A	A A	G G	T T	A A	T T	T T	T T	A A	T T	T T	T T	A A	G G	C C	G G	A A	G G	T T	A A	A A	T T	T T	T T	C C	T T	A A	A A	A A	T T	G G	T T	T T	C C	A A	A A	A A	T T	C C	T T	C C	A A	G G	A A	T T	A A	T T	A A	T T	G G	T T	C C	T T	T T	T T	C C	T T	G G	G G	G G	C C	A A	A A	A A	A A	C C	T T	A A	G G	C C	G G	C C	T T	C C	A A	C C	C C	A A	A A	A A	T T	T T	A A	C C	G G	A A	A A	A A	G G	A A	A A	A A	C C	C C	T T	A A	C C	T T	A A	T T	A A	C C	T T	T T	T T	A A	A A	C C	T T	T T	T T	T T	0 0	0 0	T T	A A	T T	A A	T T	A A	C C	A A	T T	A A	T T	A A	A A	A A	G G	G G	T T	T T	A A	T T	C C	G G	G G	A A	T T	G G	C C	0 0	0 0	0 0	T T	T T	A A	A A	T T	A A	C C	C C	A A	G G	A A	A A	T T	T T	G G	T T	G G	C C	T T	A A	T T	A A	A A	T T	T T	A A	A A	A A	C C	T T	G G	T T	T T	A A	A A	C C	T T	T T	G G	A A	T T	T T	G G	A A	A A	A A	A A	A A	G G	A A	A A	C C	G G	A A	T T	T T	T T	C C	0 0	T T	T T	G G	G G	A A	A A	C C	G G	A A	A A	G G	G G	T T	T T	T T	T T	A A	T T	A A	A A	A A	C C	T T	C C	A A	T T	T T	T T	T T	A A	A A	T T	A A	G G	T T	G G	T T	C C	C C	C C	T T	A A	T T	C C	T T	A A	T T	G G	G G	T T	C C	T T	T T	T T	C C	C C	A A	A A	A A	T T	G G	T T	T T	T T	C C	G G	A A	A A	T T	A A	C C	A A	A A	G G	A A	A A	A A	T T	T T	A A	T T	T T	A A	G G	T T	A A	A A	A A	T T	T T	C C	G G	T T	T T	C C	A A	C C	T T	A A	A A	T T	G G	T T	G G	C C	T T	A A	A A	0 0	T T	T T	A A	C C	C C	A A	G G	A A	A A	T T	G G	A A	T T	A A	C C	A A	A A	T T	A A	A A	C C	T T	C C	T T	C C	T T	T T	A A	T T	T T	T T	A A	G G	T T	G G	T T	G G	T T	T T	T T	C C	T T	G G	A A	T T	G G	A A	T T	A A	T T	A A	A A	A A	C C	A A	A A	G G	T T	C C	T T	A A	T T	A A	T T	T T	A A	A A	T T	T T	T T	G G	C C	G G	T T	A A	T T	C C	C C	T T	C C	A A	G G	C C	A A	T T	A A	C C	A A	T T	T T	A A	T T	T T	T T	T T	A A	A A	T T	A A	T T	A A	A A	A A	A A	0 0	0 0	0 0	0 0	0 0	0 0	0 0	A A	T T	G G	T T	C C	T T	T T	G G	A A	T T	A A	G G	T T	A A	T T	C C	A A	A A	T T	A A	C C	G G	A A	A A	A A	G G	T T	T T	T T	G G	A A	G G	A A	G G	G G	A A	A A	A A	G G	T T	A A	T T	A A	A A	T T	A A	G G	T T	A A	A A	A A	C C	A A	A A	A A	G G	A A	T T	G G	T T	A A	C C	G G	T T	G G	G G	T T	T T	A A	T T	T T	T T	G G	A A	C C	T T	T T	C C	T T	T T	A A	A A	T T	T T	T T	A A	C C	C C	T T	T T	A A	T T	A A	G G	C C	A A	G G	A A	A A	T T	C C	C C	T T	A A	T T	A A	T T	0 0	T T	C C	T T	A A	G G	G G	T T	G G	T T	T T	C C	G G	T T	T T	A A	G G	C C	G G	A A	A A	T T	G G	C C	T T	T T	A A	A A	T T	G G	T T	G G	C C	G G	G G	T T	A A	G G	A A	T T	A A	A A	T T	A A	G G	C C	T T	T T	0 0	A A	G G	G G	A A	A A	C C	A A	T T	T T	C C	T T	C C	A A	A A	T T	G G	G G	G G	A A	G G	G G	T T	G G	A A	A A	C C	A A	T T	T T	G G	C C	C C	A A	C C	A A	T T	A A	C C	A A	A A	C C	G G	T T	T T	G G	C C	G G	T T	T T	T T	A A	G G	A A	A A	T T	C C	C C	A A	A A	T T	G G	T T	T T	C C	A A	A A	A A	C C	G G	G G	T T	T T	T T	T T	A A	A A	T T	T T	C C	C C	T T	T T	T T	G G	T T	A A	G G	G G	G G	C C	T T	A A	T T	G G	C C	T T	G G	G G	G G	C C	T T	T T	C C	G G	C C	C C	C C	G G	T T	G G	A A	T T	G G	A A	C C	C C	G G	G G	A A	T T	T T	T T	A A	C C	T T	T T	A A	G G	T T	G G	C C	A A	C C	C C	A A	G G	T T	C C	C C	T T	T T	G G	A A	C C	G G	T T	A A	G G	A A	T T	T T	T T	T T	A A	C C	A A	A A	A A	A A	G G	A A	G G	A A	A A	C C	T T	T T	T T	T T	T T	G G	C C	T T	A A	A A	A A	T T	A A	A A	C C	C C	A A	A A	T T	G G	C C	G G	C C	A A	G G	C C	A A	A A	T T	C C	A A	G G	A A	A A	T T	C C	A A	A A	A A	T T	G G	G G	A A	C C	C C	A A	C C	T T	A A	C C	G G	T T	A A	C C	G G	T T	G G	T T	T T	T T	A A	T T	T T	G G	A A	A A	T T	A A	T T	G G	A A	C C	A A	A A	T T	C C	G G	A A	C C	C C	G G	G G	T T	T T	C C	G G	G G	G G	A A	T T	G G	C C	A A	T T	A A	G G	G G	A A	C C	A A	C C	C C	G G	T T	C C	A A	A A	C C	A A	A A	T T	A A	T T	A A	A A	C C	G G	A A	G G	T T	A A	T T	T T	C C	C C	A A	C C	T T	A A	T T	C C	A A	G G	C C	G G	T T	T T	G G	G G	T T	A A	A A	A A	A A	G G	G G	G G	C C	A A	A A	A A	A A	C C	C C	T T	G G	A A	T T	G G	T T	T T	C C	A A	A A	T T	T T	A A	A A	T T	T T	A A	T T	G G	C C	T T	T T	T T	G G	T T	T T	A A	A A	C C	T T	C C	G G	G G	T T	T T	A A	A A	A A	T T	T T	A A	A A	A A	A A	A A	C C	C C	T T	T T	T T	A A	G G	C C	A A	G G	C C	A A	A A	T T	A A	C C	C C	C C	A A	A A	C C	G G	T T	C C	A A	T T	A A	C C	T T	A A	C C	T T	G G	G G	C C	T T	T T	T T	C C	G G	C C	T T	A A	T T	A A	C C	T T	A A	C C	G G	A A	T T	T T	A A	G G	T T	T T	G G	T T	A A	A A	T T	A A	A A	T T	A A	T T	A A	T T	G G	A A	A A	C C	A A	C C	T T	A A	A A	G G	G G	A A	T T	T T	A A	A A	T T	A A	A A	A A	A A	A A	C C	A A	C C	G G	A A	G G	C C	T T	C C	T T	C C	A A	A A	G G	A A	G G	T T	G G	C C	T T	A A	C C	T T	A A	A A	C C	G G	G G	A A	G G	A A	A A	C C	T T	A A	G G	T T	C C	C C	C C	A A	C C	G G	T T	G G	C C	A A	T T	C C	A A	G G	A A	G G	G G	A A	T T	A A	A A	C C	G G	A A	T T	A A	C C	A A	T T	T T	A A	G G	A A	T T	C C	T T	T T	A A	C C	A A	T T	C C	T T	A A	G G	C C	C C	G G	T T	C C	T T	C C	T T	A A	T T	C C	T T	T T	T T	T T	C C	A A	G G	T T	A A	G G	T T	A A	T T	G G	G G	G G	G G	T T	C C	G G	A A	A A	A A	A A	G G	A A	G G	G G	C C	T T	G G	C C	G G	T T	G G	T T	A A	A A	G G	T T	C C	C C	G G	T T	A A	G G	G G	C C	C C	C C	C C	A A	C C	C C	T T	G G	G G	T T	G G	T T	G G	G G	A A	A A	C C	A A	C C	A A	A A	A A	G G	G G	G G	T T	T T	A A	A A	T T	G G	T T	T T	G G	A A	A A	G G	C C	G G	T T	C C	T T	G G	A A	A A	T T	A A	C C	A A	T T	G G	G G	A A	C C	A A	A A	G G	G G	T T	A A	T T	G G	T T	C C	A A	C C	A A	T T	G G	T T	G G	T T	A A	C C	G G	G G	T T	T T	C C	A A	C C	C C	C C	T T	T T	C C	T T	T T	C C	A A	G G	C C	A A	T T	T T	G G	T T	T T	C C	T T	A A	T T	A A	C C	T T	A A	C C	A A	G G	C C	T T	A A	G G	T T	T T	C C	A A	G G	G G	T T	C C	T T	C C	T T	A A	G G	A A	A A	A A	T T	T T	G G	T T	A A	A A	T T	G G	T T	C C	A A	A A	C C	G G	C C	A A	A A	T T	T T	T T	C C	T T	T T	T T	C C	C C	C C	A A	C C	C C	G G	T T	C C	C C	A A	T T	A A	C C	C C	A A	T T	A A	G G	C C	C C	G G	C C	C C	T T	A A	A A	A A	C C	A A	G G	T T	G G	G G	C C	T T	A A	G G	T T	T T	C C	G G	T T	T T	A A	C C	T T	C C	A A	G G	G G	T T	G G	A A	G G	T T	T T	G G	T T	A A	T T	C C	A A	A A	T T	C C	G G	G G	G G	G G	T T	C C	A A	T T	A A	C C	G G	A A	A A	T T	T T	G G	C C	G G	T T	T T	A A	G G	C C	T T	G G	T T	G G	A A	G G	T T	G G	A A	A A	T T	T T	A A	T T	T T	T T	A A	T T	G G	A A	A A	T T	C C	T T	G G	G G	C C	C C	T T	C C	G G	T T	A A	A A	T T	A A	A A	G G	A A	G G	A A	G G	C C	T T	C C	T T	T T	C C	C C	A A	A A	A A	C C	A A	C C	T T	C C	T T	G G	C C	A A	C C	T T	A A	A A	A A	C C	A A	G G	G G	T T	T T	0 0	C C	C C	A A	T T	A A	A A	A A	A A	C C	C C	T T	C C	T T	A A	G G	G G	A A	C C	T T	A A	G G	C C	A A	T T	A A	A A	A A	A A	G G	T T	T T	A A	A A	A A	A A	T T	T T	G G	T T	G G	G G	A A	T T	G G	A A	A A	A A	T T	T T	G G	T T	A A	G G	A A	T T	T T	A A	T T	C C	A A	A A	A A	T T	A A	A A	T T	T T	A A	A A	A A	T T	A A	A A	G G	T T	T T	G G	C C	T T	T T	G G	T T	T T	A A	A A	A A	A A	A A	A A	T T	T T	T T	G G	A A	T T	A A	T T	A A	G G	T T	T T	G G	A A	C C	A A	T T	C C	C C	A A	C C	C C	A A	C C	A A	A A	A A	T T	A A	T T	A A	A A	T T	T T	A A	A A	T T	G G	T T	G G	A A	A A	T T	G G	A A	A A	C C	C C	G G	G G	A A	A A	G G	A A	C C	T T	T T	T T	A A	A A	A A	G G	G G	T T	A A	A A	A A	C C	T T	C C	C C	T T	C C	A A	A A	A A	A A	A A	A A	A A	T T	T T	T T	T T	T T	A A	T T	T T	T T	A A	C C	A A	T T	T T	T T	T T	G G	C C	C C	C C	G G	T T	A A	C C	A A	A A	T T	T T	A A	T T	A A	T T	T T	T T	G G	T T	T T	C C	A A	T T	C C	A A	A A	C C	A A	C C	A A	A A	G G	T T	A A	A A	A A	T T	T T	A A	A A	C C	A A	G G	A A	A A	T T	G G	A A	A A	A A	T T	T T	T T	T T	T T	T T	G G	A A	A A	G G	G G	A A	G G	G G	G G	A A	A A	T T	G G	G G	T T	C C	A A	A A	G G	T T	A A	T T	A A	G G	T T	T T	G G	G G	T T	A A	T T	A A	T T	A A	A A	G G	A A	A A	A A	T T	A A	C C	G G	T T	C C	T T	T T	T T	G G	G G	A A	T T	A A	T T	C C	A A	A A	T T	G G	A A	T T	C C	G G	G G	G G	T T	G G	G G	C C	G G	A A	G G	T T	A A	C C	G G	A A	A A	A A	A A	T T	C C	C C	G G	T T	A A	A A	C C	G G	C C	T T	T T	A A	G G	G G	T T	A A	T T	A A	T T	A A	G G	T T	A A	T T	C C	T T	G G	T T	A A	G G	C C	A A	T T	G G	C C	A A	A A	C C	A A	A A	G G	G G	G G	G G	T T	T T	C C	G G	C C	T T	A A	T T	T T	T T	A A	C C	A A	A A	G G	T T	A A	C C	T T	T T	C C	G G	A A	C C	T T	A A	A A	C C	G G	C C	T T	C C	C C	A A	C C	G G	C C	G G	G G	C C	C C	G G	G G	A A	A A	A A	G G	C C	A A	T T	C C	T T	G G	G G	T T	C C	A A	G G	T T	T T	G G	G G	G G	C C	A A	T T	A A	C C	A A	A A	G G	A A	A A	G G	A A	G G	C C	G G	T T	C C	C C	G G	G G	A A	A A	A A	T T	G G	T T	G G	T T	A A	T T	C C	C C	A A	A A	A A	T T	T T	A A	T T	G G	C C	A A	C C	G G	C C	T T	A A	T T	A A	C C	A A	A A	G G	A A	A A	T T	T T	G G	C C	C C	C C	T T	T T	T T	T T	T T	C C	C C	A A	G G	A A	C C	T T	A A	A A	G G	0 0	A A	T T	C C	G G	C C	T T	A A	A A	C C	C C	C C	C C	C C	G G	T T	T T	T T	A A	T T	C C	G G	C C	C C	T T	C C	T T	A A	C C	G G	A A	G G	C C	G G	A A	C C	A A	C C	A A	T T	A A	A A	A A	C C	A A	G G	G G	G G	T T	G G	A A	G G	C C	C C	G G	C C	G G	T T	C C	G G	C C	G G	C C	C C	A A	C C	C C	T T	G G	A A	C C	C C	T T	T T	A A	G G	C C	G G	G G	T T	T T	T T	T T	G G	G G	A A	T T	T T	G G	A A	G G	A A	C C	C C	T T	A A	C C	C C	T T	G G	A A	C C	T T	A A	G G	T T	C C	A A	A A	T T	T T	A A	G G	C C	C C	T T	A A	G G	T T	A A	G G	A A	T T	A A	C C	T T	T T	T T	C C	A A	A A	C C	T T	T T	G G	A A	T T	C C	G G	G G	T T	C C	T T	G G	T T	G G	A A	G G	A A	C C	A A	C C	T T	C C	A A	C C	T T	A A	G G	A A	G G	T T	T T	T T	C C	G G	C C	G G	C C	C C	A A	G G	C C	A A	T T	A A	G G	T T	G G	G G	C C	T T	C C	G G	C C	A A	T T	G G	G G	C C	G G	A A	T T	G G	A A	C C	G G	C C	C C	C C	T T	G G	G G	G G	G G	T T	G G	G G	T T	T T	A A	C C	G G	A A	0 0	T T	A A	C C	T T	T T	T T	T T	T T	T T	C C	A A	C C	A A	T T	A A	G G	G G	C C	C C	T T	T T	G G	T T	C C	C C	G G	C C	A A	T T	G G	T T	G G	G G	T T	A A	C C	T T	C C	T T	A A	T T	T T	C C	T T	A A	C C	G G	A A	T T	A A	C C	G G	A A	A A	T T	A A	T T	C C	G G	G G	T T	G G	G G	T T	A A	T T	T T	C C	T T	T T	T T	C C	G G	G G	G G	G G	G G	A A	A A	A A	C C	G G	T T	T T	A A	A A	C C	A A	C C	T T	A A	G G	A A	T T	C C	C C	C C	A A	C C	0 0	0 0	T T	A A	0 0	A A	G G	A A	C C	A A	C C	A A	A A	C C	C C	G G	C C	A A	G G	G G	C C	G G	T T	T T	C C	C C	T T	T T	C C	T T	A A	A A	T T	C C	A A	A A	A A	A A	A A	A A	T T	C C	T T	C C	A A	A A	A A	G G	C C	A A	A A	T T	T T	C C	C C	A A	C C	C C	G G	A A	C C	G G	T T	G G	G G	C C	A A	A A	T T	T T	T T	T T	G G	G G	A A	C C	A A	A A	T T	T T	A A	C C	C C	G G	T T	G G	A A	G G	C C	C C	T T	0 0	G G	A A	A A	A A	A A	T T	G G	T T	T T	G G	T T	A A	A A	A A	T T	G G	G G	C C	T T	G G	T T	T T	G G	T T	T T	G G	C C	C C	C C	T T	C C	T T	C C	T T	G G	C C	G G	C C	G G	T T	T T	T T	T T	T T	G G	G G	T T	C C	T T	C C	G G	A A	A A	A A	T T	T T	C C	A A	C C	C C	A A	T T	C C	C C	T T	T T	C C	A A	C C	G G	G G	A A	G G	T T	G G	G G	G G	T T	C C	G G	G G	G G	A A	T T	G G	T T	T T	C C	T T	T T	C C	T T	A A	G G	A A	C C	T T	A A	G G	A A	A A	C C	T T	C C	G G	C C	G G	G G	A A	G G	0 0	T T	A A	C C	C C	G G	T T	T T	T T	T T	C C	G G	G G	A A	G G	G G	G G	T T	T T	T T	C C	G G	G G	C C	C C	G G	A A	T T	C C	T T	G G	C C	T T	T T	T T	A A	A A	G G	A A	G G	A A	T T	C C	T T	T T	G G	C C	T T	T T	G G	C C	C C	A A	C C	A A	A A	A A	0 0	A A	G G	G G	C C	A A	C C	A A	T T	C C	A A	A A	C C	A A	C C	G G	G G	T T	A A	A A	G G	T T	A A	C C	T T	C C	A A	C C	A A	C C	T T	A A	G G	G G	T T	G G	T T	A A	T T	A A	A A	A A	C C	G G	C C	C C	C C	T T	T T	G G	C C	T T	T T	T T	A A	T T	A A	T T	T T	T T	A A	A A	T T	A A	A A	T T	G G	A A	T T	0 0	C C	A A	A A	G G	A A	G G	G G	A A	A A	C C	T T	C C	A A	A A	0 0	0 0	C C	T T	0 0	T T	G G	T T	T T	A A	A A	T T	T T	T T	T T	C C	C C	A A	T T	G G	G G	A A	T T	G G	G G	G G	G G	C C	G G	T T	C C	T T	T T	C C	A A	G G	T T	G G	A A	G G	G G	T T	A A	T T	C C	T T	C C	A A	C C	T T	G G	G G	C C	C C	T T	G G	G G	C C	C C	C C	C C	A A	T T	G G	A A	T T	A A	G G	C C	C C	G G	T T	A A	C C	G G	T T	0 0	A A	T T	A A	C C	C C	C C	T T	A A	G G	T T	G G	G G	T T	A A	T T	T T	T T	G G	C C	A A	C C	T T	T T	G G	T T	G G	T T	C C	C C	G G	T T	C C	T T	A A	A A	C C	G G	A A	G G	T T	C C	T T	T T	C C	T T	G G	T T	T T	T T	G G	G G	T T	T T	T T	T T	T T	T T	C C	T T	A A	C C	A A	A A	A A	A A	T T	C C	C C	A A	A A	G G	T T	0 0	T T	A A	C C	A A	A A	G G	C C	C C	C C	C C	A A	T T	A A	T T	T T	G G	A A	A A	G G	G G	G G	C C	G G	C C	A A	A A	A A	G G	T T	C C	T T	G G	C C	T T	A A	C C	G G	T T	A A	A A	A A	C C	C C	A A	A A	C C	G G	C C	T T	G G	T T	C C	G G	G G	T T	G G	G G	T T	T T	G G	C C	A A	A A	T T	C C	A A	C C	G G	T T	C C	A A	A A	A A	C T	C C	C C	A A	T T	G G	C C	C C	T T	A A	C C	G G	A A	A A	A A	T T	A A	A A	A A	T T	G G	A A	C C	C C	A A	G G	T T	A A	G G	G G	A A	T T	T T	A A	A A	C C	A A	G G	C C	G G	C C	T T	A A	A A	T T	T T	T T	A A	C C	G G	T T	A A	C C	C C	A G	T T	C C	G G	G G	C C	C C	T T	C C	A A	T T	G G	A A	T T	G G	G G	C C	G G	0 0	0 0	C C	T T	G G	C C	A A	T T	C C	C C	G G	G G	T T	A A	T T	T T	T T	T T	A A	C C	G G	G G	A A	T T	G G	C C	A A	A A	A A	A A	G G	A A	G G	T T	A A	C C	T T	A A	C C	T T	C C	G G	C C	C C	A A	C C	C C	G G	T T	C C	A A	C C	T T	G G	0 0	T T	T T	G G	T T	C C	G G	G G	T C	T T	T T	C C	T T	A A	C C	C C	A A	C C	C C	C C	T T	T T	G G	T T	C C	T T	G G	A A	T T	C C	T T	T T	0 0	C C	G G	A A	C C	A A	A A	T T	T T	A A	A A	C C	G G	A A	G G	T T	G G	T T	G G	T T	T T	T T	T T	C C	T T	T T	A A	T T	A A	G G	A A	T T	T T	C C	G G	G G	C C	T T	C C	C C	G G	A A	G G	T T	A A	A A	T T	A A	G G	C C	T T	G G	G G	G G	A A	T T	T T	T T	T T	G G	T T	T T	0 0	T T	T T	A A	C C	T T	C C	A A	C C	T T	G G	T T	A A	G G	C C	A A	G G	T T	G G	C C	T T	T T	G G	C C	T T	G G	A A	A A	G G	A A	T T	A A	0 0	T T	C C	A A	C C	0 0	G G	C C	A A	C C	C C	C C	T T	A A	A A	G G	A A	A A	T T	G G	T T	T T	C C	C C	G G	T T	G G	A A	G G	G G	C C	G G	C C	A A	C C	C C	A A	C C	G G	A A	T T	G G	T T	T T	A A	A A	C C	A A	T T	C C	T T	A A	A A	T T	G G	0 0	T T	T T	T T	C C	C C	0 0	G G	A A	A A	G G	A A	T T	G G	C C	T T	G G	G G	G G	A A	C C	G G	G G	C C	T T	A A	A A	G G	G G	C C	A A	T T	A A	G G	A A	G G	C C	A A	T T	A A	T T	T T	G G	G G	C C	A A	A A	G G	C C	A A	A A	G G	A A	C C	T T	T T	G G	C C	G G	A A	T T	C C	A A	T T	T T	C C	G G	T T	T T	A A	T T	T T	G G	A A	G G	A A	G G	T T	C C	T T	G G	A A	A A	C C	C C	T T	G G	G G	T T	T T	A A	T T	G G	T T	T T	A A	A A	A A	C C	C C	C C	C C	C C	G G	G G	C C	T T	C C	C C	T T	T T	T T	T T	G G	T T	A A	A A	T T	A A	C C	A A	T T	C C	T T	T T	T T	T T	A A	T T	T T	G G	0 0	A A	C C	G G	T T	T T	C C	G G	C C	A A	T T	T T	0 0	T T	A A	T T	A A	T T	T T	A A	G G	A A	C C	T T	T T	T T	G G	T T	A A	G G	A A	A A	T T	A A	C C	A A	T T	G G	A A	G G	C C	C C	A A	G G	T T	A A	A A	T T	G G	C C	C C	C C	A A	C C	T T	G G	C C	C C	G G	T T	T T	G G	C C	T T	C C	C C	C C	A A	G G	G G	A A	A A	T T	G G	A A	T T	C C	G G	G G	C C	G G	G G	C C	G G	T T	C C	T T	T T	C C	G G	A A	A A	G G	T T	A A	G G	G G	A A	G G	T T	T T	C C	A A	T T	G G	T T	A A	T T	G G	G G	T T	T T	A A	C C	A A	T T	A A	A A	A A	C C	A A	G G	T T	C C	A A	A A	G G	A A	C C	G G	C C	T T	A A	G G	C C	A A	C C	G G	G G	A A	G G	A A	G G	A A	T T	C C	T T	C C	A A	T T	C C	G G	T T	C C	A A	G G	0 0	C C	T T	A A	A A	C C	G G	C C	C C	C C	G G	A A	C C	C C	T T	G G	G G	C C	G G	A A	C C	G G	T T	G G	G G	G G	0 0	A A	G G	A A	T T	C C	A A	G G	A A	G G	A A	T T	T T	A A	T T	C C	G G	G G	T T	T T	C C	T T	C C	T T	T T	A A	A A	G G	C C	T T	0 0	C C	T T	T T	T T	G G	G G	T T	A A	T T	A A	G G	A A	G G	T T	C C	T T	A A	T T	A A	T T	G G	A A	G G	A A	T T	T T	A A	T T	C C	A A	T T	T T	A A	G G	T T	T T	A A	A A	G G	C C	A A	A A	G G	T T	C C	A A	G G	T T	T T	A A	C C	C C	T T	A A	T T	T T	A A	T T	A A	T T	A A	C C	C C	T T	C C	G G	C C	T T	G G	G G	T T	A A	A A	T T	G G	T T	A A	T T	T T	C C	T T	G G	A A	A A	G G	A A	G G	C C	T T	A A	T T	T T	T T	G G	T T	C C	A A	A A	C C	A A	A A	T T	A A	G G	T T	A A	G G	C C	C C	A A	T T	A A	G G	T T	A A	C C	G G	C C	T T	C C	C C	G G	T T	G G	T T	A A	T T	A A	T T	T T	T T	A A	C C	T T	T T	T T	C C	T T	T T	T T	C C	A A	A A	T T	A A	C C	C C	G G	G G	A A	T T	T T	A A	A A	A A	C C	C C	A A	T T	G G	C C	T T	C C	T T	T T	T T	C C	C C	T T	A A	0 0	T T	A A	G G	T T	A A	G G	A A	C C	G G	T T	A A	T T	A A	C C	T T	A A	T T	A A	T T	T T	C C	T T	T T	T T	T T	A A	A A	A A	C C	A A	T T	G G	A A	G G	C C	T T	G G	A A	T T	C C	A A	A A	G G	T T	A A	C C	C C	A A	T T	G G	A A	A A	A A	T T	G G	T T	T T	T T	A A	T T	A A	C C	A A	G G	T T	T T	T T	T T	A A	T T	T T	C C	G G	G G	T T	A A	T T	C C	A A	G G	A A	A A	A A	C C	G G	T T	T T	C C	G G	A A	G G	C C	T T	G G	G G	T T	T T	T T	T T	C C	A A	A A	T T	C C	T T	G G	T T	G G	C C	A A	G G	T T	C C	T T	G G	T T	T T	T T	T T	C C	T T	G G	C C	A A	T T	A A	A A	G G	G G	C C	A A	G G	G G	T T	A A	T T	T T	A A	G G	G G	G G	G G	A A	G G	T T	A A	A A	T T	G G	C C	C C	T T	C C	G G	A A	A A	T T	C C	A A	T T	G G	A A	G G	A A	C C	T T	T T	T T	C C	A A	T T	C C	G G	T T	C C	T T	G G	G G	A A	C C	T T	C C	T T	A A	T T	A A	T T	C C	A A	T T	T T	G G	G G	T T	T T	A A	C C	C C	A A	C C	A A	G G	T T	T T	G G	A A	C C	T T	C C	T T	G G	G G	A A	G G	G G	C C	T T	A A	A A	C C	T T	G G	T T	A A	T T	C C	G G	A A	T T	G G	T T	A A	G G	A A	G G	C C	T T	T T	G G	T T	G G	T T	C C	G G	T T	A A	T T	G G	0 0	C C	G G	A A	C C	G G	C C	G G	G G	G G	A A	C C	G G	A A	C C	A A	T T	A A	A A	C C	G G	T T	C C	T T	A A	C C	T T	T T	A A	G G	A A	G G	T T	T T	0 0	T T	A A	T T	G G	T T	C C	A A	A A	A A	A A	C C	C C	T T	0 0	A A	A A	T T	G G	G G	A A	T T	T T	T T	A A	T T	A A	T T	T T	A A	C C	G G	T T	C C	G G	T T	A A	G G	G G	A A	G G	T T	C C	T T	A A	G G	G G	G G	C C	A A	A A	G G	A A	T T	T T	G G	A A	G G	T T	G G	G G	C C	C C	T T	T T	G G	G G	G G	T T	G G	T T	G G	G G	C C	C C	A A	C C	A A	C C	G G	G G	A A	G G	A A	C C	C C	C C	G G	G G	A A	C C	C C	G G	A A	C C	C C	T T	C C	T T	C C	C C	C C	G G	A A	C C	0 0	A A	T T	A A	A A	T T	C C	C C	G G	G G	G G	A A	C C	A A	A A	C C	T T	C C	A A	T T	T T	0 0	A A	G G	G G	T T	A A	T T	A A	G G	T T	A A	T T	T T	C C	C C	A A	C C	T T	T T	G G	G G	C C	G G	T T	G G	T T	T T	C C	T T	C C	G G	G G	T T	T T	C C	T T	T T	C C	C C	C C	T T	A A	C C	T T	G G	G G	T T	C C	C C	G G	G G	G G	T T	T T	C C	T T	A A	T T	C C	C C	A A	C C	T T	A A	A A	G G	T T	T T	A A	T T	A A	G G	T T	G G	T T	C C	A A	C C	A A	C C	A A	G G	A A	C C	G G	C C	C C	C C	C C	G G	G G	C C	T T	G G	G G	T T	C C	A A	G G	A A	T T	A A	G G	T T	T T	G G	G G	A A	A A	A A	T T	C C	C C	C C	C C	T T	T T	T T	C C	A A	C C	T T	G G	A A	G G	A A	G G	G G	G G	A A	G G	G G	C C	C C	A A	G G	G G	T T	T T	A A	A A	C C	T T	T T	T T	A A	C C	G G	C C	T T	A A	G G	C C	C C	A A	T T	T T	A A	T T	C C	G G	C C	G G	T T	A A	G G	A A	C C	G G	C C	A A	C C	G G	A A	A A	T T	A A	G G	T T	A A	T T	C C	A A	T T	C C	C C	G G	A A	A A	A A	A A	G G	A A	T T	C C	C C	T T	G G	T T	G G	G G	C C	T T	A A	T T	C C	C C	G G	G G	C C	G G	T T	C C	T T	T T	G G	A A	C C	A A	G G	T T	T T	G G	G G	G G	G G	C C	A A	A A	T T	T T	C C	T T	T T	A A	G G	C C	G G	C C	T T	A A	T T	C C	C C	C C	C C	A A	C C	T T	G G	T T	G G	T T	T T	A A	C C	T T	G G	T T	C C	T T	T T	T T	A A	T T	T T	G G	C C	T T	A A	G G	T T	A A	G G	T T	G G	G G	A A	C C	G G	C C	G G	T T	G G	G G	A A	C C	T T	A A	C C	C C	A A	G G	C C	G G	C C	C C	G G	A A	G G	T T	C C	T T	G G	T T	G G	G G	C C	T T	G G	G G	A A	T T	T T	T T	A A	T T	C C	A A	A A	T T	C C	C C	A A	A A	A A	C C	C C	G G	T T	C C	A A	G G	T T	A A	G G	A A	T T	T T	T T	G G	T T	T T	T T	G G	C C	T T	G G	A A	C C	G G	T T	T T	G G	C C	G G	T T	C C	T T	A A	A A	A A	A A	G G	A A	G G	G G	T T	T T	A A	A A	A A	G G	C C	A A	T T	T T	C C	A A	A A	A A	G G	A A	A A	G G	C C	G G	A A	C C	T T	G G	G G	G G	T T	G G	C C	C C	C C	T T	T T	C C	G G	C C	T T	T T	A A	T T	T T	A A	G G	A A	A A	G G	T T	G G	T T	C C	A A	G G	A A	C C	C C	C C	A A	T T	G G	G G	C C	C C	C C	G G	G G	C C	G G	G G	T T	G G	T T	T T	T T	A A	G G	A A	G G	C C	T T	G G	A A	C C	T T	G G	A A	C C	A A	C C	T T	T T	T T	A A	A A	T T	G G	A A	C C	A A	A A	G G	T T	T T	A A	C C	G G	G G	C C	T T	C C	G G	T T	A A	G G	G G	T T	A A	T T	G G	T T	G G	C C	G G	C C	C C	G G	C C	A A	C C	C C	C C	A A	G G	G G	G G	C C	C C	T T	G G	A A	C C	C C	G G	T T	G G	A A	T T	C C	C C	T T	A A	T T	T T	A A	C C	A A	T T	G G	A A	C C	T T	G G	A A	G G	C C	G G	G G	G G	T T	C C	A A	G G	C C	G G	T T	G G	A A	G G	A A	G G	A A	T T	G G	T T	C C	T T	T T	C C	C C	T T	A A	G G	C C	G G	G G	G G	A A	T T	G G	A A	G G	T T	T T	T T	C C	A A	A A	G G	C C	G G	A A	G G	C C	G G	A A	C C	A A	A A	G G	A A	T T	G G	C C	C C	A A	G G	G G	T T	T T	T T	T T	A A	G G	A A	G G	A A	T T	C C	C C	G G	A A	C C	G G	G G	G G	C C	G G	C C	C C	A A	G G	A A	G G	A A	G G	T T	G G	A A	A A	G G	G G	T T	G G	C C	C C	G G	T T	T T	G G	T T	T T	A A	C C	C C	C C	C C	A A	T T	T T	C C	C C	C C	A A	G G	T T	C C	G G	A A	C C	A A	G G	A A	A A	G G	G G	T T	A A	T T	C C	T T	A A	A A	T T	G G	C C	G G	C C	A A	G G	C C	T T	T T	G G	C C	C C	A A	G G	T T	G G	G G	C C	T T	T T	G G	A A	C C	T T	C C	G G	T T	C C	C C	C C	A A	A A	C C	T T	G G	G G	C C	A A	C C	C C	G G	T T	A A	G G	T T	G G	C C	C C	G G	T T	A A	C C	G G	G G	T T	T T	C C	A A	C C	G G	T T	T T	G G	G G	T T	A A	A A	G G	A A	G G	T T	T T	G G	T T	C C	C C	T T	T T	G G	G G	G G	A A	T T	A A	A A	A A	G G	G G	G G	A A	T T	T T	A A	T T	C C	A A	G G	T T	T T	G G	T T	C C	G G	T T	C C	G G	G G	A A	A A	C C	G G	C C	A A	T T	T T	A A	A A	C C	G G	G G	A A	C C	A A	G G	A A	C C	T T	C C	C C	C C	T T	A A	A A	G G	A A	C C	G G	A A	G G	G G	G G	C C	C C	C C	C C	G G	C C	C C	G G	T T	G G	C C	G G	T T	A A	C C	G G	C C	T T	C C	A A	G G	G G	T T	G G	A A	G G	G G	C C	C C	C C	C C	T T	A A	G G	G G	C C	T T	G G	A A	G G	T T	G G	A A	A A	C C	G G	A A	A A	G G	T T	T T	T T	C C	A A	A A	T T	G G	G G	T T	C C	G G	T T	G G	G G	G G	G G	C C	G G	C C	C C	T T	C C	C C	C C	C C	T T	A A	G G	T T	T T	C C	T T	C C	T T	G G	G G	C C	G G	G G	A A	G G	T T	A A	G G	G G	A A	G G	G G	T T	T T	T T	G G	T T	A A	G G	C C	C C	C C	C C	A A	C C	C C	T T	C C	A A	C C	A A	T T	T T	G G	C C	G G	G G	A A	A A	A A	A A	G G	C C	A A	C C	C C	T T	T T	A A	C C	G G	T T	G G	T T	A A	G G	A A	A A	G G	T T	T T	C C	C C	C C	C C	C C	A A	T T	G G	C C	C C	G G	A A	G G	A A	A A	C C	C C	A A	C C	C C	C C	G G	0 0	0 0	G G	C C	C C	T T	T T	G G	G G	G G	A A	G G	A A	A A	T T	T T	C C	0 0	C C	0 0	G G	T T	G G	A A	T T	G G	T T	C C	G G	A A	T T	T T	T T	G G	G G	A A	A A	0 0	A A	A A	A A	T T	A A	G G	C C	T T	C C	T T	G G	0 0	A A	A A	T T	A A	A A	T T	C C	G G	G G	C C	C C	T T	C C	T T	G G	A A	T T	G G	C C	C C	C C	G G	T T	G G	T T	A A	T T	T T	G G	G G	T T	G G	A A	G G	C C	0 0	T T	T T	T T	G G	T T	T T	G G	G G	A A	A A	C C	A A	A A	A A	A A	A A	C C	A A	T T	T T	A A	A A	T T	T T	C C	G G	C C	C C	C C	C C	C C	A A	T T	C C	C C	A A	C C	C C	T T	G G	C C	A A	G G	C C	A A	C C	A A	C C	T T	C C	T T	A A	G G	T T	C C	T T	C C	G G	A A	G G	C C	G G	T T	A A	A A	C C	T T	C C	A A	G G	T T	T T	T T	T T	G G	A A	A A	A A	T T	A A	T T	C C	G G	A A	T T	T T	A A	A A	G G	C C	A A	G G	T T	A A	C C	G G	T T	G G	G G	A A	T T	G G	A A	A A	G G	C C	A A	C C	A A	C C	T T	C C	C C	T T	T T	A A	T T	C C	G G	A A	G G	G G	A A	C C	A A	A A	T T	C C	G G	G G	G G	A A	T T	C C	C C	C C	G G	C C	T T	G G	T T	T T	G G	T T	T T	T T	A A	T T	A A	C C	T T	T T	G G	A A	T T	T T	T T	G G	C C	T T	C C	A A	G G	C C	T T	C C	T T	A A	T T	G G	C C	G G	C C	C C	T T	A A	T T	A A	A A	T T	C C	G G	C C	T T	A A	T T	C C	T T	A A	C C	G G	C C	A A	A A	A A	G G	A A	G G	A A	G G	T T	T T	T T	T T	A A	G G	C C	T T	G G	A A	A A	A A	A A	T T	C C	T T	A A	T T	C C	G G	G G	G G	A A	T T	A A	A A	G G	C C	C C	A A	C C	A A	C C	T T	C C	G G	G G	T T	T T	C C	A A	C C	C C	C C	A A	T T	C C	A A	C C	T T	T T	A A	C C	C C	A A	T T	A A	A A	T T	A A	A A	A A	G G	G G	G G	T T	A A	T T	T T	A A	C C	T T	T T	T T	A A	A A	C C	A A	G G	T T	C C	C C	G G	A A	A A	G G	T T	C C	G G	A A	A A	A A	G G	T T	T T	T T	T T	T T	A A	T T	C C	G G	A A	T T	C C	C C	G G	T T	T T	A A	C C	T T	C C	C C	T T	A A	C C	A A	C C	G G	A A	T T	A A	T T	T T	T T	A A	C C	G G	G G	A A	T T	T T	A A	T T	G G	T T	T T	C C	A A	C C	T T	G G	G G	A A	A A	A A	G G	A A	C C	A A	T T	T T	A A	T T	A A	C C	T T	A A	T T	A A	G G	T T	T T	T T	C C	A A	G G	G G	A A	G G	G G	C C	A A	G G	G G	A A	A A	T T	T T	A A	A A	T T	A A	G G	C C	A A	C C	G G	A A	C C	G G	C C	A A	C C	T T	C C	G G	C C	A A	T T	A A	T T	G G	T T	G G	T T	C C	C C	C C	T T	A A	A A	C C	T T	T T	A A	C C	T T	T T	A A	A A	A A	G G	G G	A A	G G	G G	G G	C C	G G	T T	G G	A A	G G	T T	T T	C C	A A	T T	G G	A A	A A	C C	G G	T T	T T	T T	T T	G G	G G	T T	G G	G G	G G	C C	A A	T T	G G	C C	T T	T T	A A	A A	A A	A A	T T	C C	A A	T T	C C	G G	C C	A A	A A	G G	T T	C C	T T	T T	T T	A A	C C	C C	T T	T T	T T	C C	A A	0 0	A A	C C	C C	A A	G G	C C	G G	T T	A A	C C	A A	A A	A A	G G	C C	A A	A A	G G	A A	T T	G G	T T	G G	T T	G G	T T	C C	G G	T T	G G	T T	G G	C C	G G	T T	T T	A A	T T	C C	A A	A A	T T	G G	T T	A A	C C	C C	A A	A A	A A	A A	T T	A A	T T	A A	C C	A A	C C	A A	G G	G G	C C	T T	T T	C C	A A	A A	C C	A A	T T	C C	A A	G G	C C	A A	T T	T T	T T	A A	T T	A A	T T	A A	C C	T T	A A	C C	G G	T T	C C	T T	A A	G G	T T	T T	A A	T T	C C	A A	C C	T T	G G	T T	G G	G G	A A	A A	G G	T T	C C	A A	A A	A A	T T	A A	A A	T T	A A	C C	A A	G G	C C	G G	C C	T T	C C	G G	A A	A A	T T	C C	C C	A A	T T	G G	A A	A A	A A	A A	A A	G G	T T	T T	T T	A A	A A	G G	T T	C C	A A	T T	A A	A G	C C	C C	G G	C C	A A	A A	A A	C C	A A	C C	T T	C C	G G	C C	G G	A A	T T	A A	A A	A A	A A	A A	T T	A A	T T	A A	T T	G G	C C	G G	G G	C C	C C	T T	T T	A A	G G	T T	T T	G G	G G	T T	A A	A A	G G	C C	T T	A A	C C	A A	G G	A A	C C	T T	A A	A A	A A	G G	T T	A A	A A	T T	G G	G G	T T	C C	G G	G G	A A	A A	A A	C C	C C	T T	G G	A A	T T	T T	C C	A A	T T	T T	C C	A A	A A	A A	T T	A A	G G	A A	C C	C C	C C	G G	A A	T T	A A	A A	T T	C C	G G	G G	A A	G G	T T	T T	T T	C C	T T	A A	C C	A A	A A	T T	A A	A A	G G	C C	G G	C C	T T	T T	A A	G G	G G	A A	C C	A A	T T	T T	A A	A A	G G	A A	A A	A A	G G	A A	T T	T T	T T	T T	C C	T T	C C	G G	A A	A A	C C	G G	A A	A A	G G	G G	A A	G G	T T	A A	T T	G G	C C	G G	A A	C C	T T	A A	A A	T T	A A	A A	T T	C C	T T	T T	A A	T T	C C	C C	G G	G G	T T	G G	A A	A A	T T	T T	T T	A A	G G	G G	A A	G G	T T	C C	A A	G G	T T	A A	T T	T T	C C	C C	A A	G G	G G	A A	G G	C C	C C	T T	T T	C C	A A	G G	A A	C C	A A	G G	T T	A A	T T	T T	A A	T T	G G	A A	G G	A A	A A	T T	T T	A A	G G	G G	A A	T T	T T	A A	G G	C C	T T	T T	G G	A A	T T	T T	G G	T T	A A	T T	T T	T T	C C	T T	T T	G G	A A	A A	G G	G G	A A	A A	T T	G G	C C	A A	G G	T T	A A	C C	T T	A A	G G	C C	A A	G G	C C	C C	T T	C C	T T	T T	A A	T T	G G	C C	G G	A A	C C	A A	G G	G G	C C	C C	G G	G G	T T	G G	G G	T T	C C	G G	A A	C C	T T	T T	C C	A A	G G	A A	T T	G G	A A	A A	G G	G G	A A	T T	C C	G G	C C	G G	T T	T T	A A	T T	T T	C C	T T	T T	T T	A A	T T	C C	A A	T T	A A	T T	C C	A A	A A	A A	G G	A A	C C	C C	G G	G G	C C	G G	T T	G G	A A	A A	T T	C C	G G	G G	A A	C C	G G	A A	A A	C C	T T	A A	T T	T T	T T	C C	G G	T T	T T	G G	G G	C C	A A	C C	G G	A A	C C	G G	A A	G G	T T	A A	A A	T T	C C	A A	T T	C C	G G	A A	C C	C C	A A	C C	A A	A A	A A	T T	T T	A A	A A	C C	A A	G G	A A	T T	C C	C C	G G	A A	A A	T T	G G	T T	G G	G G	A A	T T	C C	T T	G G	A A	A A	T T	T T	T T	G G	T T	C C	A A	A A	G G	G G	T T	A A	T T	T T	C C	A A	G G	C C	G G	T T	A A	T T	C C	A A	T T	C C	T T	C C	A A	T T	A A	C C	C C	A A	G G	A A	T T	T T	G G	T T	C C	T T	T T	A A	A A	T T	C C	A A	G G	A A	T T	T T	G G	T T	C C	A A	T T	A A	C C	G G	C C	C C	A A	A A	G G	C C	G G	T T	A A	G G	G G	T T	T T	T T	T T	T T	C C	A A	C C	C C	A A	C C	T T	G G	A A	A A	T T	A A	A A	G G	C C	A A	T T	C C	T T	C C	T T	G G	A A	G G	T T	A A	T T	T T	A A	G G	A A	T T	C C	G G	A A	A A	A A	G G	T T	C C	C C	G G	C C	A A	C C	G G	A A	T T	T T	A A	T T	T T	A A	A A	C C	C C	C C	T T	T T	G G	A A	G G	T T	T T	A A	G G	A A	G G	T T	C C	T T	A A	G G	0 0	0 0	C C	C C	A A	C C	T T	T T	G G	T T	C C	T T	A A	C C	A A	A A	G G	C C	T T	T T	A A	C C	T T	C C	C C	A A	T T	G G	T T	G G	G G	A A	T T	G G	C C	A A	T T	A A	A A	A A	T T	T T	G G	G G	A A	C C	A A	A A	A A	T T	T T	A A	C C	T T	C C	T T	C C	T T	C C	G G	C C	C C	G G	C C	A A	A A	A A	G G	G G	A A	A A	G G	G G	G G	C C	C C	C C	G G	C C	T T	C C	C C	A A	A A	A A	G G	C C	G G	A A	T T	A A	C C	G G	T T	T T	A A	C C	G G	T T	C C	T T	G G	G G	T T	G G	G G	C C	G G	A A	T T	A A	G G	C C	G G	C C	G G	T T	T T	G G	T T	C C	A A	A A	A A	C C	T T	G G	T T	A A	A A	C C	T T	C C	T T	G G	C C	A A	T T	A A	C C	A A	A A	T T	G G	T T	A A	C C	A A	A A	G G	T T	C C	T T	A A	C C	C C	A A	A A	A A	T T	C C	T T	A A	T T	A A	C C	C C	A A	T T	T T	T T	C C	T T	A A	A A	C C	A A	T T	A A	A A	A A	A A	G G	G G	A A	A A	A A	C C	T T	A A	A A	T T	G G	A A	T T	T T	A A	C C	T T	T T	T T	A A	A A	A A	A A	A A	A A	T T	A A	G G	A A	A A	T T	G G	G G	A A	G G	G G	G G	C C	G G	G G	T T	T T	C C	T T	T T	T T	T T	T T	A A	T T	C C	C C	T T	A A	A A	C C	G G	C C	T T	G G	C C	G G	C C	T T	A A	A A	A A	T T	C C	T T	A A	G G	G G	C C	A A	A A	G G	A A	G G	T T	T T	A A	C C	A A	C C	C C	A A	T T	T T	G G	T T	A A	T T	A A	G G	T T	G G	G G	T T	T T	A A	A A	G G	C C	G G	A A	A A	G G	A A	A A	A A	C C	G G	A A	T T	T T	T T	T T	C C	A A	A A	G G	A A	A A	A A	G G	G G	C C	C C	T T	A A	G G	C C	T T	A A	T T	G G	C C	T T	A A	T T	C C	T T	C C	G G	T T	C C	C C	G G	A A	G G	A A	A A	C C	A A	A A	C C	G G	G G	C C	G G	A A	T T	A A	C C	C C	G G	A A	G G	T T	T T	A A	G G	T T	C C	A A	C C	0 0	G G	T T	A A	T T	C C	C C	C C	C C	T T	T T	0 0	T T	A A	T T	G G	T T	A A	T T	A A	T T	C C	G G	T T	C C	C C	G G	G G	C C	C C	A A	C C	G G	C C	A A	C C	G G	T T	A A	T T	C C	C C	T T	C C	A A	G G	A A	C C	A A	C C	G G	T T	T T	T T	A A	C C	C C	T T	T T	T T	T T	G G	A A	G G	A A	T T	A A	A A	A A	A A	G G	G G	G G	G G	A A	C C	A A	A A	C C	T T	C C	G G	G G	T T	G G	T T	G G	T T	T T	A A	T T	T T	G G	C C	T T	G G	A A	C C	A A	C C	A A	C C	C C	A A	T T	A A	G G	C C	A A	C C	C C	T T	G G	A A	A A	A A	G G	T T	T T	C C	C C	T T	A A	T T	A A	C C	T T	C C	A A	T T	A A	A A	C C	G G	A A	A A	T T	T T	A A	A A	A A	A A	A A	C C	C C	A A	T T	T T	C C	C C	A A	C C	C C	A A	T T	T T	A A	G G	A A	0 0	C C	A A	T T	G G	A A	A A	G G	T T	T T	G G	A A	A A	A A	T T	G G	T T	C C	T T	A A	C C	T T	T T	T T	G G	T T	T T	A A	G G	C C	C C	G G	C C	T T	T T	A A	A A	A A	A A	A A	A A	C C	G G	C C	A A	G G	A A	G G	A A	G G	C C	0 0	0 0	C C	C C	C C	C C	A A	C C	A A	G G	C C	A A	T T	C C	A A	A A	C C	C C	C C	G G	C C	C C	G G	A A	G G	T T	C C	G G	A A	T T	G G	G G	C C	A A	G G	0 0	G G	C C	T T	A A	T T	T T	G G	G G	T T	T T	A A	G G	A A	C C	A A	A A	A A	T T	C C	T T	0 0	0 0	T T	C C	T T	A A	G G	A A	T T	A A	C C	G G	G G	T T	A A	T T	G G	A A	A A	G G	G G	T T	G G	T T	A A	C C	A A	A A	G G	C C	G G	T T	A A	A A	C C	T T	C C	G G	C C	T T	T T	A A	G G	T T	A A	C C	T T	G G	A A	T T	C C	G G	C C	A A	A A	A A	G G	C C	T T	T T	G G	T T	C C	G G	G G	G G	T T	C C	C C	G G	G G	T T	T T	C C	G G	G G	G G	T T	G G	C C	G G	C C	T T	G G	G G	T T	T T	A A	A A	A A	G G	C C	A A	G G	C C	G G	C C	T T	C C	A A	T T	T T	C C	C C	G G	G G	C C	G G	G G	A A	A A	G G	C C	C C	G G	A A	C C	T T	G G	C C	C C	G G	G G	G G	T T	G G	A A	G G	T T	C C	T T	G G	G G	T T	A A	G G	G G	C C	A A	G G	T T	0 0	A A	A A	C C	T T	T T	A A	A A	G G	T T	A A	T T	T T	T T	C C	G G	T T	T T	T T	T T	C C	C C	T T	A A	A A	T T	G G	C C	C C	T T	G G	G G	T T	T T	A A	T T	A A	G G	A A	T T	G G	T T	C C	A A	A A	C C	T T	C C	T T	T T	G G	T T	T T	G G	G G	G G	G G	T T	T T	T T	A A	T T	C C	C C	T T	A A	T T	C C	G G	A A	A A	C C	C C	G G	C C	T T	T T	A A	A A	G G	C C	G G	T T	T T	T T	A A	C C	G G	T T	A A	C C	C C	A A	G G	A A	A A	A A	C C	T T	C C	C C	G G	G G	T T	C C	C C	A A	A A	T T	T T	A A	A A	G G	G G	G G	T T	T T	A A	T T	T T	A A	A A	A A	A A	G G	G G	C C	T T	T T	C C	A A	C C	G G	T T	T T	G G	G G	T T	C C	C C	T T	G G	C C	G G	A A	T T	A A	C C	A A	T T	A A	T T	T T	T T	0 0	T T	G G	G G	G G	A A	T T	C C	G G	C C	A A	T T	G G	A A	C C	T T	T T	C C	G G	G G	C C	T T	G G	A A	T T	C C	G G	A A	T T	C C	A A	G G	C C	T T	T T	T T	T T	G G	T T	C C	G G	G G	T T	A A	A A	C C	C C	A A	C C	A A	T T	T T	C C	A A	C C	A A	G G	T T	T T	A A	G G	A A	G G	A A	A A	G G	C C	G G	A A	A A	T T	C C	A A	T T	T T	G G	A A	T T	T T	C C	A A	T T	T T	A A	A A	G G	G G	A A	T T	T T	G G	T T	A A	A A	T T	T T	G G	T T	C C	T T	A A	C C	T T	T T	A A	G G	T T	C C	T T	A A	T T	A A	A A	T T	A A	T T	T T	A A	A A	A A	A A	G G	A A	G G	C C	T T	A A	A A	A A	A A	A A	G G	C C	T T	T T	G G	T T	A A	T T	T T	A A	T T	A A	T T	G G	A A	A A	G G	T T	T T	A A	T T	A A	A A	A A	C C	G G	G G	T T	T T	G G	A A	T T	C C	T T	G G	G G	G G	T T	A A	G G	C C	T T	T T	A A	C C	C C	T T	A A	T T	A A	C C	A A	T T	T T	G G	G G	T T	G G	G G	C C	G G	A A	A A	G G	A A	T T	T T	T T	G G	A A	C C	T T	C C	T T	A A	G G	T T	A A	T T	T T	C C	T T	A A	A A	G G	T T	A A	G G	T T	T T	C C	T T	A A	T T	A A	A A	A A	T T	G G	T T	T T	C C	T T	T T	A A	G G	C C	G G	G G	A A	A A	C C	C C	A A	C C	A A	C C	G G	A A	A A	T T	T T	0 0	C C	G G	C C	G G	C C	C C	A A	C C	G G	T T	T T	C C	G G	C C	A A	C C	G G	C C	0 0	0 0	A A	A A	C C	A A	T T	G G	G G	A A	A A	G G	C C	C C	A A	G G	G G	T T	G G	T T	A A	0 0	T T	A A	T T	T T	A A	C C	G G	T T	T T	T T	G G	T T	T T	T T	T T	T T	G G	G G	A A	A A	C C	G G	T T	C C	T T	G G	A G	A A	G G	A A	G G	A A	T T	A A	T T	A A	T T	A A	A A	A A	A A	A A	T T	C C	A A	G G	G G	T T	A A	G G	C C	T T	A A	A A	T T	A A	T T	T T	G G	C C	A A	T T	T T	A A	G G	T T	0 0	T T	C C	G G	G G	A A	G G	A A	G G	G G	T T	T T	C C	T T	C C	G G	G G	C C	G G	A A	A A	G G	T T	G G	T T	G G	G G	T T	C C	A A	T T	G G	T T	T T	A A	C C	G G	A A	T T	A A	A A	A A	C C	A A	A A	C C	C C	C C	A A	T T	G G	T T	T T	C C	A A	0 0	C C	A A	G G	A A	G G	C C	T T	T T	G G	G G	A A	G G	T T	T T	T T	A A	G G	T T	A A	A A	G G	G G	C C	T T	A A	A A	A A	A A	A A	A A	T T	C C	T T	C C	A A	T T	A A	T T	A A	A A	T T	C C	T T	C C	T T	T T	G G	A A	A A	T T	G G	A A	C C	C C	A A	C C	G G	A A	T T	C C	T T	A A	C C	T T	C C	C C	T T	C C	G G	T T	A A	C C	T T	G G	T T	T T	A A	T T	T T	C C	A A	T T	T T	G G	C C	T T	G G	G G	T T	0 0	T T	C C	G G	A A	T T	T T	A A	C C	C C	C C	C C	C C	A A	C C	C C	G G	C C	A A	A A	T T	A A	G G	G G	A A	A A	G G	T T	A A	A A	T T	T T	G G	T T	T T	A A	A A	C C	G G	A A	T T	G G	C C	C C	A A	T T	G G	T T	T T	C C	C C	T T	G G	T T	T T	T T	C C	A A	C C	G G	T T	A A	T T	A A	A A	T T	A A	A A	C C	G G	T T	G G	A A	C C	C C	T T	T T	G G	T T	A A	A A	A A	A A	A A	T T	A A	A A	A A	A A	G G	G G	A A	A A	G G	T T	T T	T T	G G	G G	T T	A A	A A	C C	G G	A A	C C	A A	C C	T T	A A	A A	G G	A A	G G	A A	A A	A A	T T	A A	A A	T T	G G	A A	G G	T T	A A	T T	C C	A A	C C	A A	G G	C C	C C	C C	G G	C C	G G	A A	A A	T T	G G	G G	T T	A A	C C	G G	A A	G G	G G	C C	A A	T T	G G	C C	C C	T T	G G	T T	T T	C C	A A	A A	G G	G G	G G	A A	C C	C C	A A	A A	G G	C C	T T	A A	A A	T T	T T	G G	A A	C C	T T	A A	G G	C C	C C	T T	C C	G G	A A	T T	C C	C C	C C	A A	T T	G G	G G	C T	T T	A A	G G	C C	T T	A A	A A	A A	C C	A A	A A	T T	T T	C C	G G	C C	A A	C C	A A	T T	A A	G G	T T	C C	T T	T T	C C	A A	A A	C C	G G	T T	G G	A A	T T	C C	A A	C C	G G	0 0	C C	T T	T T	C C	G G	T T	T T	A A	C C	C C	G G	T T	C C	C C	A A	C C	G G	C C	T T	C C	C C	T T	A A	T T	G G	T T	A A	G G	G G	A A	T T	T T	C C	G G	A A	G G	G G	C C	T T	G G	G G	T T	C C	C C	A A	T T	A A	G G	G G	T T	T T	G G	A A	A A	A A	A A	C C	C C	C C	C C	0 0	0 0	G G	T T	C C	0 0	0 0	0 0	0 0	0 0	0 0	0 0	G G	T T	G G	T T	T T	G G	T T	C C	C C	C C	G G	C C	C C	G G	A A	A A	C C	C C	G G	G G	C C	T T	T T	C C	C C	A A	C C	T T	A A	T T	A A	T T	A A	T T	T T	G G	T T	T T	0 0	T T	G G	T T	G G	T T	T T	A A	C C	T T	G G	A A	G G	T T	A A	G G	G G	A A	G G	C C	G G	T T	A A	G G	G G	G G	T T	T T	A A	C C	C C	A A	G G	A A	T T	A A	C C	T T	T T	C C	T T	G G	G G	G G	T T	T T	A A	A A	G G	G G	A A	C C	A A	T T	T T	G G	A A	C C	T T	T T	G G	T T	C C	T T	A A	A A	T T	C C	A A	A A	A A	A A	C C	G G	T T	A A	A A	T T	G G	G G	G G	C C	A A	C C	C C	C C	A A	T T	C C	G G	G G	C C	G G	C C	T T	C C	T T	C C	A A	G G	C C	T T	G G	T T	A A	T T	C C	A A	A A	A A	C C	G G	A A	A A	A A	C C	A A	T T	A A	T T	G G	G G	T T	T T	T T	T T	A A	A A	A A	G G	G G	A A	A A	C C	G G	T T	C C	A A	G G	C C	C T	T T	T T	T T	A A	A A	C C	T T	A A	A A	T T	T T	G G	T T	T T	A A	A A	A A	T T	G G	T T	G G	C C	A A	G G	C C	C C	C C	G G	0 0	0 0	A A	0 0	0 0	0 0	T T	G G	A A	G G	G G	T T	C C	A A	A A	C C	T T	C C	T T	G G	T T	G G	A A	A A	A A	C C	G G	A A	G G	G G	C C	A A	C C	A A	C C	C C	G G	A A	C C	A A	G G	A A	T T	C C	A A	A A	G G	A A	A A	G G	A A	T T	G G	G G	G G	A A	T T	C C	T T	T T	T T	C C	T T	T T	T T	T T	T T	C C	G G	A A	T T	A A	A A	G G	T T	A A	G G	T T	C C	T T	A A	C C	C C	A A	T T	A A	A A	C C	A A	A A	T T	T T	A A	C C	T T	A A	G G	T T	T T	T T	T T	T T	A A	C C	C C	G G	G G	A A	C C	C C	T T	A A	C C	G G	C C	G G	A A	T T	T T	C C	T T	A A	T T	G G	A A	T T	T T	A A	C C	G G	C C	C C	A A	C C	A A	T T	T T	T T	C C	T T	C C	A A	C C	T T	A A	T T	C C	T T	T T	T T	A A	T T	T T	C C	T T	A A	T T	G G	G G	C C	G G	C C	T T	C C	C C	A A	A A	A A	C C	T T	C C	T T	G G	G G	A A	C C	T T	T T	C C	C C	T T	G G	G G	G G	G G	C C	T T	G G	G G	G G	C C	G G	T T	C C	G G	C C	G G	T T	G G	T T	A A	T T	G G	A A	C C	G G	C C	T T	G G	G G	C C	A A	G G	T T	C C	C C	T T	C C	G G	G G	T T	G G	C C	T T	G G	A A	C C	G G	C C	C C	C C	A A	T T	T T	G G	0 0	C C	C C	A A	C C	G G	C C	G G	C C	C C	C C	T T	G G	G G	A A	G G	A A	T T	A A	C C	G G	T T	A A	A A	G G	C C	C C	C C	T T	T T	T T	G G	A A	C C	C C	G G	A A	G G	C C	G G	A A	G G	C C	0 0	0 0	0 0	C C	G G	C C	G G	C C	T T	C C	T T	G G	T T	T T	T T	T T	G G	T T	G G	A A	C C	T T	G G	T T	A A	C C	A A	G G	T T	T T	T T	T T	T T	T T	C C	G G	T T	T T	C C	C C	C C	C C	G G	T T	A A	A A	A A	T T	T T	A A	A A	A A	G G	C C	G G	0 0	T T	A A	A A	C C	T T	G G	G G	G G	A A	G G	T T	C C	A A	G G	C C	A A	T T	T T	A A	T T	G G	G G	T T	G G	A A	A A	G G	A A	C C	C C	C C	G G	C C	G G	C C	G G	A A	G G	A A	C C	A A	G G	G G	A A	C C	C C	T T	T T	C C	G G	G G	C C	T T	T T	C C	G G	G G	A A	A A	T T	T T	G G	A A	A A	T T	T T	C C	A A	C C	G G	T T	A A	T T	A A	C C	T T	T T	T T	T T	C C	C C	A A	C C	A A	G G	G G	G G	T T	T T	T T	A A	T T	T T	A A	C C	G G	T T	T T	T T	T T	C C	T T	C C	A A	A A	T T	C C	A A	G G	G G	T T	G G	T T	G G	G G	A A	C C	A A	G G	C C	A A	A A	G G	G G	A A	A A	C C	G G	A A	G G	A A	G G	A A	T T	A A	T T	T T	A A	C C	T T	T T	A A	A A	T T	A A	T T	A A	T T	C C	T T	G G	T T	T T	T T	G G	C C	T T	A A	C C	T T	T T	G G	G G	T T	C C	T T	C C	T T	T T	A A	C C	A A	C C	G G	G G	C C	A A	G G	A A	A A	G G	G G	G G	T T	C C	C C	A A	C C	G G	T T	G G	C C	T T	T T	G G	A A	C C	C C	C C	G G	A A	A A	T T	C C	G G	C C	C C	T T	G G	A A	T T	T T	A A	G G	G G	C C	G G	T T	A A	T T	C C	A A	T T	T T	C C	G G	T T	C C	A A	C C	A A	G G	T T	A A	C C	T T	A A	G G	G G	C C	T T	T T	G G	T T	C C	G G	T T	A A	T T	A A	A A	A A	C C	A A	C C	A A	T T	T T	T T	C C	T T	A A	T T	T T	C C	T T	T T	G G	T T	C C	G G	G G	G G	A A	T T	T T	A A	G G	T T	G G	A A	G G	T T	C C	T T	C C	T T	G G	A A	G G	G G	T T	C C	A A	A A	C C	C C	A A	T T	G G	T T	T T	A A	T T	C C	G G	A A	A A	T T	T T	T T	G G	G G	A A	A A	G G	A A	G G	T T	G G	G G	T T	T T	T T	G G	T T	A A	A A	A A	A A	T T	T T	T T	C C	C C	A A	A A	T T	C C	G G	A A	G G	T T	T T	G G	T T	T T	T T	T T	A A	A A	T T	A A	A A	A A	A A	C C	A A	C C	C C	A A	C C	C C	G G	T T	T T	C C	T T	T T	C C	C C	C C	A A	C C	T T	G G	C C	T T	G G	G G	C C	A A	G G	T T	A A	A A	A A	G G	G G	G G	C C	C C	T T	T T	A A	T T	T T	A A	A A	T T	T T	T T	T T	A A	C C	T T	T T	A A	G G	A A	T T	A A	T T	A A	T T	T T	A A	G G	T T	T T	T T	C C	C C	A A	C C	T T	T T	C C	T T	A A	G G	G G	T T	A A	A A	T T	G G	A A	G G	A A	G G	T T	T T	A A	T T	C C	A A	G G	A A	C C	G G	A A	G G	C C	T T	T T	A A	T T	G G	T T	T T	A A	C C	T T	T T	T T	T T	C C	A A	G G	G G	T T	A A	G G	C C	T T	A A	A A	T T	T T	A A	G G	G G	A A	G G	A A	G G	T T	T T	A A	A A	C C	A A	T T	T T	G G	A A	T T	C C	C C	G G	G G	C C	A A	C C	T T	A A	G G	A A	T T	G G	G G	A A	A A	C C	C C	A A	T T	G G	A A	C C	A A	C C	C C	C C	C C	G G	T T	A A	A A	T T	G G	T T	A A	T T	T T	A A	G G	A A	A A	A A	A A	A A	A A	C C	C C	A A	G G	A A	A A	C C	G G	G G	G G	C C	T T	G G	A A	A A	T T	C C	C C	T T	T T	C C	A A	A A	A A	T T	A A	T T	G G	A A	T T	A A	A A	C C	T T	T T	C C	T T	G G	T T	C C	G G	G G	A A	T T	A A	C C	T T	G G	A A	T T	A A	A A	A A	A A	T T	C C	A A	T T	T T	A A	A A	A A	T T	A A	T T	A A	A A	G G	A A	T T	A A	C C	T T	C C	A A	A A	A A	A A	A A	G G	T T	A A	T T	C C	G G	T T	G G	T T	G G	G G	T T	A A	G G	T T	G G	T T	A A	C C	A A	G G	G G	A A	A A	T T	A A	T T	A A	A A	A A	C C	T T	A A	A A	T T	A A	C C	T T	T T	G G	A A	G G	C C	C C	C C	C C	C C	T T	T T	T T	A A	C C	T T	C C	A A	G G	T T	G G	C C	T T	T T	T T	A A	T T	T T	T T	G G	A A	C C	C C	A A	A A	T T	G G	G G	T T	A A	A A	A A	T T	C C	C C	A A	A A	T T	T T	G G	C C	T T	A A	A A	T T	A A	C C	G G	C C	A A	G G	T T	C C	T T	C C	T T	T T	T T	G G	G G	T T	C C	A A	T T	A A	G G	A A	A A	T T	C C	C C	G G	G G	A A	T T	A A	A A	C C	G G	A A	C C	C C	G G	T T	G G	A A	T T	T T	T T	G G	A A	G G	C C	A A	G G	A A	G G	T T	G G	C C	T T	T T	T T	C C	C C	G G	G G	G G	T T	A A	A A	A A	A A	T T	C C	T T	A A	A A	G G	C C	A A	G G	A A	A A	G G	G G	T T	A A	G G	C C	T T	T T	C C	A A	G G	A A	A A	A A	G G	A A	A A	G G	T T	T T	G G	A A	T T	A A	G G	C C	T T	G G	G G	A A	G G	C C	C C	C C	T T	T T	C C	T T	C C	G G	A A	C C	T T	G G	C C	T T	G G	C C	A A	A A	A A	A A	T T	C C	G G	G G	G G	C C	A A	A A	G G	T T	T T	G G	T T	C C	A A	C C	A A	A A	A A	C C	A A	T T	A A	T T	C C	G G	C C	A A	A A	G G	T T	T T	G G	G G	T T	A A	A A	G G	C C	T T	A A	A A	T T	T T	A A	C C	A A	G G	C C	A A	A A	C C	T T	T T	T T	A A	G G	T T	G G	A A	T T	G G	C C	C C	A A	A A	C C	T T	C C	T T	T T	A A	A A	A A	T T	A A	T T	G G	G G	A A	T T	C C	T T	C C	G G	G G	C C	A A	A A	G G	G G	A A	G G	G G	T T	A A	A A	G G	G G	G G	A A	T T	C C	T T	T T	T T	C C	T T	A A	T T	C C	C C	T T	T T	T T	T T	A A	T T	A A	G G	A A	G G	G G	T T	A A	T T	G G	T T	A A	C C	T T	C C	A A	G G	G G	T T	C C	G G	G G	T T	G G	G G	A A	C C	A A	T T	G G	T T	C C	G G	G G	G G	C C	T T	A A	A A	T T	A A	A A	T T	C C	G G	G G	T T	A A	T T	G G	T T	T T	C C	C C	A A	A A	A A	T T	A A	T T	A A	C C	A A	G G	T T	C C	C C	A A	T T	A A	T T	A A	T T	C C	G G	A A	A A	C C	C C	T T	T T	A A	C C	T T	A A	C C	A A	A A	C C	A A	T T	C C	G G	G G	A A	C C	C T	A A	G G	C C	T T	T T	A A	C C	C C	G G	A A	G G	G T	C C	A A	C C	A A	G G	C C	C C	T T	T T	A A	G G	G G	G G	A A	T T	C C	T T	A A	G G	G G	T T	C C	A A	G G	A T	C C	G G	C C	T T	A A	A A	A A	C C	G G	T T	C C	T T	C C	A A	A A	T T	T T	A A	T T	G G	T T	C C	C C	G G	C C	G G	T T	C C	G G	A A	T T	C C	T T	C C	A A	G G	G G	A A	G G	G G	A A	T T	T T	C C	A A	C C	A A	T T	A A	A A	A A	G G	A A	T T	A A	A A	G G	C C	T T	G G	G G	T T	T T	G G	G G	A A	G G	C C	G G	A A	G G	C C	T T	A A	T T	A A	T T	A A	A A	T T	A A	A A	T T	T T	T T	C C	G G	G G	T T	G G	G G	C C	T T	C C	C C	A A	C C	T T	A A	T T	T T	T T	A A	A A	G G	G G	C C	C C	G G	A A	G G	G G	T T	T T	G G	T T	T T	G G	T T	A A	C C	T T	T T	G G	T T	G G	A A	G G	C C	G G	G G	T T	A A	A A	G G	G G	G G	T T	C C	C C	G G	T T	G G	A A	T T	C C	A A	G G	A A	G G	G G	A A	G G	A A	G G	G G	A A	C C	A A	A A	C C	C C	T T	A A	C C	C C	G G	C C	G G	A A	G G	T T	G G	T T	G G	A A	T T	G G	T T	G G	C C	C C	T T	A A	T T	G G	C C	G G	A A	G G	C C	C C	G G	C C	C C	G G	G G	G G	C C	G G	C C	G G	A A	G G	0 0	T T	C C	A A	C C	C C	A A	C C	A A	T T	C C	G G	T T	C C	A A	A A	T T	T T	T T	T T	T T	T T	C C	A A	G G	C C	T T	A A	T T	A A	G G	T T	G G	A A	T T	C C	T T	G G	G G	G G	T T	A A	G G	T T	A A	A A	G G	C C	A A	A A	G G	T T	G G	C C	A A	C C	T T	T T	C C	T T	C C	T T	T T	C C	G G	T T	C C	G G	T T	T T	C C	C C	T T	G G	T T	C C	C C	A A	G G	T T	A A	C C	G G	C C	A A	A A	G G	A A	A A	G G	A A	A A	G G	A A	T T	C C	C C	A A	T T	C C	A A	A A	T T	G G	A A	A A	T T	G G	G G	G G	G G	C C	A A	C C	G G	T T	A A	A A	A A	T T	A A	C C	T T	T T	C C	A A	T T	T T	T T	T T	T T	C C	T T	C C	C C	A A	T T	G G	T T	T T	G G	T T	C C	G G	G G	A A	C C	T T	A A	A A	G G	C C	G G	C C	C C	A A	A A	C C	C C	G G	A A	A A	C C	T T	C C	A A	C C	A A	C C	G G	T T	A A	G G	C C	C C	C C	C C	A A	A A	C C	A A	A A	A A	C C	A A	A A	A A	G G	T T	C C	A A	G G	A A	T T	C C	C C	G G	A A	C C	A A	A A	A A	A A	G G	A A	A A	G G	A A	C C	T T	A A	T T	T T	A A	G G	T T	A A	C C	T T	C C	A A	A A	T T	T T	0 0	C C	T T	A A	T T	C C	A A	T T	T T	C C	C C	G G	A A	A A	A A	T T	T T	G G	C C	T T	A A	A A	A A	A A	T T	A A	T T	A A	A A	A A	C C	A A	A A	T T	A A	A A	T T	T T	C C	A A	G G	G G	C C	A A	T T	T T	C C	A A	G G	T T	T T	A A	G G	C C	C C	T T	G G	C C	G G	A A	A A	T T	G G	0 0	C C	A A	T T	T T	G G	C C	C C	C C	T T	G G	T T	C C	T T	C C	C C	G G	A A	T T	C C	C C	A A	C C	C C	A A	G G	A A	T T	C C	G G	T T	G G	T T	A A	T T	T T	A A	A A	G G	T T	C C	A A	A A	A A	C C	T T	A A	G G	C C	C C	A A	T T	G G	G G	A A	A A	T T	A A	T T	G G	G G	T T	A A	A A	G G	G G	C C	A A	G G	G G	C C	C C	C C	G G	A A	T T	A A	C C	C C	A A	T T	T T	A A	T T	G G	A A	T T	T T	G G	T T	A A	C C	G G	T T	T T	T T	T T	T T	A A	G G	A A	A A	C C	A A	C C	T T	G G	T T	C C	A A	T T	G G	A A	C C	A A	G G	A A	T T	C C	G G	T T	G G	C C	T T	C C	C C	A A	T T	T T	T T	A A	T T	T T	G G	C C	T T	G G	G G	T T	0 0	0 0	0 0	0 0	0 0	T T	G G	0 0	T T	G G	T T	G G	C C	A A	T T	A A	A A	T T	A A	A A	G G	G G	T T	T T	G G	T T	C C	G G	A A	T T	G G	T T	G G	C C	G G	A A	T T	C C	G G	C C	A A	A A	G G	T T	C C	C C	G G	C C	A A	A A	G G	A A	C C	T T	T T	G G	C C	T T	T T	A A	T T	A A	G G	T T	G G	T T	A A	T T	C C	A A	C C	T T	G G	A A	C C	A A	C C	C C	A A	A A	A A	C C	A A	A A	G G	A A	0 0	G G	A A	C C	A A	T T	T T	T T	G G	C C	T T	A A	C C	A A	A A	A A	A A	G G	C C	C C	A A	A A	A A	A A	A A	A A	T T	T T	G G	T T	C C	A A	T T	A A	G G	T T	G G	G G	T T	A A	T T	A A	T T	A A	G G	A A	A A	C C	G G	C C	A A	G G	A A	G G	T T	C C	A A	C C	A A	T T	T T	A A	G G	G G	T T	T T	A A	G G	G G	A A	T T	A A	G G	G G	C C	A A	C C	A A	A A	G G	A A	A A	C C	C C	T T	A A	A A	T T	T T	G G	C C	T T	A A	C C	C C	A A	C C	G G	T T	C C	G G	T T	A A	G G	G G	C C	C C	C C	A A	G G	C C	A A	T T	A A	G G	C C	A A	C C	T T	C C	T T	C C	T T	A A	T T	A A	G G	T T	G G	A A	A A	T T	A A	T T	G G	A A	C C	A A	A A	G G	C C	C C	C C	G G	A A	C C	G G	A A	G G	T T	A A	G G	A A	A A	G G	G G	A A	A A	T T	T T	A A	C C	T T	T T	T T	A A	G G	C C	G G	G G	T T	A A	C C	A A	A A	A A	T T	T T	A A	C C	C C	A A	T T	T T	C C	C C	T T	G G	T T	T T	C C	A A	G G	G G	C C	T T	T T	G G	C C	T T	C C	A A	C C	A A	G G	G G	C C	G G	C C	A A	T T	G G	A A	T T	C C	G G	T T	A A	C C	T T	T T	T T	A A	A A	A A	C C	G G	A A	A A	C C	A A	A A	T T	T T	A A	A A	T T	A A	T T	T T	A A	G G	T T	G G	T T	C C	T T	T T	T T	A A	T T	C C	T T	C C	A A	G G	C C	A A	A A	0 0	A A	A A	T T	T T	C C	G G	C C	G G	T T	A A	G G	T T	A A	C C	A A	A A	G G	A A	C C	T T	C C	T T	G G	A A	G G	G G	C C	C C	T T	A A	A A	A A	T T	T T	A A	0 0	G G	A A	G G	A A	C C	G G	A A	A A	T T	C C	A A	C C	A A	G G	A A	T T	G G	C C	T T	G G	T T	T T	G G	G G	C C	G G	0 0	0 0	C C	A A	T T	G G	T T	C C	C C	G G	G G	G G	G G	G G	G G	T T	G G	C C	C C	A A	T T	T T	T T	C C	C C	A A	G G	A A	G G	T T	T T	G G	T T	G G	G G	A A	A A	G G	T T	T T	T T	G G	C C	T T	T T	G G	G G	0 0	G G	T T	A A	A A	C C	C C	C C	T T	T T	T T	A A	A A	0 0	0 0	C C	T T	A A	G G	A A	A A	G G	G G	G G	C C	G G	A A	G G	A A	A A	T T	C C	G G	G G	A A	T T	T T	T T	A A	A A	T T	T T	C C	G G	G G	C C	C C	C C	T T	C C	G G	G G	C C	T T	A A	A A	A A	G G	T T	C C	G G	C C	A A	A A	C C	A A	T T	T T	A A	C C	G G	G G	A A	T T	A A	A A	C C	A A	G G	C C	C C	G G	A A	T T	T T	C C	C C	A A	A A	A A	C C	T T	T T	A A	C C	A A	G G	A A	T T	T T	G G	G G	A A	G G	C C	C C	T T	T T	A A	A A	T T	G G	G G	G G	C C	A A	G G	C C	C C	C C	T T	G G	T T	G G	T T	C C	T T	C C	G G	C C	G G	T T	G G	C C	C C	C C	G G	G G	T T	G G	A A	C C	C C	A A	T T	T T	A A	C C	T T	A A	G G	G G	A A	A A	A A	C C	C C	A A	T T	A A	T T	G G	G G	C C	A A	C C	C C	G G	C C
P83	P83	0	0	0	-9	G G	C C	G G	G G	A A	A A	T T	A A	A A	A A	T T	T T	C C	T T	A A	A A	G G	A A	A A	C C	G G	A A	C C	T T	T T	A A	A A	A A	A A	C C	T T	A A	C C	C C	G G	G G	T T	T T	T T	C C	G G	A A	C C	G G	A A	A A	T T	G G	T T	T T	G G	C C	G G	A A	G G	T T	A A	A A	T T	G G	C C	C C	G G	A A	G G	G G	G G	G G	C C	A A	A A	C C	T T	C C	C C	T T	A A	C C	A A	G G	G G	G G	C C	C C	A A	G G	G G	A A	T T	A A	C C	T T	T T	A A	T T	C C	C C	T T	T T	C C	A A	G G	T T	A A	T T	A A	G G	G G	G G	A A	T T	A A	A A	A A	A A	C C	G G	C C	C C	T T	A A	T T	C C	C C	G G	T T	A A	T T	G G	T T	C C	G G	T T	G G	A A	G G	A A	C C	A A	T T	G G	T T	G G	A A	C C	T T	C C	T T	A A	A A	C C	G G	G G	T T	A A	G G	T T	G G	G G	G G	C C	A A	A A	C C	C C	G G	A A	A A	G G	A A	C C	G G	A A	T T	C C	T T	A A	G G	G G	T T	G G	A A	G G	T T	A A	T T	T T	A A	A A	A A	G G	A A	G G	A A	A A	T T	C C	T T	A A	T T	T T	A A	T T	A A	A A	C C	C C	G G	T T	C C	T T	G G	A A	A A	A A	C C	G G	C C	C C	G G	A A	T T	C C	T T	T T	C C	T T	G G	T T	C C	A A	G G	C C	G G	G G	G G	C C	T T	T T	A A	C C	T T	T T	C C	G G	G G	T T	C C	G G	C C	T T	A A	G G	T T	T T	A A	C C	C C	C C	C C	A A	T T	C C	A A	A A	T T	G G	C C	G G	A A	G G	T T	T T	G G	A A	C C	A A	T T	T T	T T	A A	C C	C C	C C	A A	A A	A A	T T	T T	C C	G G	A A	A A	0 0	G G	A A	A A	G G	A A	A A	A A	A A	C C	A A	A A	G G	0 0	T T	G G	T T	G G	T T	T T	G G	A A	A A	T T	T T	C C	T T	A A	G G	C C	T T	T T	C C	T T	T T	G G	C C	A A	G G	G G	G G	C C	G G	G G	A A	0 0	A A	A A	A A	G G	A A	C C	C C	A A	T T	C C	T T	A A	C C	C C	C C	C C	T T	A A	T T	A A	T T	A A	A A	T T	C C	A A	T T	G G	T T	A A	C C	T T	G G	T T	A A	T T	A A	A A	T T	G G	A A	C C	A A	A A	C C	C C	A A	G G	C C	T T	G G	A A	A A	C C	C C	T T	T T	C C	T T	G G	C C	A A	T T	T T	T T	G G	G G	T T	0 0	T T	T T	T T	C C	A A	C C	C C	G G	C C	C C	T T	T T	C C	T T	C C	G G	A A	A A	A A	T T	C C	C C	T T	C C	A A	A A	A A	C C	C C	A A	T T	A A	T T	A A	T T	T T	C C	A A	T T	T T	G G	A A	A A	A A	C C	T T	A A	A A	G G	C C	A A	T T	A A	G G	G G	A A	T T	T T	A A	A A	G G	C C	T T	A A	T T	A A	C C	G G	T T	T T	G G	T T	T T	G G	T T	G G	T T	T T	G G	A A	C C	T T	C C	T T	C C	T T	G G	C C	G G	G G	T T	A A	C C	A A	T T	C C	T T	T T	G G	A A	T T	C C	C C	G G	T T	A A	T T	G G	T T	A A	T T	G G	A A	C C	C C	T T	T T	T T	T T	A A	T T	A A	T T	A A	C C	C C	A A	C C	G G	G G	T T	G G	T T	A A	A A	G G	T T	G G	G G	A A	T T	C C	T T	C C	G G	C C	A A	C C	A A	T T	G G	A A	C C	A A	T T	C C	C C	A A	T T	T T	A A	T T	C C	T T	T T	T T	A A	G G	T T	T T	C C	A A	A A	G G	T T	G G	C C	C C	C C	C C	C C	T T	A A	C C	T T	A A	G G	A A	A A	T T	G G	A A	T T	A A	A A	G G	C C	T T	A A	G G	T T	A A	G G	A A	G G	T T	T T	C C	C C	G G	C C	A A	A A	T T	A A	T T	C C	G G	G G	C C	A A	C C	T T	A A	G G	C C	C C	C C	G G	A A	A A	A A	G G	C C	A A	C C	A A	C C	A A	C C	G G	0 0	G G	G G	A A	C C	G G	G G	A A	G G	T T	T T	T T	0 0	G G	G G	A A	C C	C C	T T	G G	C C	A A	C C	T T	A A	A A	T T	C C	C C	C C	G G	A A	C C	T T	T T	A A	A A	C C	C C	G G	T T	A A	A A	G G	A A	T T	A A	G G	C C	T T	T T	C C	G G	T T	A A	T T	C C	C C	G G	G G	A A	A A	A A	A A	G G	T T	T T	A A	C C	C C	T T	C C	C C	C C	T T	T T	G G	A A	C C	C C	T T	T T	C C	A A	C C	T T	C C	C C	C C	G G	G G	G G	T T	G G	A A	T T	T T	G G	G G	T T	T T	A A	G G	T T	A A	A A	0 0	A A	C C	T T	A A	G G	T T	C C	A A	G G	G G	C C	C C	G G	T T	C C	T T	T T	T T	G G	A A	T T	C C	C C	A A	A A	G G	G G	C C	A A	C C	G G	T T	T T	A A	A A	C C	C C	T T	C C	G G	T T	A A	T T	C C	T T	G G	G G	T T	G G	T T	A A	C C	C C	T T	A A	C C	C C	G G	G G	C C	C C	A A	C C	G G	C C	G G	A A	C C	C C	A A	C C	G G	G G	A A	G G	T T	G G	A A	T T	A A	T T	G G	C C	A A	A A	T T	C C	A A	A A	A A	A A	T T	G G	G G	T T	T T	G G	G G	C C	A A	G G	G G	T T	G G	G G	G G	C C	G G	T T	G G	A A	C C	T T	T T	A A	G G	T T	T T	T T	A A	T T	A A	A A	T T	A A	G G	G G	A A	T T	T T	A A	A A	G G	A A	C C	G G	A A	C C	A A	G G	G G	A A	C C	T T	G G	G G	C C	C C	A A	A A	G G	A A	T T	A A	C C	T T	A A	C C	T T	A A	T T	A A	T T	T T	G G	T T	T T	C C	T T	A A	C C	G G	A A	T T	G G	A A	T T	C C	C C	A A	T T	T T	A A	A A	A A	T T	A A	A A	A A	C C	T T	G G	A A	T T	T T	T T	T T	A A	T T	A A	G G	G G	C C	A A	A A	A A	G G	A A	A A	A A	A A	A A	C C	G G	C C	G G	A A	C C	G G	0 0	A A	G G	T T	C C	T T	A A	G G	T T	C C	C C	G G	C C	T T	T T	A A	T T	G G	T T	C C	T T	G G	A A	C C	C C	T T	C C	T T	G G	A A	G G	C C	A A	T T	C C	G G	A A	G G	A A	A A	C C	A A	C C	T T	A A	C C	A A	G G	C C	T T	A A	T T	A A	C C	A A	T T	G G	G G	C C	C C	A A	G G	A A	C C	G G	G G	T T	G G	A A	A A	A A	A A	G G	T T	A A	G G	G G	A A	G G	A A	T T	A A	G G	A A	A A	T T	C C	G G	T T	G G	G G	G G	T T	A A	G G	G G	T T	T T	A A	A A	A A	A A	C C	C C	T T	A A	G G	A A	T T	C C	G G	G G	A A	A A	A A	C C	C C	C C	A A	T T	A A	C C	G G	T T	C C	A A	A A	T T	T T	T T	T T	A A	C C	C C	A A	C C	G G	T T	C C	C C	T T	A A	G G	A A	A A	A A	G G	A A	T T	A A	A A	G G	A A	A A	A A	C C	A A	A A	G G	A A	C C	C C	A A	T T	A A	G G	A A	T T	A A	T T	C C	G G	A A	T T	G G	C C	T T	C C	C C	G G	A A	A A	T T	G G	G G	T T	T T	G G	C C	T T	A A	A A	G G	A A	G G	T T	T T	A A	A A	G G	T T	T T	T T	A A	C C	G G	C C	G G	T T	C C	G G	A A	T T	T T	T T	A A	T T	A A	C C	C C	T T	A A	T T	A A	A A	A A	A A	T T	A A	A A	C C	A A	A A	C C	T T	C C	T T	T T	G G	T T	T T	G G	T T	T T	C C	T T	T T	A A	T T	C C	C C	T T	C C	A A	A A	A A	G G	C C	G G	A A	A A	T T	A A	C C	G G	G G	C C	G G	G G	A A	A A	C C	G G	C C	T T	C C	T T	A A	G G	T T	G G	C C	C C	A A	T T	C C	A A	T T	T T	G G	T T	C C	C C	A A	G G	G G	C C	A A	C C	G G	A A	A A	C C	T T	C C	C C	A A	C C	G G	T T	A A	G G	T T	A A	A A	G G	T T	T T	C C	T T	C C	C C	G G	C C	T T	0 0	G G	C C	T T	T T	G G	A A	C C	A A	G G	A A	T T	G G	T T	G G	A A	T T	T T	T T	A A	C C	T T	G G	T T	T T	G G	T T	C C	A A	G G	C C	A A	T T	T T	C C	C C	T T	T T	A A	T T	A A	A A	A A	C C	C C	C C	C C	T T	C C	C C	C C	A A	C C	G G	C C	A A	G G	A A	T T	T T	A A	C C	A A	G G	G G	T T	A A	T T	A A	T T	A A	T T	T T	T T	C C	T T	C C	G G	A A	G G	T T	C C	C C	C C	A A	A A	T T	A A	G G	G G	A A	G G	G G	T T	T T	A A	C C	C C	G G	G G	A A	G G	T T	A A	T T	A A	G G	C C	G G	C C	G G	A A	T T	C C	A A	G G	G G	T T	A A	C C	T T	A A	T T	G T	A A	G G	G G	G G	A A	T T	A A	T T	T T	G G	G G	A A	T T	C C	T T	T T	A A	C C	T T	A A	T T	A A	C C	A A	T T	A A	A A	T T	T T	T T	C C	A A	C C	T T	A A	G G	A A	T T	C C	T T	A A	G G	A A	G G	T T	A A	A A	T T	A A	T T	G G	T T	A A	G G	T T	T T	G G	A A	T T	C C	A A	T T	A A	C C	G G	T T	A A	A A	G G	T T	A A	G G	T T	C C	A A	A A	T T	A A	C C	T T	C C	A A	T T	T T	T T	C C	G G	A A	T T	C C	T T	G G	A A	A A	A A	G G	A A	T T	G G	A A	G G	A A	G G	T T	G G	C C	C C	A A	A A	G G	T T	G G	T T	G G	C C	A A	T T	A A	T T	C C	A A	T T	G G	C C	A A	C C	G G	T T	C C	A A	C C	T T	G G	G G	G G	G G	T T	C C	G G	A A	C C	C C	A A	C C	A A	A A	G G	A A	T T	A A	C C	C C	C C	G G	G G	A A	G G	A A	C C	C C	G G	C C	G G	G G	G G	C C	G G	C C	G G	A A	G G	G G	A A	G G	G G	T T	A A	C C	A A	G G	T T	T T	T T	A A	C C	G G	T T	C C	G G	T T	T T	T T	G G	C C	C C	G G	G G	T T	T T	A A	G G	T T	G G	C C	A A	A A	C C	C C	G G	G G	T T	T T	T T	T T	T T	T T	T T	A A	A A	T T	A A	T T	C C	T T	A A	G G	A A	G G	C C	T T	T T	T T	T T	G G	C C	G G	A A	A A	T T	C C	A A	C C	A A	G G	C C	A A	A A	G G	G G	T T	A A	T T	C C	A A	G G	A A	C C	G G	C C	G G	C C	G G	A A	G G	C C	C C	G G	A A	T T	T T	A A	T T	C C	T T	T T	T T	T T	T T	T T	C C	T T	A A	A A	A A	A A	C C	C C	G G	T T	T T	A A	A A	A A	A A	G G	G G	G G	A A	A A	T T	A A	A A	G G	G G	C C	C C	C C	G G	C C	T T	A A	T T	G G	A A	T T	A A	C C	T T	C C	A A	G G	C C	G G	A A	G G	G G	A A	C C	C C	A A	C C	A A	A A	C C	T T	C C	T T	T T	A A	A A	G G	G G	T T	C C	G G	A A	C C	G G	T T	T T	A A	C C	C C	T T	A A	G G	A A	A A	T T	G G	G G	T T	T T	G G	G G	A A	C C	T T	C C	T T	T T	A A	A A	A A	T T	C C	A A	A A	T T	G G	A A	A A	A A	C C	A A	A A	C C	T T	C C	T T	A A	G G	T T	G G	A A	G G	C C	A A	T T	A A	G G	T T	A A	T T	C C	C C	T T	T T	A A	A A	T T	A A	A A	G G	A A	C C	C C	G G	A A	A A	T T	A A	T T	A A	A A	A A	T T	T T	A A	T T	A A	C C	C C	A A	G G	G G	G G	C C	T T	T T	C C	A A	A A	C C	A A	C C	G G	C C	G G	G G	T T	G G	A A	G G	G G	C C	A A	G G	C C	T T	T T	T T	A A	C C	T T	C C	A A	T T	A A	T T	A A	T T	T T	C C	A A	A A	A A	A A	G G	T T	C C	G G	C C	C C	A A	T T	A A	C C	C C	A A	C C	T T	G G	T T	C C	C C	T T	T T	A A	C C	C C	C C	T T	A A	T T	A A	A A	G G	T T	T T	T T	A A	A A	A A	A A	A A	A A	T T	T T	G G	A A	T T	A A	A A	A A	A A	T T	A A	T T	A A	C C	T T	C C	T T	G G	A A	T T	A A	G G	G G	C C	G G	T T	T T	A A	T T	A A	T T	C C	C C	C C	C C	C C	T T	T T	A A	C C	A A	G G	T T	A A	C C	C C	G G	C C	C C	C C	C C	C C	G G	G G	A A	T T	C C	T T	G G	C C	G G	G G	T T	T T	A A	A A	G G	C C	G G	C C	A A	A A	T T	T T	G G	A A	T T	C C	A A	G G	A A	T T	C C	T T	A A	G G	G G	G G	C C	A A	G G	C C	T T	A A	A A	T T	T T	T T	T T	G G	T T	A A	A A	T T	T T	T T	A A	G G	A A	T T	A A	C C	G G	A A	G G	G G	A A	A A	G G	C C	A A	A A	C C	T T	C C	T T	G G	C C	A A	T T	A A	T T	C C	T T	C C	C C	G G	T T	G G	T T	T T	A A	T T	C C	T T	C C	C C	G G	G G	C C	C C	G G	T T	C C	A A	C C	C C	G G	T T	C C	C C	A A	A A	A A	G G	C C	G G	C C	T T	G G	A A	A A	G G	A A	A A	G G	C C	C C	C C	G G	A A	T T	T T	G G	T T	C C	T T	C C	T T	G G	C C	C C	A A	G G	C C	T T	C C	G G	T T	T T	C C	T T	G G	G G	A A	A A	G G	C C	T T	T T	A A	C C	T T	C C	A A	T T	T T	A A	A A	A A	G G	C C	G G	A A	A A	T T	A A	C C	T T	A A	A A	A A	A A	G G	A A	T T	G G	A A	T T	C C	G G	C C	A A	G G	T T	T T	T T	T T	T T	C C	T T	A A	C C	A A	C C	G G	C C	T T	A A	G G	T T	T T	T T	C C	C C	T T	G G	C C	C C	G G	T T	T T	C C	G G	T T	C C	G G	A A	T T	A A	A A	A A	G G	A A	G G	A A	A A	A A	A A	T T	A A	C C	G G	T T	C C	T T	A A	A A	C C	C C	T T	T T	T T	T T	G G	A A	C C	T T	T T	C C	A A	C C	A A	C C	T T	T T	A A	T T	T T	A A	G G	A A	T T	G G	T T	C C	G G	C C	G G	C C	G G	A A	A A	C C	T T	A A	A A	G G	A A	T T	A A	G G	A A	T T	A A	C C	T T	C C	T T	T T	T T	G G	C C	T T	A A	A A	T T	T T	A A	C C	C C	C C	C C	T T	G G	G G	T T	A A	T T	A A	C C	C C	T T	T T	G G	T T	A A	C C	T T	C C	G G	C C	T T	A A	T T	G G	T T	A A	T T	A A	A A	A A	G G	G G	A A	A A	G G	G G	G G	G G	C C	C C	C C	A A	G G	C C	G G	G G	T T	T T	C C	A A	C C	T T	G G	T T	T T	T T	C C	T T	C C	T T	G G	T T	C C	T T	C C	T T	A A	T T	C C	C C	A A	C C	G G	T T	T T	C C	A A	A A	T T	A A	A A	T T	A A	A A	T T	G G	C C	T T	T T	G G	T T	T T	A A	C C	T T	A A	C C	T T	T T	C C	C C	A A	G G	G G	G G	C C	T T	C C	T T	A A	A A	T T	T T	G G	A A	T T	T T	C C	C C	C C	G G	C C	T T	G G	C C	A A	G G	T T	T T	A A	T T	A A	C C	G G	G G	G G	C C	G G	T T	A A	A A	C C	T T	T T	T T	C C	A A	A A	G G	A A	A A	T T	G G	G G	C C	C C	C C	G G	C C	C C	A A	C C	T T	C C	C C	C C	T T	C C	C C	G G	G G	T T	C C	C C	A A	T T	T T	A A	T T	G G	A A	A A	G G	A A	G G	G G	T T	A A	T T	T T	A A	A A	T T	G G	C C	T T	A A	T T	T T	T T	T T	A A	T T	A A	A A	A A	A A	C C	C C	A A	A A	T T	T T	C C	T T	G G	T T	C C	A A	G G	G G	A A	A A	C C	T T	C C	T T	T T	A A	T T	G G	A A	T T	T T	A A	G G	G G	G G	A A	T T	G A	G G	C C	C C	G G	T T	T T	A A	A A	C C	G G	G G	T T	G G	A A	A A	C C	T T	A A	G G	T T	A A	G G	T T	T T	T T	G G	A A	C C	A A	C C	G G	C C	C C	A A	T T	A A	C C	T T	A A	G G	C C	A A	C C	C C	A A	A A	G G	G G	T T	C C	G G	A A	G G	T T	T T	A A	A A	G G	T T	C C	T T	G G	G G	T T	T T	G G	T T	A A	C C	C C	C C	T T	C C	A A	A A	A A	T T	C C	C C	G G	G G	A A	G G	A A	G G	C C	G G	G G	A A	T T	A A	G G	T T	A A	T T	G G	C C	A A	A A	A A	T T	T T	G G	C C	0 0	G G	C C	A A	G G	C C	T T	G G	G G	A A	C C	G G	G G	T T	A A	A A	A A	C C	A A	T T	T T	T T	C C	A A	C C	C C	T T	T T	A A	C C	G G	A A	G G	G G	G G	A A	G G	C C	C C	T T	A A	G G	G G	0 0	A A	T T	A A	C C	G G	A A	A A	A A	T T	C C	C C	A A	T T	A A	T T	A A	A A	C C	T T	T T	A A	G G	A A	A A	T T	C C	A A	G G	T T	A A	C C	T T	C C	A A	A A	T T	A A	C C	G G	C C	C C	C C	A A	C C	G G	G G	G G	G G	C C	G G	A A	C C	T T	T T	A A	G G	T T	C C	C C	T T	C C	A A	A A	A A	C C	G G	C C	A A	G G	C C	A A	A A	A A	A A	A A	T T	T T	C C	G G	A A	A A	A A	A A	T T	T T	G G	G G	C C	C C	C C	T T	A A	A A	C C	G G	T T	C C	T T	T T	T T	A A	G G	C C	C C	T T	G G	C C	A A	C C	C C	T T	T T	C C	A A	G G	C C	C C	G G	C C	A A	C C	A A	0 0	A A	T T	T T	A A	C C	A A	A A	A A	C C	G G	G G	C C	G G	A A	C C	T T	C C	T T	C C	A A	A A	T T	C C	G G	A A	A A	A A	C C	C C	A A	A A	C C	C C	T T	A A	A A	C C	T T	G G	T T	G G	C C	A A	G G	G G	G G	A A	T T	G G	A A	C C	G G	T T	A A	T T	T T	C C	T T	T T	T T	G G	C C	C C	T T	A A	A A	A A	G G	G G	T T	A A	T T	C C	C C	T T	C C	A A	G G	C C	T T	A A	G G	G G	T T	C C	A A	C C	G G	C C	T T	T T	T T	T T	G G	C C	T T	A A	G G	T T	A A	A A	A A	G G	T T	A A	G G	A A	T T	A A	C C	A A	A A	C C	T T	A A	T T	A A	G G	C C	G G	A A	G G	C C	T T	A A	G G	A A	G G	C C	T T	G G	T T	G G	C C	G G	T T	A A	A A	G G	T T	A A	T T	A A	C C	G G	T T	T T	T T	A A	C C	G G	A A	G G	G G	A A	G G	C C	T T	G G	G G	T T	T T	T T	G G	A A	G G	A A	G G	T T	G G	G G	C C	G G	T T	T T	G G	G G	C C	T T	T T	T T	G G	A A	T T	G G	T T	G G	A A	A A	G G	C C	A A	T T	G G	A A	C C	C C	T T	G G	T T	A A	C C	G G	A A	A A	A A	T T	T T	C C	G G	A A	G G	A A	C C	G G	T T	G G	C C	G G	T T	A A	T T	T T	T T	T T	T T	A A	C C	T T	G G	A A	C C	C C	C C	G G	C C	A A	C C	C C	A A	A A	C C	C C	A A	T T	G G	G G	A A	G G	C C	C C	C C	C C	C C	C C	T T	G G	T T	C C	T T	A A	A A	G G	A A	T T	A A	T T	A A	T T	T T	A A	C C	C C	G G	C C	T T	C C	T T	A A	G G	C C	C C	G G	A A	C C	C C	C C	A A	T T	C C	C C	G G	A A	T T	G G	C C	C C	C C	C C	G G	T T	T T	G G	A A	C C	C C	T T	A A	G G	G G	C C	G G	C C	A A	G G	T T	G G	C C	C C	T T	C C	G G	C C	A A	T T	T T	A A	T T	A A	T T	C C	C C	G G	C C	A A	A A	G G	G G	A A	C C	T T	A A	A A	G G	G G	A A	G G	C C	T T	A A	T T	T T	G G	A A	A A	T T	C C	G G	A A	G G	G G	A A	A A	A A	T T	A A	T T	A A	A A	A A	C C	C C	C C	T T	C C	T T	A A	T T	G G	T T	A A	C C	G G	C C	C C	C C	T T	G G	T T	A A	T T	G G	G G	A A	T T	G G	T T	G G	A A	T T	C C	T T	A A	G G	G G	G G	T T	T T	A A	C C	C C	T T	T T	G G	T T	A A	C C	C C	T T	A A	G G	C C	G G	C C	C C	G G	T T	A A	G G	G G	A A	T T	A A	T T	A A	T T	G G	C C	T T	G G	T T	G G	0 0	T T	A A	A A	G G	G G	T T	G G	C C	G G	C C	C C	T T	T T	A A	T T	T T	T T	T T	T T	A A	T T	C C	C C	T T	C C	C C	T T	A A	G G	A A	A A	A A	C C	G G	T T	A A	T T	T T	G G	A A	C C	G G	T T	T T	G G	A A	T T	G G	A A	G G	G G	T T	A A	G G	C C	G G	C C	A A	T T	G G	A A	G G	T T	G G	C C	G G	C C	C C	A A	C C	A A	A A	G G	A A	A A	G G	T T	T T	T T	A A	G G	T T	G G	A A	T T	A A	G G	C C	C C	T T	C C	C C	T T	A A	T T	A A	G G	A A	G G	G G	C C	T T	A A	A A	A A	A A	C C	G G	G G	G G	G G	C C	A A	T T	T T	G G	A A	A A	G G	C C	T T	A A	A A	G G	T T	T T	C C	T T	T T	G G	A A	C C	C C	T T	A A	C C	C C	C C	G G	A A	A A	G G	C C	C C	T T	T T	C C	C C	A A	C C	T T	G G	C C	T T	C C	A A	T T	A A	A A	T T	G G	C C	G G	G G	T T	T T	G G	C C	C C	T T	C C	G G	G G	A A	G G	C C	G G	T T	C C	C C	T T	A A	G G	T T	C C	A A	T T	A A	C C	A A	A A	G G	T T	G G	T T	T T	A A	C C	A A	G G	T T	G G	T T	C C	A A	A A	C C	A A	C C	G G	C C	C C	A A	G G	T T	A A	G G	A A	G G	T T	C C	A A	A A	A A	G G	T T	T T	A A	C C	G G	C C	A A	T T	T T	C C	G G	C C	T T	G G	T T	A A	C C	T T	C C	C C	G G	G G	T T	C C	A A	C C	T T	G G	C C	G G	A A	G G	A A	T T	G G	A A	T T	G G	C C	T T	A A	G G	T T	C C	G G	T T	C C	A A	G G	T T	A A	A A	G G	C C	A A	C C	C C	A A	C C	A A	G G	T T	G G	G G	A A	A A	T T	C C	C C	C C	G G	A A	T T	T T	C C	A A	A A	T T	A A	G G	T T	T T	A A	A A	A A	A A	G G	T T	T T	C C	C C	G G	G G	G G	A A	C C	A A	T T	A A	T T	T T	G G	T T	A A	T T	G G	G G	A A	A A	A A	T T	C C	A A	T T	G G	T T	T T	T T	C C	A A	T T	A A	A A	A A	C C	T T	C C	C C	A A	T T	C C	A A	G G	A A	C C	A A	C C	C C	C C	A A	C C	A A	A A	A A	G G	C C	G G	G G	T T	C C	G G	C C	C C	T T	A A	G G	A A	C C	T T	T T	A A	G G	A A	A A	A A	A A	T T	A A	C C	A A	T T	T T	C C	T T	T T	A A	T T	A A	A A	T T	C C	T T	C C	C C	A A	A A	C C	C C	C C	G G	A A	T T	A A	G G	A A	T T	G G	A A	T T	T T	T T	T T	T T	T T	A A	G G	A A	T T	G G	C C	C C	C C	A A	A A	T T	A A	A A	A A	G G	T T	C C	G G	T T	A A	G G	C C	C C	A A	A A	T T	C C	G G	G G	T T	A A	C C	C C	C C	C C	T T	A A	A A	A A	A A	A A	T T	T T	A A	G G	T T	T T	A A	A A	C C	C C	T T	A A	T T	C C	T T	T T	G G	T T	C C	C C	T T	A A	C C	T T	A A	0 0	0 0	0 0	0 0	T T	A A	G G	G G	G G	0 0	0 0	C C	A A	0 0	0 0	G G	T T	G G	C C	G G	C C	C C	T T	A A	A A	G G	T T	T T	C C	C C	G G	A A	G G	C C	T T	G G	C C	G G	C C	A A	T T	G G	G G	C C	T T	G G	T T	A A	T T	G G	T T	G G	G G	C T	T T	C C	T T	G G	C C	C C	T T	T T	A A	A A	A A	C C	G G	G G	C C	C C	A A	T T	C C	T T	T T	T T	C C	C C	T T	G G	C C	G G	T T	C C	G G	T T	G G	T T	G G	C C	G G	T T	G G	C C	G G	C C	G G	T T	G G	A A	T T	G G	A A	A A	C C	A A	C C	T T	T T	T T	C C	T T	G G	C C	T T	T T	G G	A A	0 0	T T	C C	A A	C C	C C	A A	C C	C C	G G	G G	C C	G G	C C	A A	C C	G G	C C	C C	G G	T T	A A	G G	G G	A A	C C	C C	A A	T T	T T	0 0	A A	G G	T T	G G	C C	C C	A A	C C	C C	0 0	G G	C C	T T	T T	T T	0 0	C C	G G	A A	A A	T T	T T	A A	T T	T T	C C	A A	T T	T T	T T	A A	0 0	T T	C C	C C	A A	A A	A A	T T	T T	C C	A A	G G	G G	G G	C C	T T	C C	A A	0 0	A A	T T	C C	T T	T T	G G	A A	A A	A A	G G	G G	C C	G G	A A	G G	C C	A A	T T	T T	T T	C C	A A	C C	T T	T T	G G	G G	C C	A A	G G	T T	A A	G G	G G	G G	T T	A A	G G	C C	C C	A A	T T	T T	A A	A A	A A	A A	A A	G G	C C	G G	C C	C C	T T	C C	A A	A A	G G	T T	T T	G G	C C	C C	A A	G G	T T	G G	T T	G G	C C	T T	A A	A A	C C	C C	G G	G G	G G	G G	G G	T T	T T	T T	G G	G G	G G	C C	A A	A A	T T	A A	T T	A A	G G	A A	G G	G G	T T	C C	G G	A A	A A	C C	A A	T T	G G	A A	A A	T T	A A	G G	A A	C C	T T	T T	A A	0 0	0 0	T T	0 0	0 0	C C	A A	T T	T T	C C	A A	T T	C C	C C	A A	C C	T T	A A	C C	A A	C C	G G	T T	C C	C C	C C	C C	T T	T T	A A	C C	G G	A A	C C	C C	T T	T T	C C	C C	T T	G G	T T	T T	A A	G G	A A	A A	C C	G G	C C	G G	C C	G G	G G	C C	T T	A A	G G	G G	T T	A A	A A	G G	C C	C C	G G	G G	A A	T T	C C	C C	G G	T T	C C	G G	C C	G G	G G	G G	A A	G G	A A	C C	T T	G G	A A	T T	C C	G G	C C	A A	A A	T T	G G	A A	A A	A A	G G	A A	A A	C C	C C	G G	C C	G G	C C	G G	A A	C C	A A	G G	G G	C C	T T	A A	G G	T T	T T	C C	T T	T T	A A	T T	C C	A A	A A	G G	T T	G G	T T	A A	C C	T T	T T	T T	A A	T T	G G	A A	G G	T T	T T	G G	T T	T T	C C	T T	A A	C C	G G	A A	C C	G G	A A	C C	T T	G G	T T	C C	G G	C C	G G	G G	G G	G G	G G	A A	G G	C C	G G	T T	C C	C C	C C	C C	G G	C C	T T	C C	C C	C C	T T	T T	T T	G G	T T	T T	T T	G G	C C	A A	G G	G G	G G	G G	T T	T T	C C	C C	C C	C C	G G	C C	T T	A A	A A	C C	G G	A A	T T	G G	A A	A A	T T	G G	C C	T T	G G	G G	A A	A A	T T	A A	G G	G G	G G	A A	G G	G G	T T	C C	G G	A A	A A	G G	C C	G G	A A	T T	A A	G G	C C	T T	G G	A A	T T	G G	A A	A A	G G	T T	G G	C C	T T	G G	C C	C C	G G	C C	G G	A A	G G	C C	G G	T T	T T	T T	T T	T T	T T	A A	C C	A A	T T	G G	C C	G G	C C	T T	A A	G G	A A	T T	G G	G G	G G	T T	C C	0 0	A A	T T	C C	A A	C C	T T	T T	T T	C C	G G	G G	A A	T T	A A	A A	A A	T T	A A	A A	G G	A A	C C	T T	A A	A A	A A	G G	T T	G G	C C	T T	T T	C C	C C	T T	A A	G G	A A	A A	C C	T T	A A	C C	C C	C C	C C	C C	A A	A A	A A	A A	G G	G G	A A	C C	C C	T T	T T	G G	C C	C C	T T	C C	A A	T T	C C	G G	A A	T T	G G	C C	G G	T T	T T	C C	C C	T T	A A	C C	C C	C C	G G	A A	G G	G G	A A	A A	A A	A A	A A	A A	C C	T T	A A	T T	T T	G G	T T	A A	A A	A A	T T	G G	C C	G G	A A	G G	T T	G G	A A	G G	G G	T T	A A	G G	T T	G G	T T	C C	C C	A A	C C	C C	G G	G G	A A	G G	G G	G G	A A	C C	C C	C C	T T	T T	T T	G G	G G	C C	T T	G G	A A	A A	A A	C C	A A	A A	C C	C C	T T	T T	A A	G G	G G	C C	A A	T T	G G	A A	A A	C C	T T	C C	C C	T T	T T	A A	C C	C C	C C	C C	A A	G G	A A	T T	A A	T T	C C	G G	T T	A A	T T	C C	A A	A A	A A	G G	C C	T T	T T	A A	T T	T T	G G	T T	A A	T T	G G	C C	C C	A A	G G	G G	C C	T T	A A	A A	T T	G G	C C	C C	A A	G G	T T	A A	T T	G G	A A	C C	A A	T T	G G	G G	T T	T T	C C	G G	T T	A A	C C	A A	C C	T T	A A	T T	G G	T T	C C	A A	A A	A A	T T	A A	A A	A A	G G	T T	A A	T T	G G	C C	A A	C C	G G	A A	T T	C C	T T	G G	T T	G G	G G	G G	A A	A A	A A	G G	T T	T T	T T	C C	T T	T T	A A	G G	T T	C C	C C	T T	A A	G G	T T	A A	C C	G G	C C	A A	G G	T T	T T	T T	T T	A A	T T	T T	C C	A A	T T	T T	T T	A A	A A	A A	T T	G G	T T	A A	G G	A A	G G	T T	A A	A A	T T	A A	A A	A A	A A	T T	G G	T T	T T	G G	A A	T T	G G	G G	G G	T T	C C	C C	G G	A A	A A	T T	T T	G G	A A	T T	T T	A A	G G	A A	G G	A A	T T	A A	T T	T T	C C	G G	A A	C C	A A	G G	A A	C C	A A	A A	A A	A A	C C	A A	A A	G G	C C	G G	G G	C C	T T	G G	T T	C C	G G	C C	C C	C C	T T	A A	A A	G G	G G	C C	G G	A A	G G	C C	C C	C C	T T	C C	C C	A A	A A	A A	G G	G G	A A	G G	A A	T T	T T	A A	T T	A A	A A	G G	A A	G G	G G	T T	A A	T T	C C	C C	C C	T T	G G	G G	T T	A A	G G	C C	T T	T T	G G	A A	G G	G G	T T	T T	C C	C C	A A	G G	T T	G G	G G	C C	A A	T T	C C	T T	C C	G G	T T	G G	A A	G G	G G	C C	A A	C C	G G	G G	G G	A A	T T	T T	G G	G G	C C	A A	T T	C C	A A	T T	G G	C C	G G	C C	G G	C C	C C	A A	T T	A A	G G	C C	T T	C C	A A	G G	G G	A A	C C	C C	C C	A A	A A	C C	G G	G G	C C	A A	T T	A A	G G	A A	A A	A A	T T	C C	T T	G G	G G	A A	G G	T T	A A	G G	G G	T T	G G	A A	G G	C C	C C	C C	G G	C C	A A	A A	C C	A A	C C	T T	G G	G G	T T	T T	C C	A A	G G	C C	C C	G G	C C	T T	C C	C C	T T	G G	A A	A A	C C	T T	G G	T T	A A	A A	C C	C C	T T	T T	G G	T T	T T	G G	T T	C C	G G	A A	G G	A A	A A	A A	A A	T T	C C	G G	A A	A A	G G	C C	A A	C C	C C	G G	C C	A A	G G	T T	C C	G G	G G	C C	A A	G G	C C	A A	T T	A A	G G	C C	C C	T T	A A	A A	A A	C C	G G	A A	C C	C C	T T	A A	C C	G G	G G	G G	A A	G G	A A	G G	T T	T T	G G	T T	G G	G G	C C	G G	T T	T T	G G	G G	T T	G G	A A	T T	G G	T T	A A	A A	C C	A A	G G	G G	A A	A A	G G	T T	G G	T T	C C	T T	A A	G G	G G	G G	T T	A A	T T	A A	C C	C C	A A	C C	C C	G G	C C	C C	T T	G G	G G	C C	G G	C C	C C	G G	G G	G G	C C	A A	C C	C C	G G	T T	G G	A A	C C	C C	C C	C C	G G	G G	T T	G G	C C	G G	C C	C C	C C	T T	A A	G G	G G	A A	C C	G G	A A	A A	T T	G G	G G	T T	A A	G G	C C	T T	T T	A A	A A	T T	C C	T T	T T	T T	A A	T T	A A	G G	G G	G G	C C	G G	T T	G G	G G	T T	C C	C C	G G	A A	C C	A A	G G	T T	G G	C C	A A	G G	G G	A A	A A	T T	G G	T T	C C	T T	G G	T T	A A	T T	A A	C C	T T	G G	G G	G G	C C	T T	A A	T T	A A	T T	C C	C C	T T	G G	C C	A A	G G	G G	A A	T T	T T	G G	G G	T T	T T	C C	A A	A A	T T	T T	A A	T T	T T	C C	A A	C C	T T	A A	T T	A A	T T	T T	T T	A A	A A	G G	A A	T T	A A	G G	T T	C C	T T	T T	A A	T T	A A	C C	A A	G G	C C	A A	A A	T T	T T	T T	C C	T T	C C	C C	C C	C C	A A	C C	G G	C C	T T	A A	T T	A A	G G	A A	C C	T T	T T	G G	T T	C C	A A	A A	T T	A A	A A	C C	A A	G G	C C	C C	A A	T T	T T	T T	A A	T T	A A	T T	T T	A A	G G	C C	A A	G G	C C	T T	C C	A A	G G	A A	T T	C C	G G	G G	T T	G G	C C	G G	A A	T T	T T	T T	T T	A A	T T	A A	A A	G G	C C	A A	A A	A A	G G	T T	T T	A A	A A	T T	T T	T T	T T	A A	G G	G G	A A	G G	T T	T T	T T	C C	T T	G G	C C	C C	A A	T T	T T	A A	T T	C C	G G	T T	A A	A A	C C	A A	A A	G G	A A	A A	A A	A A	C C	T T	T T	T T	T T	G G	A A	T T	G G	T T	A A	T T	T T	A A	A A	A A	C C	C C	C C	C C	A A	G G	C C	A A	G G	G G	T T	C C	T T	A A	G G	T T	G G	A A	T T	G G	A A	A A	A A	G G	C C	A A	G G	C C	T T	G G	C C	A A	C C	A A	A A	A A	T T	C C	T T	C C	G G	A A	C C	G G	A A	A A	C C	G G	T T	C C	C C	C C	C C	A A	A A	T T	T T	G G	T T	T T	T T	C C	C C	G G	C C	A A	A A	A A	C C	T T	C C	C C	C C	T T	G G	A A	C C	A A	C C	T T	C C	G G	T T	G G	C C	G G	C C	T T	G G	G G	A A	A A	T T	T T	A A	A A	A A	T T	T T	A A	A A	A A	T T	T T	A A	A A	A A	T T	G G	T T	T T	C C	T T	T T	G G	C C	A A	T T	C C	C C	A A	G G	G G	T T	C C	A A	C C	A A	G G	G G	T T	C C	C C	T T	A A	C C	G G	G G	G G	A A	C C	T T	T T	A A	C C	T T	A A	G G	G G	T T	A A	G G	C C	T T	A A	T T	G G	A A	C C	A A	C C	G G	C C	G G	A A	G G	G G	G G	T T	A A	G G	C C	T T	T T	T T	T T	T T	T T	A A	A A	T T	T T	C C	A A	A A	A A	T T	C C	T T	A A	A A	G G	C C	C C	G G	T T	C C	A A	T T	C C	T T	C C	C C	C C	A A	G G	A A	A A	A A	A A	A A	G G	G G	A A	C C	G G	A A	T T	G G	A A	G G	C C	G G	C C	A A	A A	A A	G G	T T	T T	T T	A A	G G	A A	T T	C C	T T	G G	A A	A A	T T	A A	T T	C C	A A	A A	A A	G G	T T	G G	T T	C C	0 0	A A	C C	C C	T T	T T	T T	T T	G G	A A	C C	A A	C C	T T	A A	A A	T T	A A	T T	A A	C C	A A	G G	T T	T T	A A	T T	A A	T T	T T	C C	G G	A A	T T	T T	G G	C C	C C	T T	G G	T T	A A	C C	A A	G G	C C	G G	G G	G G	G G	C C	A A	A A	T T	A A	T T	A A	A T	G G	A A	A A	A A	C C	C C	T T	T T	A A	G G	C C	T T	G G	C C	T T	G G	A A	T T	C C	T T	A A	T T	G G	G G	T T	A A	G G	C C	G G	A A	G G	C C	T T	C C	C C	G G	T T	T T	C C	G G	C C	A A	C C	T T	T T	T T	G G	C C	C C	G G	G G	C C	G G	G G	C C	C C	G G	C C	G G	A A	A A	A A	G G	T T	G G	A A	A A	C C	T T	T T	G G	G G	C C	A A	T T	C C	T T	A A	T T	G G	T T	A A	T T	G G	A A	T T	G G	C C	T T	G G	G G	G G	T T	A A	A A	T T	T T	A A	A A	T T	C C	T T	G G	G G	A A	G G	A A	A A	C C	C C	T T	C C	C C	C C	C C	A A	0 0	G G	G G	T T	T T	A A	T T	A A	C C	C C	A A	T T	T T	T T	T T	T T	T T	T T	A A	G G	A A	T T	A A	G G	T T	T T	A A	T T	C C	T T	G G	C C	A A	T T	C C	G G	C C	A A	C C	T T	G G	G G	A A	A A	A A	A A	C C	C C	0 0	G G	C C	A A	C C	A A	C C	A A	C C	G G	G G	C C	T T	T T	C C	T T	C C	C C	A A	A A	C C	T T	T T	G G	C C	T T	T T	0 0	A A	A A	A A	A A	T T	T T	G G	C C	A A	C C	G G	A A	A A	C C	C C	A A	C C	T T	A A	T T	C C	C C	G G	A A	A A	A A	C C	G G	T T	C C	T T	A A	T T	C C	T T	A A	C C	T T	C C	G G	T T	A A	A A	T T	G G	G G	T T	C C	G G	A A	C C	G G	C C	T T	C C	T T	G G	G G	T T	A A	T T	T T	A A	T T	C C	C C	T T	T T	A A	G G	C C	A A	A A	G G	T T	C C	A A	G G	T T	A A	T T	G G	C C	A A	A A	T T	T T	T T	A A	T T	G G	A A	G G	C C	G G	G G	A A	A A	A A	T T	T T	C C	C C	G G	G G	G G	A A	A A	A A	G G	C C	A A	T T	C C	A A	T T	G G	G G	G G	G G	G G	T T	A A	T T	T T	G G	G G	T T	G G	C C	C C	A A	C C	A A	A A	C C	T T	A A	G G	C C	C C	A A	A A	A A	C C	T T	A A	A A	G G	G G	T T	G G	C C	T T	C C	A A	T T	G G	A A	G G	A A	G G	T T	T T	T T	C C	A A	C C	G G	T T	T T	G G	A A	G G	A A	G G	T T	G G	G G	G G	C C	G G	C C	G G	T T	G G	C C	T T	T T	C C	T T	T T	A A	G G	T T	G G	T T	C C	G G	C C	C C	T T	C C	C C	C C	T T	C C	A A	C C	A A	A A	T T	T T	T T	T T	G G	A A	C C	T T	T T	T T	G G	A A	A A	A A	A A	A A	C C	A A	A A	C C	G G	C C	T T	A A	T T	C C	A A	C C	A A	A A	A A	T T	T T	A A	T T	C C	A A	T T	C C	G G	G G	C C	C C	T T	C C	T T	A A	A A	T T	T T	T T	A A	C C	C C	T T	C C	A A	C C	A A	A A	A A	A A	A A	C C	T T	G G	C C	C C	T T	C C	T T	G G	A A	T T	C C	T T	G G	C C	T T	C C	A A	T T	A A	C C	A A	A A	A A	C C	A A	C C	T T	C C	C C	A A	C C	G G	A A	C C	C C	T T	A A	T T	G G	T T	A A	C C	C C	G G	G G	C C	C C	T T	A A	T T	G G	A A	C C	C C	C C	C C	C C	C C	T T	G G	T T	A A	C C	G G	T T	C C	G G	T T	G G	G G	T T	C C	G G	A A	G G	C C	T T	C C	T T	C C	G G	G G	G G	A A	A A	T T	C C	T T	C C	A A	T T	C C	C C	A A	T T	C C	G G	A A	C C	A A	A A	A A	A A	G G	A A	T T	A A	T T	C C	G G	G G	T T	C C	C C	T T	G G	G G	T T	A A	T T	C C	T T	T T	A A	T T	A A	C C	T T	G G	C C	T T	G G	A A	G G	G G	C C	A A	T T	A A	C C	T T	C C	T T	A A	T T	A A	A A	G G	T T	A A	C C	G G	A A	A A	A A	G G	G G	G G	G G	G G	T T	A A	G G	A A	C C	A A	G G	A A	G G	C C	G G	T T	G G	C C	A A	A A	G G	A A	C C	C C	A A	G G	T T	T T	A A	C C	A A	T T	T T	C C	T T	C C	G G	G G	C C	A A	A A	C C	A A	G G	G G	C C	T T	A A	C C	G G	G G	A A	A A	C C	T T	A A	G G	C C	A A	A A	A A	G G	G G	G G	0 0	0 0	A A	G G	T T	A A	G G	G G	G G	T T	C C	G G	G G	T T	C C	T T	G G	A A	T T	G G	A A	G G	T T	A A	T T	T T	A A	T T	G G	C C	T T	C C	T T	A A	A A	G G	G G	C C	A A	C C	T T	C C	T T	G G	G G	A A	G G	A A	G G	C C	A A	A A	T T	G G	A A	T T	G G	G G	C C	T T	C C	C C	A A	A A	G G	A A	T T	A A	G G	C C	A A	T T	A A	C C	A A	C C	C C	G G	C C	C C	C C	A A	A A	G G	A A	G G	G G	T T	A A	T T	C C	G G	G G	C C	C C	T T	A A	T T	T T	A A	T T	C C	C C	T T	C C	G G	T T	A A	C C	C C	C C	G G	C C	C C	C C	G G	A A	A A	G G	C C	G G	A A	T T	T T	A A	T T	T T	T T	A A	C C	T T	T T	T T	T T	G G	A A	A A	C C	C C	C C	G G	G G	T T	T T	G G	A A	C C	G G	A A	T T	A A	A A	C C	A A	G G	A A	G G	A A	G G	T T	C C	C C	T T	A A	C C	G G	T T	A A	C C	C C	G G	C C	C C	C C	T T	A A	A A	T T	T T	T T	T T	G G	A A	A A	C C	G G	T T	T T	T T	T T	G G	C C	T T	A A	A A	A A	G G	A A	A A	G G	T T	A A	C C	G G	C C	A A	T T	C C	C C	T T	C C	G G	C C	G G	C C	C C	T T	G G	C C	G G	G G	G G	G G	A A	C C	G G	C C	T T	A A	A A	T T	A A	T T	G G	G G	T T	G G	G G	A A	A A	C C	C C	C C	T T	G G	A A	A A	A A	A A	T T	G G	G G	T T	C C	A A	G G	G G	G G	G G	A A	G G	C C	C C	C C	T T	T T	G G	A A	A A	C C	G G	G G	C C	G G	A A	T T	T T	C C	C C	C C	C C	G G	C C	G G	T T	T T	T T	T T	C C	A A	C C	A A	G G	G G	C C	A A	G G	G G	C C	G G	G G	T T	A A	G G	0 0	T T	A A	T T	A A	A A	T T	C C	A A	G G	A A	G G	T T	C C	C C	C C	C C	T T	T T	C C	A A	G G	A A	C C	G G	C C	T T	C C	G G	A A	T T	T T	A A	T T	T T	A A	T T	A A	A A	A A	A A	C C	A A	T T	A A	G G	T T	G G	C C	C C	C C	C C	A A	T T	A A	G G	T T	G G	A A	C C	T T	G G	C C	T T	A A	T T	T T	A A	T T	C C	G G	T T	G G	G G	A A	T T	C C	C C	G G	T T	G G	0 0	T T	T T	T T	T T	T T	T T	A A	T T	A A	G G	C C	T T	T T	A A	T T	G G	A A	G G	A A	C C	G G	T T	A A	T T	T T	A A	C C	C C	C C	G G	T T	C C	A A	A A	G G	A A	T T	T T	C C	A A	C C	C C	A A	G G	A A	A A	A A	C C	A A	G G	C C	T T	A A	T T	C C	A A	G G	C C	T T	T T	A A	A A	T T	T T	A A	G G	C C	G G	C C	A A	A A	A A	G G	A A	G G	T T	T T	T T	T T	T T	T T	A A	G G	G G	A A	A A	A A	G G	G G	A A	T T	A A	A A	G G	A A	T T	G G	T T	A A	G G	C C	C C	C C	G G	A A	G G	A A	C C	T T	A A	C C	A A	A A	G G	T T	A A	G G	A A	A A	T T	A A	A A	C C	C C	T T	T T	G G	A A	G G	C C	C C	G G	T T	G G	T T	A A	C C	A A	C C	G G	T T	T T	A A	C C	T T	C C	C C	A A	G G	C C	T T	0 0	C C	C C	C C	G G	A A	G G	C C	G G	T T	C C	T T	G G	T T	T T	C C	A A	T T	A A	T T	A A	G G	G G	G G	A A	C C	G G	G G	G G	A A	A A	G G	T T	G G	C C	T T	C C	C C	T T	T T	T T	A A	C C	T T	A A	G G	A A	T T	T T	C C	G G	G G	A A	C C	T T	G G	T T	A A	C C	T T	A A	A A	C C	T T	T T	T T	C C	C C	C C	C C	C C	C C	T T	C C	C C	G G	C C	C C	T T	T T	T T	A A	G G	G G	C C	G G	A A	C C	C C	A A	C C	A A	T T	C C	A A	T T	T T	C C	T T	G G	T T	G G	T T	G G	T T	T T	C C	C C	A A	A A	T T	A A	G G	G G	G G	T T	T T	A A	A A	A A	C C	T T	T T	C C	T T	T T	G G	T T	A A	A A	C C	T T	T T	A A	C C	T T	A A	T T	T T	C C	T T	T T	C C	A A	T T	G G	G G	C C	0 0	C C	C C	A A	C C	T T	G G	T T	A A	G G	G G	G G	A A	T T	T T	T T	C C	C C	A A	A A	T T	G G	T T	A A	T T	C C	T T	T T	T T	A A	C C	C C	A A	A A	T T	G G	G G	A A	C C	A A	C C	T T	C C	T T	C C	A A	G G	A A	T T	A A	T T	G G	G G	A A	G G	G G	A A	A A	T T	C C	G G	A A	T T	A A	A A	T T	T T	C C	C C	T T	C C	G G	A A	G G	C C	T T	T T	T T	G G	G G	C C	G G	A A	T T	C C	A A	A A	T T	A A	A A	G G	T T	C C	G G	A A	A A	C C	G G	A A	A A	T T	T T	G G	C C	G G	G G	A A	G G	A A	A A	A A	A A	A A	C C	G G	A A	C C	T T	G G	G G	T T	A A	A A	A A	C C	C C	A A	T T	A A	C C	T T	T T	T T	A A	C C	G G	C C	G G	C C	G G	C C	A A	C C	G G	C C	G G	A A	T T	A A	T T	G G	A A	T T	C C	G G	C C	T T	T T	C C	G G	C C	A A	C C	T T	G G	A A	C C	A A	G G	T T	A A	T T	C C	C C	C C	C C	G G	G G	G G	G G	C C	C C	A A	A A	T T	C C	G G	A A	A A	G G	T T	T T	A A	A A	A A	A A	A A	C C	T T	C C	A A	A A	G G	A A	C C	A A	A A	T T	G G	T T	T T	G G	T T	T T	T T	A A	T T	G G	G G	T T	T T	C C	A A	C C	A A	A A	C C	T T	T T	C C	T T	G G	T T	G G	C C	G G	C C	A A	T T	A A	C C	C C	G G	T T	G G	A A	C C	T T	A A	A A	T T	T T	T T	T T	G G	C C	C C	A A	T T	C C	T T	G G	C C	T T	T T	A A	G G	T T	G G	A A	G G	T T	T T	T T	A A	A A	A A	C C	T T	A A	A A	G G	G G	A A	G G	T T	A A	C C	C C	C C	A A	0 0	C C	A A	G G	T T	C C	A A	T T	C C	T T	A A	G G	C C	C C	A A	A A	C C	G G	C C	G G	G G	G G	0 0	G G	T T	A A	G G	T T	G G	0 0	C C	G G	T T	A A	T T	A A	G G	C C	G G	G G	G G	G G	A A	G G	T T	T T	C C	A A	C C	T T	T T	G G	T T	C C	C C	G G	A A	A A	G G	C C	A A	A A	A A	T T	A A	C C	C C	T T	A A	G G	G G	C C	G G	T T	A A	G G	A A	T T	A A	A A	A A	G G	G G	T T	G G	C C	C C	A A	T T	T T	T T	C C	T T	C C	C C	C C	T T	T T	G G	G G	C C	T T	G G	G G	C C	C C	C C	T T	A A	C C	T T	G G	T T	C C	C C	G G	T T	T T	A A	A A	T T	G G	C C	T T	G G	T T	A A	A A	C C	T T	T T	0 0	C C	C C	T T	T T	A A	T T	T T	A A	G G	C C	C C	G G	G G	G G	T T	T T	T T	G G	C C	T T	C C	C C	G G	A A	G G	C C	C C	C C	A A	G G	A A	C C	G G	T T	T T	C C	G G	C C	T T	T T	C C	C C	T T	C C	G G	A A	A A	G G	T T	C C	T T	T T	C C	C C	G G	C C	A A	C C	C C	T T	G G	G G	A A	G G	C C	C C	G G	C C	T T	G G	C C	A A	G G	G G	G G	T T	A A	A A	T T	A A	C C	A A	T T	C C	A A	C C	T T	T T	A A	C C	0 0	C C	G G	G G	G G	T T	T T	G G	C C	G G	T T	C C	C C	G G	C C	T T	G G	G G	C C	T T	C C	G G	G G	G G	C C	C C	G G	A A	G G	G G	T T	T T	G G	T T	C C	C C	G G	T T	C C	A A	T T	C C	G G	A A	A A	T T	A A	G G	A A	A A	A A	T T	A A	G G	T T	A A	C C	G G	C C	C C	G G	T T	C C	T T	T T	T T	G G	C C	C C	C C	G G	G G	C C	A A	G G	A A	T T	G G	T T	G G	A A	C C	0 0	C C	C C	A A	C C	A A	T T	0 0	C C	T T	A A	A A	A A	A A	A A	A A	G G	T T	C C	T T	G G	C C	T T	A A	T T	A A	G G	G G	T T	G G	T T	G G	A A	T T	T T	T T	G G	A A	T T	G G	A A	A A	G G	T T	G G	C C	A A	T T	T T	A A	G G	C C	A A	T T	0 0	A A	C C	T T	C C	T T	T T	T T	A A	G G	T T	A A	G G	C C	A A	A A	T T	T T	C C	A A	G G	C C	T T	T T	C C	G G	G G	G G	A A	A A	T T	G G	C C	A A	T T	A A	G G	C C	A A	T T	G G	T T	G G	G G	A A	C C	G G	A A	T T	A A	A A	T T	A A	T T	A A	G G	T T	T T	C C	C C	C C	C C	A A	T T	G G	G G	C C	G G	T T	A A	T T	G G	A A	G G	A A	C C	T T	G G	T T	G G	T T	C C	A A	A A	G G	C C	G G	G G	T T	C C	A A	T T	T T	T T	A A	A A	A A	C C	T T	T T	C C	C C	A A	T T	G G	T T	C C	C C	T T	C C	A A	T T	C C	T T	A A	G G	T T	T T	T T	G G	A A	A A	A A	T T	T T	A A	T T	T T	G G	G G	T T	T T	A A	T T	A A	G G	G G	T T	G G	C C	C C	G G	G G	G G	T T	C C	A A	G G	T T	C C	T T	T T	T T	A A	T T	T T	A A	G G	G G	A A	C C	A A	A A	G G	G G	G G	A A	T T	T T	T T	T T	G G	G G	G G	A A	A A	A A	G G	T T	C C	A A	A A	G G	A A	G G	A A	T T	T T	T T	T T	G G	C C	G G	T T	A A	A A	C C	C C	A A	T T	A A	G G	C C	T T	A A	T T	A A	A A	T T	T T	G G	A A	C C	G G	A A	C C	A A	A A	G G	T T	C C	A A	T T	C C	G G	G G	G G	T T	A A	A A	A A	C C	T T	T T	G G	G G	T T	C C	G G	T T	G G	T T	A A	G G	A A	G G	C C	C C	A A	T T	G G	A A	A A	G G	T T	G G	T T	T T	G G	C C	C C	C C	C C	G G	C C	G G	A A	A A	A A	C C	C C	T T	A A	T T	T T	T T	T T	A A	T T	A A	C C	C C	G G	G G	G G	A A	A A	G G	T T	C C	T T	T T	G G	T T	C C	C C	A A	A A	A A	T T	C C	C C	C C	C C	G G	C C	C C	A A	A A	G G	A A	T T	G G	C C	C C	A A	T T	C C	G G	G G	C C	A A	T T	C C	C C	T T	C C	A A	T T	A A	G G	C C	G G	A A	T T	C C	G G	A A	A A	C C	A A	G G	G G	C C	C C	G G	A A	T T	G G	G G	A A	T T	A A	A A	A A	C C	G G	C C	T T	G G	C C	C C	T T	T T	C C	C C	A A	G G	T T	G G	G G	A A	C C	A A	C C	A A	G G	C C	A A	A A	C C	C C	C C	G G	C C	G G	C C	T T	G G	C C	G G	T T	A A	G G	T T	A A	A A	G G	C C	G G	C C	T T	C C	G G	G G	T T	G G	C C	A A	A A	T T	G G	T T	A A	G G	A A	A A	T T	T T	G G	A A	C C	C C	G G	G G	C C	G G	C C	T T	G G	G G	C C	T T	A A	A A	C C	C C	C C	G G	A A	A A	T T	T T	G G	A A	T T	T T	T T	A A	G G	T T	A A	T T	G G	A A	C C	A A	G G	T T	T T	C C	T T	C C	A A	T T	G G	G G	A A	T T	T T	A A	C C	C C	T T	G G	G G	G G	G G	A A	G G	A A	A A	C C	C C	A A	A A	T T	C C	G G	C C	T T	G G	C C	A A	A A	T T	C C	G G	T T	T T	G G	C C	C C	A A	G G	C C	C C	T T	A A	C C	T T	G G	T T	0 0	C C	C C	G G	A A	C C	C C	A A	C C	A A	C C	T T	A A	C C	G G	A A	G G	T T	T T	G G	A A	C C	T T	G G	C C	G G	T T	G G	A A	G G	T T	A A	T T	T T	A A	G G	C C	T T	A A	G G	G G	T T	C C	G G	A A	A A	G G	G G	G G	A A	C C	C C	A A	T T	A A	A A	T T	T T	T T	T T	G G	A A	C C	T T	A A	G G	A A	T T	G G	C C	T T	T T	A A	T T	A A	T T	T T	A A	C C	A A	T T	A A	C C	C C	T T	A A	T T	G G	G G	C C	T T	A A	G G	T T	G G	A A	T T	T T	A A	T T	A A	T T	C C	T T	C C	T T	G G	C C	G G	A A	T T	C C	C C	C C	C C	T T	A A	C C	A A	G G	A A	T T	G G	C C	T T	T T	T T	T T	T T	T T	G G	A A	T T	C C	C C	G G	A A	T T	A A	T T	C C	A A	C C	C C	A A	A A	G G	C C	G G	T T	G G	G G	G G	A A	T T	C C	T T	C C	G G	T T	C C	C C	C C	G G	A A	T T	C C	T T	A A	T T	C C	T T	A A	T T	A A	T T	G G	A A	A A	A A	C C	C C	T T	A A	C C	T T	T T	T T	G G	T T	C C	G G	A A	A A	G G	T T	C C	A A	A A	G G	A A	G G	G G	G G	C C	G G	A A	T T	C C	A A	A A	A A	A A	C C	C C	C C	G G	C C	A A	A A	C C	T T	T T	A A	G G	A A	T T	A A	T T	A A	T T	T T	G G	C C	G G	C C	T T	G G	A A	A A	C C	G G	A A	A A	T T	C C	T T	T T	C C	G G	G G	A A	T T	G G	A A	G G	C C	A A	C C	C C	T T	T T	C C	A A	A A	G G	T T	G G	A A	C C	T T	T T	T T	C C	T T	G G	T T	A A	C C	T T	C C	A A	T T	T T	A A	G G	G G	A A	A A	A A	T T	G G	C C	T T	T T	C C	C C	T T	G G	G G	T T	C C	T T	A A	A A	C C	T T	A A	T T	G G	G G	C C	A A	C C	T T	C C	A A	G G	T T	G G	C C	A A	G G	C C	A A	C C	A A	A A	A A	A A	T T	G G	T T	C C	G G	T T	T T	A A	C C	A A	T T	T T	T T	T T	T T	A T	G G	G G	G G	G G	C C	G G	C C	T T	A A	T T	A A	A A	A A	C C	C C	A A	T T	C C	G G	C C	G G	A A	A A	T T	T T	T T	T T	C C	T T	A A	C C	G G	A A	C C	G G	G G	T T	T T	G G	G G	A A	C C	C C	A A	C C	C C	A A	T T	C C	C C	T T	G G	G G	T T	T T	A A	T T	G G	T T	G G	T T	A A	C C	T T	T T	G G	A A	C C	G G	T T	A A	T T	C C	T T	T T	A A	G G	C C	C C	C C	A A	A A	A A	G G	T T	T T	C C	A A	A A	G G	G G	A A	G G	G G	G G	G G	C C	G G	G G	T T	G G	G G	C C	G G	A A	C C	G G	C C	G G	C C	A A	A A	G G	T T	C C	T T	G G	A A	C C	A A	T T	T T	A A	G G	G G	A A	A A	C C	A A	C C	A A	A A	G G	T T	T T	T T	T T	T T	A A	G G	G G	A A	T T	C C	T T	T T	T T	C C	T T	T T	G G	G G	G G	T T	A A	C C	G G	G G	T T	T T	A A	G G	A A	G G	G G	C C	G G	C C	T T	A A	C C	A A	T T	G G	C C	A A	C C	T T	C C	A A	C C	T T	T T	A A	G G	A A	C C	G G	A A	G G	C C	A A	C C	T T	C C	C C	C C	C C	A A	C C	A A	T T	T T	C C	C C	C C	G G	T T	G G	C C	A A	C C	G G	T T	T T	T T	C C	C C	T T	C C	T T	A A	T T	G G	T T	G G	C C	G G	G G	A A	A A	G G	T T	C C	T T	T T	C C	C C	G G	C C	G G	C C	T T	A A	G G	A A	T T	T T	G G	T T	G G	G G	T T	A A	A A	A A	C C	A A	A A	T T	T T	T T	A A	G G	A A	A A	C C	T T	A A	T T	T T	C C	C C	T T	G G	C C	T T	A A	T T	C C	G G	T T	T T	T T	G G	C C	A A	T T	C C	T T	A A	T T	T T	C C	G G	C C	C C	T T	T T	A A	T T	A A	A A	T T	C C	A A	G G	T T	T T	T T	T T	A A	C C	A A	T T	T T	G G	T T	C C	A A	T T	A A	T T	A A	T T	G G	G G	T T	A A	C C	A A	T T	G G	A A	A A	A A	T T	G G	A A	T T	A A	T T	C C	C C	A A	G G	C C	T T	C C	G G	C C	A A	A A	G G	G G	A A	A A	A A	C C	A A	A A	G G	A A	T T	A A	T T	C C	T T	A A	C C	C C	T T	G G	A A	C C	T T	A A	T T	T T	T T	G G	G G	T T	G G	A A	C C	A A	T T	A A	A A	C C	G G	C C	C C	A A	T T	A A	A A	T T	A A	G G	A A	G G	A A	G G	A A	A A	T T	C C	A A	A A	T T	A A	C C	G G	G G	G G	T T	C C	T T	G G	C C	T T	G G	A A	A A	A A	A A	G G	C C	A A	T T	A A	T T	A A	A A	C C	G G	A A	A A	T T	A A	G G	A A	A A	A A	T T	G G	C C	T T	G G	T T	C C	T T	A A	G G	A A	G G	A A	C C	A A	C C	A A	T T	A A	C C	T T	T T	T T	C C	G G	T T	T T	C C	C C	A A	T T	T T	C C	C C	T T	T T	A A	G G	C C	C C	G G	G G	C C	G G	A A	A A	C C	A A	G G	C C	C C	T T	T T	C C	G G	G G	A A	T T	C C	A A	G G	T T	T T	T T	T T	T T	G G	A A	C C	C C	G G	T T	C C	A A	T T	C C	T T	A A	A A	T T	G G	A A	T T	C C	A A	C C	C C	T T	T T	A A	T T	G G	T T	A A	A A	C C	T T	A A	G G	C C	A A	T T	T T	T T	A A	T T	A A	T T	G G	C C	A A	A A	G G	C C	T T	A A	T T	T T	A A	T T	T T	G G	T T	G G	T T	T T	C C	G G	T T	A A	G G	C C	A A	T T	A A	G G	T T	C C	A A	C C	A A	C C	C C	G G	G G	A A	A A	C C	G G	C C	G G	C C	A A	G G	T T	A A	C C	C C	T T	G G	G G	A A	G G	G G	G G	C C	A A	T T	G G	G G	T T	T T	T T	T T	T T	T T	T T	C C	T T	G G	C C	A A	A A	C C	G G	C C	C C	T T	G G	A A	T T	C C	C C	A A	T T	A A	A A	T T	A A	T T	G G	C C	T T	T T	A A	A A	A A	T T	G G	G G	G G	T T	G G	G G	A A	A A	T T	T T	C C	T T	T T	A A	G G	G G	C C	T T	C C	T T	G G	A A	A A	T T	A A	A A	G G	A A	G G	T T	C C	T T	C C	G G	A A	A A	T T	A A	T T	G G	C C	G G	G G	G G	G G	A A	G G	C C	T T	T T	G G	T T	C C	C C	C C	A A	C C	G G	G G	C C	G G	C C	A A	T T	G G	G G	T T	A A	A A	A A	T T	G G	G G	G G	A A	A A	T T	A A	T T	C C	G G	T T	C C	A A	C C	C C	G G	G G	G G	C C	T T	G G	A A	A A	C C	G G	C C	A A	A A	A A	T T	C C	A A	C C	G G	T T	G G	T T	G G	C C	G G	T T	T T	C C	A A	G G	A A	C C	T T	A A	G G	A A	G G	A A	C C	G G	T T	T T	C C	G G	A A	G G	T T	G G	C C	A A	G G	A A	G G	A A	T T	T T	G G	A A	C C	A A	C C	A A	G G	A A	C C	A A	T T	T T	T T	G G	A A	C C	G G	G G	T T	T T	C C	A A	G G	G G	G G	C C	T T	G G	C C	G G	G G	C C	T T	C C	A A	T T	G G	G G	T T	T T	G G	A A	C C	A A	T T	T T	T T	A A	T T	G G	G G	T T	T T	A A	T T	A A	T T	C C	C C	C C	G G	G G	T T	A A	G G	T T	T T	T T	C C	T T	C C	A A	A A	G G	T T	T T	A A	A A	A A	G G	C C	C C	T T	0 0	0 0	0 0	0 0	A A	T T	C C	T T	C C	G G	T T	A A	T T	C C	A A	A A	C C	G G	T T	T T	T T	T T	C C	C C	C C	A A	A A	T T	T T	A A	A A	G G	T T	G G	T T	G G	A A	A A	C C	T T	T T	G G	C C	G G	C C	G G	A A	G G	T T	A A	A A	T T	A A	T T	T T	A A	T T	A A	C C	C C	C C	T T	A A	A A	T T	C C	C C	T T	T T	A A	G G	G G	G G	T T	T T	T T	A A	T T	T T	C C	T T	A A	G G	G G	C C	A A	A A	G G	C C	G G	T T	C C	G G	T T	A A	T T	A A	C C	T T	C C	C C	G G	T T	A A	A A	A A	T T	T T	T T	T T	A A	C C	G G	G G	A A	C C	A A	G G	G G	G G	A A	A A	A A	A A	A A	C C	A A	A A	G G	G G	G G	C C	A A	A A	C C	G G	T T	C C	G G	T T	A A	A A	T T	T T	C C	C C	T T	G G	T T	G G	C C	C C	C C	A A	A A	A A	G G	C C	A A	T T	C C	A A	T T	A A	T T	T T	T T	T T	C C	A A	A A	A A	T T	C C	G G	C C	T T	C C	T T	C C	T T	A A	A A	T T	A A	G G	T T	T T	G G	T T	G G	A A	A A	T T	A A	G G	A A	A A	T T	T T	T T	C C	C C	A A	A A	G G	A A	C C	C C	G G	G G	A A	T T	C C	A A	G G	A A	A A	A A	A A	C C	G G	C C	A A	G G	T T	T T	A A	C C	T T	A A	G G	C C	C C	A A	G G	T T	C C	T T	T T	A A	T T	A A	T T	T T	T T	A A	A A	C C	C C	T T	C C	G G	G G	G G	G G	T T	G G	T T	A A	G G	A A	G G	G G	G G	C C	A A	G G	T T	A A	T T	T T	C C	A A	C C	C C	C C	T T	C C	C C	C C	T T	G G	A A	T T	T T	A A	A A	G G	A A	T T	A A	G G	C C	C C	C C	G G	G G	G G	T T	C C	C C	A A	T T	C C	G G	G G	T T	G G	G G	T T	G G	T T	T T	C C	A A	T T	T T	T T	A A	T T	T T	A A	T T	G G	A A	G G	C C	T T	A A	C C	T T	T T	T T	A A	T T	A A	A A	T T	T T	G G	T T	C C	G G	A A	A A	A A	G G	T T	G G	T T	A A	G G	T T	A A	T T	T T	G G	G G	T T	T T	T T	A A	C C	A A	T T	G G	C C	G G	G G	A A	T T	T T	G G	A A	A A	A A	A A	T T	C C	T T	A A	A A	G G	C C	G G	G G	G G	G G	G G	G G	G G	G G	T T	A A	A A	C C	G G	A A	T T	A A	T T	G G	A A	G G	A A	T T	C C	C C	C C	C C	G G	C C	T T	A A	C C	G G	C C	T T	T T	A A	A A	G G	C C	A A	T T	A A	T T	A A	A A	C C	A A	G G	C C	G G	G G	G G	A A	G G	A A	T T	C C	A A	G G	C C	T T	G G	A A	A A	G G	T T	T T	C C	G G	G G	G G	C C	C C	A A	G G	G G	A A	A A	A A	C C	A A	T T	T T	C C	T T	A A	G G	C C	G G	G G	T T	A A	T T	C C	G G	T T	C C	A A	T T	G G	A A	G G	A A	A A	C C	G G	G G	C C	T T	A A	A A	A A	T T	G G	G G	A A	A A	T T	C C	A A	T T	G G	G G	G G	G G	A A	C C	G G	G G	C C	G G	G G	A A	G G	G G	G G	A A	C C	G G	G G	T T	G G	T T	G G	A A	T T	T T	T T	T T	G G	C C	T T	T T	C C	A A	C C	A A	G G	G G	C C	A A	G G	C C	T T	C C	T T	A A	C C	C C	A A	A A	C C	G G	G G	C C	T T	A A	G G	T T	A A	T T	G G	A A	G G	T T	C C	A A	A A	G G	T T	G G	A A	G G	A A	C C	T T	T T	T T	T T	G G	A A	G G	A A	C C	C C	T T	T T	T T	T T	A A	C C	A A	A A	A A	G G	T T	G G	G G	A A	A A	T T	A A	A A	G G	A A	A A	G G	G G	A A	C C	T T	G G	G G	A A	C C	C C	A A	T T	T T	G G	T T	C C	T T	C C	T T	C C	A A	G G	G G	C C	C C	G G	T T	G G	G G	G G	T T	A A	T T	C C	A A	G G	G G	A A	G G	C C	G G	C C	A A	T T	A A	A A	C C	A A	C C	G G	G G	T T	T T	T T	T T	G G	C C	G G	A A	T T	C C	A A	G G	C C	A A	G G	C C	G G	G G	C C	C C	G G	C C	C C	T T	G G	C C	G G	A A	C C	T T	G G	A A	A A	A A	G G	G G	C C	G G	A A	C C	C C	G G	A A	C C	G G	G G	C C	C C	A A	G G	A A	C C	G G	T T	C C	C C	A A	G G	C C	C C	C C	C C	A A	C C	A A	C C	G G	G G	C C	C C	G G	G G	G G	G G	A A	A A	C C	C C	T T	T T	G G	G G	C C	T T	C C	A A	0 0	C C	A A	G G	G G	A A	G G	T T	A A	G G	A A	T T	G G	C C	A A	C C	T T	T T	T T	A A	A A	G G	G G	C C	T T	A A	C C	T T	A A	G G	C C	A A	C C	T T	A A	T T	T T	T T	T T	A A	T T	G G	C C	T T	G G	T T	A A	G G	A A	G G	T T	T T	C C	G G	G G	T T	C C	T T	T T	C C	C C	A A	T T	C C	T T	C C	C C	A A	T T	C C	G G	C C	A A	T T	T T	G G	C C	C C	C C	T T	T T	A A	T T	A A	T T	G G	G G	C C	A A	A A	T T	C C	A A	G G	T T	A A	A A	A A	A A	C C	C C	C C	G G	T T	A A	C C	G G	C C	C C	C C	C C	C C	G G	C C	A A	T T	A A	G G	T T	C C	T T	A A	T T	C C	T T	G G	T T	A A	A A	T T	T T	A A	T T	C C	T T	G G	T T	T T	T T	T T	T T	C C	G G	A A	G G	A A	A A	T T	T T	G G	T T	C C	C C	C C	G G	A A	A A	T T	T T	A A	C C	T T	T T	T T	T T	A A	T T	C C	C C	C C	T T	C C	A A	C C	A A	C C	C C	C C	G G	T T	C C	C C	C C	A A	G G	A A	C C	A A	G G	C C	G G	T T	C C	G G	G G	C C	T T	A A	G G	A A	A A	T T	T T	A A	G G	C C	T T	A A	A A	A A	C C	A A	G G	A A	T T	G G	G G	A A	C C	T T	A A	0 0	C C	C C	A A	A A	A A	T T	C C	A A	T T	T T	A A	T T	A A	A A	T T	C C	G G	A A	A A	C C	C C	C C	G G	T T	A A	C C	C C	C C	A A	T T	C C	G G	T T	A A	T T	C C	A A	G G	C C	G G	A A	G G	T T	A A	A A	A A	A A	G G	A A	A A	C C	A A	A A	T T	G G	C C	T T	T T	T T	G G	C C	G G	G G	T T	G G	T T	C C	G G	G G	T T	G G	A A	A A	G G	A A	G G	T T	G G	C C	G G	A A	G G	A A	C C	G G	A A	A A	A A	T T	A A	A A	A A	C C	T T	C C	G G	A A	A A	C C	C C	G G	G G	T T	C C	T T	T T	C C	T T	G G	C C	A A	C C	T T	T T	T T	A A	C C	T T	C C	C C	A A	C C	T T	G G	A A	G G	T T	A A	G A	C C	A A	C C	C C	A A	T T	T T	A A	A A	A A	A A	A A	T T	A A	G G	G G	C C	T T	A A	T T	G G	T T	C C	G G	T T	T T	G G	G G	G G	T T	T T	G G	G G	A A	T T	G G	T T	G G	A A	T T	G G	G G	A A	C C	T T	G G	T T	G G	C C	G G	A A	G G	G G	A A	T T	C C	G G	C C	T T	C C	A A	A A	T T	C C	T T	A A	T T	A A	A A	C C	C C	T T	G G	C C	A A	C C	G G	G G	C C	A A	G G	G G	C C	A A	C C	G G	T T	G G	T T	T T	G G	T T	G G	T T	G G	G G	C C	A A	A A	A A	T T	A A	A A	T T	A A	A A	G G	T T	G G	T T	T T	A A	G G	A A	A A	A A	A A	T T	C C	G G	G G	A A	C C	G G	A A	G G	T T	A A	T T	A A	A A	G G	T T	A A	T T	T T	T T	A A	A A	A A	A A	G G	A A	G G	G G	A A	A A	A A	T T	A A	T T	A A	C C	A A	T T	A A	A A	T T	A A	A A	G G	C C	A A	C C	A A	A A	G G	T T	G G	C C	C C	T T	T T	T T	A A	T T	0 0	T T	T T	G G	T T	C C	T T	C C	G G	A A	A A	T T	G G	C C	T T	T T	C C	T T	A A	A A	T T	C C	G G	A A	T T	C C	A A	G G	C C	C C	T T	G G	T T	A A	G G	T T	G G	T T	C C	G G	C C	A A	G G	G G	C C	T T	C C	A A	G G	G G	A A	G G	C C	A A	A A	G G	C C	T T	T T	A A	G G	T T	T T	T T	C C	C C	C C	G G	T T	T T	A A	C C	G G	G G	G G	A A	T T	C C	A A	G G	T T	T T	A A	C C	C C	T T	G G	G G	C C	G G	T T	C C	C C	G G	0 0	T T	T T	A A	C C	T T	A A	A A	T T	A A	G G	G G	A A	C C	T T	G G	A A	T T	T T	G G	C C	T T	G G	T T	T T	G G	A A	T T	A A	A A	G G	G G	C C	A A	T T	C C	A A	A A	A A	C C	G G	G G	A A	C C	G G	C G	A A	A A	A A	A A	C C	T T	T T	A A	A A	A A	C C	T T	A A	A A	A A	G G	C C	A A	C C	T T	C C	C C	G G	A A	G G	A A	C C	G G	T T	T T	G G	G G	T T	G G	C C	T T	G G	A A	A A	C C	T T	A A	T T	A A	G G	T T	A A	C C	T T	T T	C C	A A	T T	A A	T T	A A	A A	A A	A A	A A	C C	G G	T T	A A	G G	A A	C C	G G	C C	A A	A A	T T	G G	T T	G G	T T	C C	A A	A A	A A	C C	G G	C C	A A	G G	A A	T T	G G	T T	G G	A A	G G	A A	T T	A A	G G	T T	C C	A A	C C	C C	T T	C C	T T	T T	T T	A A	T T	T T	A A	T T	G G	G G	C C	T C	G G	C C	A A	C C	T T	C C	T T	T T	T T	T T	A A	A A	0 0	T T	C C	G G	C C	C C	C C	C C	G G	T T	T T	G G	A A	G G	T T	C C	G G	T T	A A	T T	A A	G G	C C	A A	A A	G G	G G	T T	A A	T T	A A	A A	T T	T T	A A	C C	G G	T T	A A	T T	A A	G G	C C	C C	A A	T T	A A	A A	C C	T T	G G	G G	A A	A A	C C	T T	T T	C C	T T	T T	G G	T T	G G	G G	A A	T T	A A	A A	G G	G G	A A	C C	C C	T T	G G	A A	T T	A A	A A	A A	G G	A A	T T	T T	A A	T T	T T	A A	C C	G G	T T	T T	C C	T T	T T	T T	G G	T T	T T	T T	T T	C C	A A	T T	A A	C C	T T	T T	C C	A A	T T	C C	A A	T T	A A	G G	C C	A A	C C	C C	T T	C C	G G	C C	A A	A A	T T	G G	A A	G G	C C	T T	A A	C C	T T	C C	C C	A A	A A	T T	T T	T T	A A	A A	C C	C C	C T	A A	C C	T T	G G	C C	C C	T T	G G	A A	G G	C C	C C	G G	G G	C C	A A	T T	A A	A A	A A	G G	T T	T T	G G	G G	G G	T T	T T	A A	T T	T T	G G	C C	C C	G G	A A	A A	A A	A A	C C	C C	A A	A A	A A	T T	T T	G G	C C	T T	C C	G G	A A	G G	A A	T T	C C	T T	A A	T T	C C	G G	G G	A A	T T	A A	A A	T T	T T	A A	A A	T T	G G	G G	T T	A A	G G	G G	G G	T T	T T	C C	A A	G G	A A	A A	T T	G G	G G	C C	A A	C C	A A	C C	A A	T T	A A	G G	T T	G G	C C	A A	T T	T T	T T	C C	T T	C C	G G	A A	A A	T T	G G	T T	T T	G G	A A	C C	T T	T T	C C	A A	A A	A A	G G	G G	T T	G G	A A	T T	G G	T T	T T	T T	T T	A A	G G	G G	C C	T T	A A	G G	C C	T T	G G	C C	T T	C C	G G	T T	C C	A A	T T	G G	A A	A A	G G	A A	T T	G G	A A	A A	G G	C C	G G	C C	C C	C C	C C	G G	G G	A A	T T	C C	C C	C C	A A	G G	A A	T T	T T	A A	T T	G G	G G	T T	C C	T T	T T	G G	G G	C C	T T	A A	G G	C C	G G	A A	A A	G G	C C	T T	A A	A A	A A	T T	C C	G G	A A	T T	G G	C C	C C	T T	C C	C C	G G	A A	A A	A A	T T	A A	A A	A A	A A	C C	A A	A A	A A	G G	A A	C C	A A	C C	A A	C C	T T	A A	T T	A A	C C	G G	A A	C C	C C	G G	T T	A A	A A	0 0	C C	C C	G G	C C	G G	A A	G G	G G	C C	A A	A A	G G	T T	C C	T T	A A	C C	C C	T T	T T	0 0	0 0	T T	T T	T T	G G	A A	C C	T T	G G	C C	C C	A A	A A	A A	G G	G G	T T	T T	G G	T T	T T	A A	C C	A A	G G	C C	T T	C C	C C	G G	C C	T T	T T	C C	C C	C C	G G	A A	G G	T T	T T	C C	C C	A A	T T	C C	G G	A A	G G	A A	A A	C C	G G	T T	T T	A A	C C	0 0	C C	C C	A A	C C	A A	T T	C C	A A	T T	C C	C C	A A	A A	C C	C C	A A	C C	G G	C C	C C	A A	G G	C C	A A	G G	A A	T T	C C	G G	C C	T T	T T	A A	A A	T T	A A	G G	G G	C C	A A	A A	T T	C C	C C	C C	A A	T T	C C	T T	C C	C C	T T	A A	A A	G G	T T	C C	T T	G G	T T	T T	C C	T T	G G	A A	C C	G G	A A	G G	C C	T T	C C	A A	A A	G G	T T	T T	A A	A A	G G	A A	A A	G G	T T	A A	T T	A A	C C	T T	T T	T T	A A	C C	T T	T T	G G	A A	G G	A A	T T	A A	T T	T T	T T	A A	T T	G G	A A	T T	G G	T T	T T	A A	A A	T T	A A	A A	A A	T T	G G	T T	A A	C C	A A	C C	G G	A A	A A	T T	G G	A A	T T	T T	A A	G G	A A	T T	C C	G G	C C	C C	A A	A A	T T	T T	G G	T T	T T	T T	A A	T T	T T	T T	C C	G G	T T	G G	T T	A A	T T	T T	C C	C C	C C	G G	T T	C C	G G	A A	G G	G G	C C	C C	G G	T T	A A	G G	C C	C C	T T	C C	G G	G G	T T	C C	A A	A A	T T	G G	G G	T T	C C	C C	T T	T T	T T	T T	T T	A A	G G	T T	A A	T T	A A	A A	T T	T T	G G	A A	T T	G G	T T	A A	T T	G G	A A	G G	T T	A A	T T	C C	T T	A A	C C	C C	T T	A A	C C	C C	G G	G G	T T	A A	A A	A A	A A	A A	T T	G G	G G	A A	G G	G G	A A	T T	C C	A A	T T	A A	G G	G G	T T	G G	C C	C C	T T	T T	C C	A A	C C	G G	A A	T T	T T	T T	T T	C C	C C	C C	G G	A A	T T	C C	G G	A A	G G	G G	C C	T T	C C	C C	C C	C C	G G	C C	A A	G G	C C	C C	A A	A A	T T	A A	T T	G G	T T	G G	G G	C C	G G	C C	C C	A A	A A	G G	A A	G G	T T	A A	A A	G G	A A	T T	G G	G G	C C	C C	C C	A A	T T	C C	T T	G G	C C	G G	A A	C C	C C	T T	T T	C C	G G	T T	G G	G G	T T	C C	C C	C C	C C	C C	T T	T T	G G	C C	T T	G G	C C	A A	A A	T T	C C	G G	G G	T T	A A	C C	C C	A A	A A	A A	G G	A A	C C	T T	C C	A A	C C	C C	T T	C C	T T	A A	T T	C C	T T	T T	C C	G G	C C	C C	T T	G G	G G	T T	T T	C C	C C	T T	G G	T T	T T	T T	A A	C C	T T	G G	C C	G G	T T	T T	A A	G G	A A	C C	A A	G G	T T	T T	A A	G G	G G	G G	T T	A A	A A	T T	A A	T T	A A	A A	A A	C C	T T	G G	G G	G G	C C	A A	G G	A A	T T	A A	G G	G G	C C	A A	G G	G G	T T	T T	A A	A A	C C	C C	T T	G G	G G	C C	G G	T T	G G	T T	A A	A A	C C	C C	G G	C C	A A	C C	A A	C C	G G	C C	G G	T T	C C	C C	A A	T T	G G	C C	A A	A A	A A	T T	G G	C C	G G	C C	A A	A A	T T	T T	T T	C C	A A	A A	A A	A A	T T	A A	G G	C C	C C	C C	A A	G G	A A	T T	C C	G G	T T	A A	C C	A A	G G	A A	A A	T T	C C	G G	A A	T T	G G	C C	G G	T T	T T	A A	T T	T T	A A	A A	G G	A A	A A	T T	A A	A A	T T	T T	A A	A A	G G	G G	T T	C C	C C	T T	G G	T T	T T	0 0	A A	G G	T T	G G	C C	G G	T T	T T	A A	C C	C C	C C	C C	T T	C C	G G	C C	T T	C C	C C	C C	T T	A A	T T	T T	C C	T T	T T	C C	T T	T T	A A	T T	G G	T T	T T	A A	G G	A A	G G	A A	G G	A A	A A	G G	A A	C C	C C	G G	C C	T T	T T	A A	T T	C C	A A	C C	A A	A A	T T	G G	T T	G G	A A	T T	T T	G G	C C	C C	C C	G G	A A	T T	T T	A A	G G	A A	A A	A A	T T	T T	C C	A A	C C	T T	T T	A A	T T	A A	T T	A A	T T	G G	T T	A A	G G	A A	A A	A A	G G	T T	T T	A A	T T	C C	G G	T T	A A	C C	A A	C C	A A	G G	A A	G G	C C	A A	C C	A A	C C	G G	C C	C C	A A	G G	T T	T T	A A	C C	T T	T T	C C	C C	C C	A A	G G	A A	G G	A A	G G	A A	A A	C C	G G	G G	C C	C C	C C	A A	T T	A A	C C	C C	C C	G G	G G	T T	C C	T T	C C	C C	C C	G G	G G	C C	T T	G G	T T	C C	G G	G G	G G	T T	G G	C C	G G	A A	G G	G G	A A	G G	T T	T T	T T	T T	A A	G G	A A	T T	C C	A A	C C	G G	A A	A A	C C	G G	A A	T T	A A	G G	C C	C C	T T	G G	A A	A A	T T	C C	G G	A A	G G	G G	C C	C C	G G	C C	C C	C C	C C	A A	G G	A A	G G	A A	A A	G G	G G	C C	A A	C C	T T	G G	T T	C C	A A	T T	A A	T T	A A	G G	A A	C C	C C	T T	C C	C C	T T	G G	T T	G G	G G	T T	C C	C C	T T	A A	A A	A A	T T	C C	C C	T T	G G	G G	T T	A A	A A	C C	C C	G G	C C	T T	T T	G G	A A	A A	A A	G G	G G	T T	G G	T T	A A	A A	G G	T T	C C	T T	G G	A A	T T	G G	T T	A A	A A	A A	G G	G G	G G	T T	C C	G G	C C	A A	C C	G G	C C	A A	T T	A A	C C	A A	C C	A A	A A	A A	C C	C C	C C	A A	G G	A A	C C	A A	A A	T T	A A	G G	C C	C C	A A	C C	G G	A A	A A	C C	C C	A A	T T	C C	T T	C C	C C	C C	T T	G G	T T	A A	A A	T T	A A	G G	G G	C C	A A	C C	C C	T T	C C	C C	A A	T T	C C	C C	C C	G G	G G	A A	C C	T T	C C	T T	C C	T T	A A	T T	G G	T T	C C	T T	G G	T T	A A	A A	A A	G G	A A	T T	G G	G G	T T	T T	T T	G G	T T	T T	G G	T T	T T	T T	T T	T T	T T	T T	G G	T T	C C	G G	T T	G G	T T	G G	G G	C C	G G	T T	T T	G G	C C	A A	A A	A A	A A	T T	A A	C C	G G	G G	T T	C C	C C	T T	T T	A A	A A	C C	G G	C C	T T	T T	A A	T T	G G	T T	G G	G G	G G	A A	T T	C C	G G	T T	A A	G G	G G	T T	C C	C C	G G	A A	G G	C C	G G	A A	G G	T T	A A	C C	G G	A A	G G	T T	C C	C C	C C	A A	G G	A A	G G	G G	C C	T T	C C	T T	C C	T T	A A	G G	G G	T T	G G	A A	C C	C C	T T	A A	T T	C C	C C	G G	A A	G G	G G	A A	A A	T T	C C	A A	C C	G G	C C	T T	T T	A A	T T	T T	G G	A A	C C	T T	T T	G G	A A	A A	T T	T T	G G	G G	C C	C C	T T	G G	A A	G G	C C	A A	C C	G G	T T	C C	A A	C C	C C	T T	A A	C C	T T	A A	C C	A A	C C	C C	C C	G G	G G	A A	A A	T T	A A	G G	A A	C C	G G	A A	A A	C C	T T	G G	C C	A A	T T	A A	T T	A A	G G	T T	A A	C C	G G	C C	T T	C C	T T	A A	A A	C C	C C	A A	T T	T T	T T	G G	T T	G G	T T	G G	A A	T T	C C	C C	C C	C C	A A	C C	G G	G G	A A	A A	G G	A A	C C	G G	G G	A A	A A	C C	G G	G G	G G	A A	G G	A A	T T	A A	G G	C C	T T	G G	A A	C C	A A	T T	A A	A A	G G	A A	G G	A A	A A	T T	A A	A A	A A	C C	T T	G G	T T	G G	A A	T T	T T	G G	T T	A A	A A	C C	A A	C C	G G	T T	C C	G G	G G	A A	G G	A A	C C	C C	A A	C C	A A	G G	A A	G G	C C	G G	G G	C C	G G	C C	A A	T T	G G	T T	C C	A A	C C	A A	G G	T T	T T	T T	T T	T T	T T	G G	C C	G G	G G	G G	T T	A A	C C	G G	A A	A A	C C	T T	C C	C C	A A	T T	C C	T T	C C	T T	A A	T T	C C	T T	G G	T T	C C	C C	T T	T T	C C	C C	A A	T T	T T	T T	A A	A A	C C	G G	G G	A A	G G	C C	A A	T T	A A	T T	T T	C C	A A	A A	T T	G G	A A	A A	A A	T T	G G	C C	A A	A A	C C	C C	T T	A A	C C	G G	A A	T T	A A	G G	T T	C C	T T	G G	C C	C C	T T	C C	G G	C C	A A	T T	G G	T T	A A	A A	G G	A A	C C	A A	T T	C C	C C	C C	G G	A A	A A	G G	C C	A A	C C	T T	A A	C C	T T	A A	T T	A A	T T	C C	T T	T T	T T	T T	A A	C C	T T	G G	T T	T T	T T	C C	G G	A A	A A	C C	C C	T T	C C	T T	C C	A A	A A	C C	G G	C C	A A	T T	G G	A A	A A	A A	G G	A A	T T	C C	C C	G G	A A	T T	T T	T T	C C	C C	C C	A A	T T	A A	G G	T T	G G	C C	A A	T T	A A	A A	T T	T T	G G	G G	C C	T T	A A	C C	A A	G G	C C	A A	A A	T T	A A	C C	C C	G G	A A	C C	G G	G G	G G	C C	G G	C C	T T	G G	G G	A A	C C	T T	C C	G G	A A	A A	A A	A A	T T	G G	C C	C C	A A	T T	T T	T T	T T	G G	T T	A A	A A	G G	C C	A A	C C	T T	T T	A A	T T	C C	A A	T T	T T	A A	G G	A A	C C	C C	C C	T T	A A	T T	T T	A A	A A	G G	A A	G G	C C	C C	G G	C C	C C	C C	T T	C C	G G	T T	T T	G G	A A	T T	G G	G G	G G	C C	T T	C C	T T	C C	G G	G G	G G	C C	T T	G G	A A	C C	G G	G G	G G	T T	A A	C C	G G	G G	T T	G G	T T	C C	A A	T T	T T	G G	T T	A A	G G	A A	A A	T T	A A	T T	G G	C C	G G	A A	A A	A A	A A	A A	A A	C C	A A	G G	A A	A A	A A	A A	A A	C C	A A	G G	G G	G G	C C	T T	C C	C C	C C	T T	G G	G G	T T	A A	G G	C C	A A	C C	A A	A A	G G	T T	A A	T T	C C	G G	T T	T T	A A	G G	A A	A A	A A	C C	G G	C C	A A	C C	G G	A A	C C	A A	T T	G G	T T	T T	C C	A A	A A	A A	A A	A A	A A	G G	G G	A A	A A	T T	T T	T T	T T	T T	C C	A A	T T	T T	C C	A A	T T	T T	T T	T T	T T	G G	G G	A A	A A	T T	A A	A A	C C	A A	T T	A A	A A	T T	G G	C C	T T	A A	A A	T T	A A	T T	T T	G G	G G	C C	C C	A A	T T	G G	A A	T T	G G	G G	T T	C C	A A	T T	G G	C C	C C	T T	A A	C C	G G	T T	T T	A A	A A	A A	A A	A A	A A	A A	C C	T T	G G	T T	T T	T T	A A	A A	A A	C C	C C	G G	A A	C C	T T	T T	G G	G G	T T	C C	G G	C C	T T	G G	T T	T T	T T	T T	T T	A A	T T	G G	G G	G G	G G	C C	T T	C C	C C	A A	A A	T T	A A	G G	C C	T T	A A	T T	A A	T T	A A	A A	C C	A A	G G	A A	T T	G G	A A	G G	A A	T T	A A	G G	A A	A A	C C	A A	G G	T T	C C	T T	A A	G G	T T	T T	A A	T T	A A	A A	T T	G G	G G	A A	A A	A A	G G	A A	G G	A A	G G	A A	C C	C C	G G	A A	A A	C C	T T	T T	C C	C C	A A	C C	A A	C C	C C	G G	A A	G G	C C	G G	G G	C C	A A	T T	G G	C C	A A	T T	G G	T T	A A	G G	C C	T T	T T	A A	T T	T T	T T	G G	C C	T T	C C	T T	C C	C C	T T	C C	C C	C C	G G	G G	C C	A A	C C	A A	G G	T T	A A	C C	G G	T T	A A	C C	A A	C C	T T	C C	A A	G G	G G	G G	A A	T T	C C	G G	G G	C C	T T	G G	T T	T T	A A	T T	G G	G G	A A	G G	A A	A A	A A	A A	T T	C C	T T	T T	T T	T T	T T	T T	A A	A A	A A	A A	T T	G G	C C	A A	T T	C C	T T	T T	A A	C C	C C	G G	T T	G G	G G	G G	G G	C C	T T	C C	G G	G G	A A	G G	G G	C C	A A	A A	G G	G G	T T	A A	T T	C C	C C	G G	A A	G G	A A	A A	G G	T T	T T	T T	T T	A A	C C	T T	G G	T T	A A	C C	G G	T T	A A	A A	A A	T T	G G	G G	G G	C C	G G	T T	G G	G G	T T	A A	A A	G G	A A	G G	C C	T T	G G	G G	T T	T T	C C	C C	T T	G G	G G	C C	C C	A A	G G	G G	C C	A A	T T	C C	C C	T T	C C	G G	C C	C C	A A	T T	G G	A A	C C	A A	T T	C C	A A	G G	A A	T T	T T	A A	A A	C C	A A	C C	C C	C C	G G	C C	G G	G G	G G	A A	T T	C C	T T	C C	G G	T T	A A	T T	A A	T T	T T	G G	C C	A A	A A	T T	T T	A A	C C	A A	C C	A A	A A	T T	G G	A A	C C	A A	T T	T T	G G	C C	T T	T T	A A	T T	C C	C C	A A	T T	T T	A A	C C	T T	T T	T T	A A	A A	C C	G G	G G	C C	G G	C C	T T	T T	A A	A A	T T	A A	A A	G G	A A	C C	G G	C C	G G	T T	A A	G G	G G	T T	C C	T T	G G	C C	G G	C C	G G	T T	C C	G G	G G	A A	G G	G G	T T	C C	C C	C C	T T	G G	C C	G G	C C	T T	G G	A A	C C	C C	C C	G G	G G	T T	G G	T T	G G	G G	G G	T T	G G	C C	G G	C C	T T	A A	C C	A A	C C	C C	C C	T T	A A	G G	G G	G G	G G	G G	A A	C C	A A	G G	C C	A A	G G	G G	G G	T T	T T	A A	C C	T T	C C	C C	T T	G G	C C	T T	C C	A A	A A	G G	T T	T T	G G	C C	A A	A A	C C	C C	T T	T T	T T	C C	T T	A A	T T	C C	T T	A A	A A	T T	T T	C C	C C	C C	A A	G G	T T	T T	A A	T T	C C	G G	G G	G G	A A	T T	A A	C C	A A	T T	A A	G G	C C	T T	T T	T T	C C	A A	C C	G G	G G	A A	C C	A A	A A	A A	A A	C C	G G	G G	A A	C C	T T	T T	A A	T T	T T	A A	G G	T T	G G	T T	A A	A A	C C	T T	G G	C C	G G	C C	C C	A A	C C	T T	T T	A A	G G	C C	A A	G G	G G	T T	A A	T T	T T	T T	T T	A A	C C	T T	A A	A A	G G	A A	T T	G G	G G	G G	C C	A A	T T	A A	A A	C C	A A	T T	C C	G G	T T	C C	T T	G G	0 0	G G	T T	A A	T T	G G	G G	T T	A A	G G	C C	T T	C C	T T	A A	C C	T T	C C	T T	C C	A A	A A	T T	A A	C C	A A	T T	T T	A A	G G	C C	T T	C C	T T	G G	A A	T T	A A	A A	C C	T T	A A	G G	G G	G G	C C	T T	T T	G G	C C	A A	A A	T T	T T	G G	T T	G G	A A	T T	C C	T T	G G	T T	A A	T T	A A	A A	G G	A A	G G	T T	G G	T T	G G	A A	C C	T T	C C	C C	G G	G G	A A	A A	G G	T T	C C	G G	A A	A A	A A	T T	T T	G G	C C	G G	T T	G G	T T	C C	A A	C C	A A	A A	A A	A A	A A	G G	C C	G G	A A	T T	A A	T T	A A	C C	C C	A A	T T	T T	T T	A A	A A	G G	A A	A A	G G	A A	C C	A A	C C	G G	T T	T T	A A	A A	A A	T T	C C	A A	G G	C C	C C	T T	A A	A A	A A	G G	A A	A A	C C	T T	T T	A A	T T	C C	A A	T T	A A	A A	G G	C C	T T	A A	A A	G G	G G	T T	G G	T T	A A	G G	C C	T T	G G	C C	A A	G G	C C	G G	A A	A A	G G	C C	G G	C C	C C	C C	T T	T T	A A	G G	A A	A A	G G	A A	G G	G G	T T	C C	A A	C C	C C	A A	G G	C C	T T	A A	A A	A A	G G	A A	A A	A A	T T	G G	G G	T T	T T	G G	G G	A A	C C	A A	A A	T T	G G	A A	A A	T T	C C	T T	A A	T T	A A	A A	A A	C C	T T	G G	A A	T T	T T	T T	T T	G G	C C	T T	T T	T T	G G	T T	C C	T T	C C	A A	G G	G G	G G	C C	T T	T T	A A	C C	G G	G G	G G	G G	A A	A A	T T	A A	T T	A A	T T	A A	T T	C C	A A	G G	G G	G G	G G	T T	A A	C C	T T	T T	T T	T T	T T	A A	A A	T T	G G	T T	T T	A A	T T	A A	C C	G G	T T	A A	G G	C C	C C	G G	G G	C C	T T	C C	A A	A A	A A	G G	C C	G G	G G	G G	T T	A A	T T	G G	A A	T T	G G	G G	G G	C C	C C	T T	G G	T T	C C	A A	G G	C C	A A	C C	T T	A A	A A	C C	G G	T T	A A	C C	G G	A A	C C	G G	T T	C C	G G	T T	0 0	T T	G G	A A	A A	C C	G G	T T	G G	T T	G G	C C	C C	C C	C C	C C	T T	T T	A A	G G	A A	C C	A A	G G	C C	C C	G G	T T	A A	C C	C C	A A	G G	G G	G G	G G	G G	G G	T T	T T	T T	A A	A A	C C	C C	C C	G G	A A	T T	A A	A A	C C	C C	T T	T T	A A	C C	C C	G G	T T	T T	T T	A A	A A	G G	C C	C C	T T	T T	A A	C C	T T	G G	A A	T T	C C	C C	T T	A A	T T	G G	A A	C C	G G	T T	0 0	A A	C C	G G	A A	T T	A A	T T	G G	T T	G G	C C	A A	G G	C C	T T	A A	C C	C C	G G	T T	T T	G G	A A	T T	T T	A A	C C	T T	G G	G G	T T	A A	C C	G G	T T	G G	C C	G G	G G	A A	G G	0 0	G G	C C	A A	T T	T T	A A	T T	T T	G G	G G	G G	T T	G G	G G	T T	G G	T T	C C	T T	T T	0 0	T T	A A	G G	A A	C C	G G	0 0	0 0	0 0	0 0	0 0	T T	A A	A A	A A	T T	T T	C C	G G	C C	T T	G G	T T	G G	C C	C C	0 0	T T	T T	C C	C C	G G	C C	G G	A A	C C	A A	A A	T T	T T	G G	G G	G G	C C	G G	G G	A A	C C	C C	0 0	A A	C C	T T	G G	C C	A A	C C	G G	A A	G G	G G	C C	G G	C C	T T	A A	T T	A A	T T	A A	T T	A A	G G	C C	T T	A A	T T	G G	C C	T T	A A	A A	A A	A A	T T	C C	G G	C C	C C	T T	A A	T T	G G	G G	G G	C C	A A	G G	C C	G G	A A	A A	C C	T T	A A	A A	T T	T T	A A	A A	G G	T T	A A	C C	G G	G G	C C	C C	A A	G G	C C	A A	A A	A A	G G	G G	T T	G G	G G	A A	T T	A A	C C	T T	G G	G G	G G	C C	T T	C C	A A	C C	T T	T T	T T	T T	A A	A A	T T	A A	T T	A A	T T	C C	C C	T T	T T	A A	G G	G G	C C	T T	G G	C C	G G	C C	A A	C C	T T	A A	G G	G G	T T	A A	A A	C C	C C	A A	T T	G G	G G	A A	A A	G G	0 0	G G	C C	G G	T T	G G	T T	T T	T T	G G	C C	G G	T T	T T	T T	A A	C C	C C	C C	T T	T T	C C	T T	C C	G G	G G	A A	A A	A A	C C	C C	C C	A A	G G	C C	C C	T T	A A	A A	G G	A A	A A	A A	A A	A A	T T	G G	G G	A A	C C	G G	A A	C C	A A	C C	A A	C C	C C	A A	C C	C C	A A	T T	T T	A A	G G	C C	A A	G G	T T	T T	C C	A A	C C	G G	T T	T T	C C	A A	G G	A A	C C	G G	C C	A A	G G	G G	T T	C C	C C	G G	T T	G G	G G	T T	T T	T T	T T	A A	C C	T T	A A	C C	G G	T T	T T	A A	C C	C C	A A	T T	G G	A A	G G	G G	C C	A A	G G	A A	A A	C C	T T	T T	T T	A A	G G	A A	A A	A A	0 0	T T	C C	G G	A A	T T	C C	C C	A A	G G	C C	A A	C C	T T	A A	A A	A A	G G	G G	G G	A A	A A	A A	T T	T T	A A	G G	G G	C C	A A	G G	0 0	0 0	A A	G G	A A	T T	C C	C C	A A	G G	A A	T T	C C	A A	G G	G G	A A	A A	C C	T T	A A	C C	A A	T T	A A	T T	T T	T T	T T	G G	T T	G G	T T	T T	C C	A A	G G	C C	A A	T T	G G	G G	T T	G G	T T	T T	G G	A A	C C	G G	A A	T T	C C	T T	C C	T T	T T	C C	G G	A A	T T	C C	G G	G G	C C	C C	A A	T T	T T	C C	G G	C C	G G	C C	T T	A A	G G	G G	A A	A A	C C	A A	0 0	A A	T T	C C	A A	G G	A A	C C	G G	T T	A A	G G	T T	A A	G G	A A	C C	G G	C C	A A	G G	A A	G G	G G	A A	A A	T T	A A	T T	C C	C C	T T	T T	G G	A A	A A	C C	A A	T T	T T	T T	C C	T T	A A	A A	G G	G G	A A	T T	G G	C C	C C	G G	C C	0 0	A A	T T	G G	G G	C C	T T	G G	C C	G G	G G	A A	T T	C C	G G	T T	C C	C C	0 0	0 0	G G	G G	G G	T T	C C	C C	C C	G G	G G	G G	T T	T T	G G	C C	C C	A A	C C	G G	C C	C C	T T	A A	A A	G G	T T	A A	G G	A A	G G	C C	C C	C C	G G	T T	0 0	C C	C C	A A	A A	T T	C C	G G	C C	G G	T T	T T	A A	A A	G G	G G	C C	A A	A A	G G	T T	A A	G G	G G	A A	G G	G G	T T	T T	G G	G G	G G	A A	T T	T T	C C	T T	G G	G G	C C	A A	0 0	A A	G G	C C	T T	A A	G G	T T	G G	G G	G G	G G	G G	A A	A A	G G	G G	T T	T T	T T	A A	C C	G G	A A	A A	T T	T T	A A	A A	C C	T T	G G	T T	T T	C C	A A	C C	G G	C C	G G	C C	T T	C C	G G	T T	G G	T T	C C	T T	G G	G G	G G	G G	T T	T T	A A	G G	C C	A A	T T	C C	T T	G G	C C	A A	A A	A A	T T	G G	T T	C C	A A	C C	T T	T T	G G	C C	G G	A A	T T	C C	T T	T T	T T	C C	G G	G G	T T	G G	T T	T T	T T	T T	A A	G G	G G	C C	C C	A A	C C	T T	T T	C C	G G	A A	A A	T T	A A	T T	G G	T T	A A	T T	G G	T T	A A	G G	T T	T T	C C	T T	A A	T T	A A	T T	T T	T T	C C	T T	A A	T T	T T	G G	A A	A A	C C	C C	G G	T T	A A	A A	T T	G G	G G	C C	C C	A A	T T	C C	A A	C C	A A	C C	C C	C C	G G	C C	C C	C C	C C	C C	A A	T T	T T	T T	C C	A A	T T	A A	A A	A A	G G	T T	C C	G G	A A	G G	T T	G G	G G	A A	T T	A A	G G	C C	C C	A A	C C	A A	A A	C C	T T	G G	T T	G G	A A	A A	A A	G G	G G	A A	T T	T T	A A	A A	C C	C C	G G	C C	A A	C C	A A	C C	A A	G G	A A	A A	A A	C C	C C	G G	A A	T T	G G	C C	C C	T T	A A	A A	T T	G G	A A	A A	C C	C C	T T	A A	C C	T T	G G	T T	A A	C C	C C	T T	G G	G G	G G	G G	C C	G G	T T	0 0	A A	C C	T T	T T	G G	T T	A A	A A	T T	A A	A A	G G	C C	G G	T T	A A	G G	G G	A A	T T	G G	T T	A A	T T	T T	A A	T T	T T	A A	T T	G G	A A	A A	C C	C C	A A	C C	T T	G G	G G	G G	C C	G G	A A	T T	A A	T T	A A	A A	G G	A A	T T	T T	C C	A A	T T	T T	T T	T T	T T	A A	G G	A A	A A	C C	T T	G G	C C	G G	G G	G G	C C	A A	T T	A A	T T	G G	C C	A A	G G	T T	T T	T T	A A	T T	A A	A A	A A	A A	C C	A A	C C	T T	T T	A A	G G	C C	A A	G G	G G	T T	A A	G G	T T	T T	C C	C C	T T	T T	C C	G G	C C	C C	G G	A A	G G	G G	A A	A A	A A	G G	C C	A A	G G	G G	A A	A A	A A	T T	G G	C C	T T	G G	A A	A A	G G	A A	T T	T T	A A	G G	T T	T T	A A	A A	G G	C C	T T	G G	A A	T T	A A	T T	T T	A A	T T	C C	T T	A A	C C	G G	T T	A A	T T	T T	C C	T T	G G	C C	T T	T T	C C	C C	T T	A A	A A	A A	G G	G G	G G	G G	A A	C C	T T	A A	C C	A A	G G	C C	G G	C C	A A	G G	C C	A A	C C	T T	C C	C C	G G	A A	G G	C C	T T	A A	C C	T T	T T	G G	C C	C C	T T	T T	T T	A A	G G	T T	T T	C C	T T	C C	A A	A A	A A	C C	A A	A A	T T	T T	T T	C C	A A	C C	T T	T T	G G	G G	T T	G G	A A	A A	G G	A A	A A	T T	C C	T T	A A	T T	A A	A A	C C	G G	T T	A A	G G	T T	T T	A A	T T	T T	G G	T T	G G	T T	T T	T T	A A	A A	T T	G G	T T	C C	T T	A A	A A	G G	T T	T T	G G	C C	G G	C C	A A	T T	T T	C C	C C	T T	T T	T T	C C	G G	T T	G G	C C	C C	A A	T T	C C	C C	T T	A A	T T	C C	T T	C C	G G	C C	A A	A A	A A	C C	A A	C C	T T	T T	A A	C C	A A	A A	C C	A A	C C	T T	A A	A A	T T	G G	C C	A A	G G	A A	C C	G G	A A	A A	T T	A A	C C	T T	T T	A A	A A	T T	A A	A A	G G	T T	C C	A A	A A	T T	A A	T T	G G	A A	T T	T T	G G	C C	T T	T T	T T	T T	T T	T T	G G	C C	A A	T T	A A	G G	C C	C C	C C	G G	G G	T T	T T	A A	C C	A A	A A	T T	T T	A A	A A	A A	A A	T T	G G	A A	T T	A A	A A	C C	G G	G G	T T	A A	A A	A A	A A	A A	A A	T T	A A	A A	A A	C C	G G	T T	G G	G G	G G	A A	C C	T T	C C	G G	C C	C C	T T	T T	T T	C C	G G	T T	T T	T T	G G	G G	T T	T T	G G	C C	T T	T T	A A	C C	C C	A A	C C	T T	C C	A A	G G	C C	G G	G G	A A	A A	C C	T T	G G	C C	A A	C C	T T	T T	C C	G G	G G	T T	A A	A A	C C	A A	G G	T T	T T	T T	A A	C C	T T	G G	T T	G G	C C	G G	C C	T T	T T	T T	T T	T T	A A	A A	T T	C C	C C	T T	C C	T T	T T	T T	T T	T T	T T	G G	T T	G G	A A	A A	T T	G G	T T	C C	T T	A A	C C	T T	C C	G G	G G	C C	A A	C C	G G	C C	A A	C C	G G	A A	G G	G G	A A	C C	G G	C C	T T	T T	T T	G G	G G	T T	T T	T T	C C	G G	G G	C C	A A	A A	G G	C C	C C	G G	T T	A A	A A	T T	A A	A A	C C	G G	T T	T T	T T	G G	C C	T T	G G	T T	T T	A A	T T	C C	A A	T T	A A	T T	A A	A A	A A	T T	A A	T T	C C	G G	T T	G G	C C	G G	A A	C C	T T	T T	A A	G G	A A	A A	A A	T T	A A	T T	A A	T T	T T	T T	T T	G G	C C	T T	G G	G G	C C	T T	T T	T T	T T	A A	C C	G G	T T	C C	T T	G G	T T	A A	G G	G G	C C	A A	A A	C C	A A	T T	T T	C C	A A	T T	C C	G G	A A	T T	G G	A A	A A	G G	A A	G G	T T	A A	T T	A A	G G	C C	A A	G G	T T	C C	G G	A A	C C	T T	G G	A A	A A	T T	T T	A A	G G	C C	A A	A A	C C	T T	C C	A A	G G	C C	A A	T T	A A	G G	C C	C C	T T	C C	T T	T T	G G	C C	A A	G G	G G	C C	G G	T T	A A	T T	C C	C C	T T	C C	C C	A A	A A	A A	C C	A A	G G	G G	A A	G G	A A	T T	T T	T T	C C	T T	A A	T T	C C	T T	G G	G G	C C	A A	G G	A A	A A	T T	A A	A A	C C	A A	C C	C C	A A	T T	A A	A A	T T	A A	G G	C C	T T	T T	T T	A A	T T	T T	T T	C C	C C	G G	T T	T T	A A	T T	A A	C C	T T	A A	T T	G G	T T	A A	G G	T T	A A	C C	G G	G G	A A	T T	A A	G G	C C	A A	T T	T T	G G	A A	C C	T T	C C	A A	C C	A A	C C	A A	G G	T T	T T	A A	C C	C C	T T	G G	T T	A A	G G	C C	C C	T T	G G	A A	T T	C C	A A	G G	T T	C C	G G	A A	G G	C C	G G	A A	T T	A A	C C	A A	A A	G G	C C	T T	G G	G G	A A	T T	A A	A A	C C	G G	T T	C C	A A	A A	T T	A A	T T	G G	A A	T T	C C	T T	C C	G G	C C	T T	G G	T T	G G	G G	A A	G G	A A	T T	A A	G G	A A	G G	G G	A A	C C	C C	G G	A A	T T	G G	T T	C C	T T	C C	T T	A A	G G	C C	A A	C C	A A	T T	T T	G G	T T	G G	G G	T T	C C	T T	T T	C C	T T	A A	G G	C C	G G	G G	G G	T T	A A	T T	A A	C C	C C	A A	G G	A A	A A	G G	C C	T T	T T	G G	G G	T T	C C	A A	T T	G G	A A	C C	T T	T T	A A	G G	T T	G G	T T	G G	A A	A A	A A	G G	A A	G G	A A	C C	A A	A A	A A	A A	T T	G G	A A	A A	T T	T T	A A	A A	C C	T T	A A	A A	T T	C C	A A	G G	A A	A A	T T	T T	A A	C C	G G	A A	T T	T T	G G	T T	T T	T T	T T	T T	C C	C C	T T	A A	A A	T T	T T	G G	G G	T T	A A	C C	C C	T T	G G	A A	C C	A A	A A	T T	A A	T T	A A	A A	A A	G G	A A	G G	T T	A A	T T	G G	A A	A A	G G	C C	G G	T T	T T	G G	C C	G G	T T	T T	T T	A A	T T	G G	A A	A A	T T	A A	T T	T T	G G	C C	C C	G G	T T	T T	T T	C C	A A	T T	A A	T T	C C	C C	A A	A A	T T	G G	T T	T T	A A	T T	G G	T T	A A	G G	C C	T T	C C	A A	A A	G G	A A	T T	G G	G G	G G	T T	A A	C C	C C	G G	A A	C C	C C	G G	G G	T T	A A	A A	A A	T T	T T	G G	G G	C C	T T	C C	A A	G G	G G	G G	A A	C C	C C	G G	A A	C C	T T	A A	A A	T T	A A	G G	T T	T T	T T	T T	C C	T T	A A	T T	T T	C C	C C	A A	T T	C C	C C	T T	G G	A A	T T	T T	A A	A A	G G	T T	T T	C C	A A	T T	T T	C C	G G	A A	G G	T T	T T	A A	G G	A A	G G	C C	T T	A A	G G	C C	C C	A A	T T	G G	A A	A A	G G	T T	C C	T T	T T	A A	A A	C C	A A	T T	T T	A A	A A	C C	A A	T T	G G	A A	T T	A A	G G	C C	A A	A A	T T	A A	A A	A A	C C	T T	C C	C C	C C	C C	T T	T T	T T	T T	A A	T T	A A	A A	T T	T T	A A	A A	T T	T T	C C	T T	A A	A A	A A	G G	T T	G G	C C	T T	T T	C C	A A	T T	T T	T T	A A	C C	T T	A A	G G	A A	C C	A A	G G	C C	T T	A A	G G	T T	A A	A A	T T	C C	A A	T T	G G	G G	A A	G G	C C	A A	G G	G G	T T	T T	A A	A A	T T	T T	A A	T T	A A	G G	A A	C C	G G	T T	T T	C C	G G	A A	T T	C C	T T	T T	A A	T T	C C	G G	A A	G G	G G	G G	T T	A A	T T	T T	A A	G G	T T	T T	C C	T T	C C	T T	T T	A A	A A	T T	T T	C C	A A	T T	G G	C C	T T	G G	G G	T T	C C	T T	G G	T T	A A	C C	G G	A A	A A	A A	C C	G G	C C	C C	A A	T T	G G	C C	G G	T T	T T	C C	A A	T T	G G	G G	T T	A A	G G	T T	G G	A A	C C	T T	C C	T T	T T	A A	T T	T T	C C	T T	A A	A A	A A	C C	G G	G G	G G	T T	C C	G G	A A	T T	G G	C C	T T	T T	C C	C C	C C	A A	T T	T T	A A	C C	G G	A A	G G	C C	G G	T T	G G	T T	G G	G G	G G	A A	G G	G G	C C	T T	G G	T T	A A	T T	C C	G G	A A	A A	G G	G G	A A	A A	T T	G G	A A	A A	T T	C C	A A	C C	A A	A A	T T	C C	T T	G G	G G	T T	A A	T T	C C	A A	C C	C C	A A	G G	G G	C C	T T	C C	G G	C C	C C	A A	C C	G G	A A	G G	A A	T T	A A	C C	G G	T T	G G	G G	G G	A A	C C	A A	C C	T T	T T	G G	G G	G G	T T	A A	C C	C C	C C	C C	T T	T T	G G	T T	A A	A A	A A	G G	C C	T T	A A	C C	G G	G G	G G	T T	C C	C C	G G	A A	G G	T T	G G	G G	C C	C C	G G	A A	T T	G G	A A	A A	C C	A A	G G	G G	A A	C C	A A	A A	A A	T T	T T	G G	T T	A A	A A	G G	C C	C C	C C	T T	T T	T T	G G	C C	G G	A A	G G	C C	A A	T T	A A	A A	A A	T T	C C	A A	A A	T T	A A	T T	G G	T T	A A	T T	A A	A A	C C	T T	G G	T T	A A	T T	C C	C C	G G	G G	G G	G G	A A	G G	T T	T T	T T	A A	T T	A A	A A	A A	T T	A A	C C	T T	C C	C C	A A	G G	A A	A A	C C	A A	T T	A A	G G	G G	A A	C C	A A	G G	A A	A A	G G	G G	T T	G G	G G	A A	G G	T T	G G	G G	A A	T T	C C	A A	A A	G G	A A	T T	T T	T T	T T	T T	A A	C C	C C	G G	A A	A A	T T	G G	G G	A A	A A	T T	A A	C C	G G	A A	T T	A A	T T	T T	A A	G G	G G	T T	A A	C C	T T	C C	A A	A A	T T	C C	C C	T T	A A	C C	T T	G G	G G	T T	A A	A A	T T	T T	T T	C C	T T	T T	C C	G G	A A	G G	A A	G G	G G	G G	T T	G G	G G	T T	T T	C C	T T	A A	0 0	T T	G G	A A	G G	G G	C C	A A	T T	T T	A A	C C	C C	G G	T T	T T	C C	A A	A A	C C	T T	T T	A A	C C	A A	T T	G G	G G	T T	T T	A A	A A	C C	A A	C C	T T	C C	T T	T T	T T	C C	C C	T T	A A	A A	T T	C C	G G	T T	T T	C C	G G	T T	T T	C C	T T	A A	T T	T T	G G	T T	G G	T T	T T	C C	C C	G G	T T	G G	T T	T T	A A	G G	C C	T T	A A	T T	C C	A A	G G	A A	C C	G G	A A	T T	A A	A A	T T	C C	T T	C C	T T	A A	C C	A A	T T	G G	A A	C C	T T	T T	C C	G G	A A	T T	C C	A A	A A	T T	G G	G G	A A	T T	A A	A A	A A	A A	G G	C C	T T	C C	G G	C C	A A	A A	T T	A A	T T	G G	T T	A A	A A	G G	C C	T T	C C	G G	A A	G G	G G	A A	T T	A A	A A	T T	C C	A A	T T	A A	A A	T T	T T	A A	G G	G G	A A	T T	T T	T T	G G	G G	T T	C C	C C	C C	G G	C C	C C	G G	T T	A A	A A	C C	A A	C C	T T	G G	G G	A A	C C	G G	C C	C C	C C	C C	A A	T T	G G	A A	A A	T T	T T	T T	C C	A A	C C	C C	T T	T T	C C	G G	A A	C C	T T	C C	A A	A A	C C	T T	T T	C C	G G	G G	A A	A A	A A	C C	T T	T T	T T	G G	C C	A A	G G	C C	C C	T T	A A	G G	A A	C C	T T	T T	T T	T T	T T	C C	A A	A A	T T	C C	C C	T T	C C	C C	G G	A A	T T	G G	A A	A A	A A	A A	G G	T T	T T	G G	C C	G G	C C	G G	T T	G G	C C	T T	G G	A A	A A	T T	T T	A A	A A	G G	C C	T T	T T	G G	C C	A A	A A	A A	A A	T T	C C	A A	C C	A A	C C	A A	A A	A A	C C	C C	T T	C C	A A	G G	G G	C C	0 0	A A	C C	A A	C C	T T	A A	0 0	A A	T T	A A	A A	T T	T T	A A	A A	A A	C C	A A	T T	A A	G G	T T	T T	T T	C C	A A	T T	T T	G G	T T	C C	T T	A A	G G	C C	G G	G G	T T	C C	T T	T T	C C	T T	T T	A A	A A	A A	A A	A A	G G	A A	A A	C C	T T	C C	T T	G G	C C	T T	C C	G G	G G	T T	T T	C C	C C	A A	A A	T T	A A	A A	A A	G G	T T	C C	G G	T T	T T	A A	T T	A A	T T	G G	C C	A A	A A	A A	A A	T T	G G	T T	A A	C C	A A	T T	A A	A A	T T	T T	A A	T T	A A	C C	G G	T T	C C	A A	C C	C C	G G	G G	T T	C C	G G	G G	A A	T T	T T	A A	G G	A A	C C	C C	T T	T T	G G	T T	A A	G G	A A	G G	T T	A A	0 0	T T	A A	T T	A A	G G	C C	A A	C C	C C	T T	T T	T T	A A	A A	G G	A A	T T	T T	A A	A A	G G	C C	G G	C C	G G	C C	C C	G G	C C	C C	A A	G G	A A	G G	A A	G G	A A	A A	T T	T T	T T	C C	T T	G G	C C	A A	G G	G G	C C	C C	C C	C C	G G	G G	T T	T T	T T	A A	C C	C C	G G	C C	G G	C C	A A	T T	T T	T T	A A	T T	T T	A A	T T	C C	T T	T T	A A	A A	A A	T T	A A	T T	T T	T T	C C	T T	T T	G G	T T	C C	G G	G G	C C	G G	A A	T T	T T	A A	T T	T T	T T	T T	T T	T T	A A	G G	T T	T T	G G	C C	C C	T T	A A	A A	A A	T T	T T	T T	A A	T T	T T	T T	A A	T T	T T	A A	A A	G G	T T	G G	A A	A A	A A	T T	T T	A A	A A	C C	T T	A A	T T	C C	T T	T T	G G	T T	C C	G G	A A	G G	T T	G G	T T	T T	C C	G G	T T	T T	T T	C C	G G	C C	A A	A A	A A	C C	C C	G G	A A	C C	T T	G G	G G	G G	G G	T T	G G	A A	C C	G G	T T	T T	A A	T T	C C	C C	T T	C C	T T	C C	G G	G G	A A	T T	C C	T T	A A	A A	C C	T T	T T	T T	A A	A A	G G	A A	G G	C C	A A	A A	G G	A A	C C	A A	T T	A A	T T	C C	A A	T T	A A	G G	T T	T T	G G	G G	C C	T T	A A	T T	C C	T T	G G	T T	G G	G G	T T	A A	C C	T T	G G	A A	T T	G G	A A	A A	G G	A A	T T	C C	G G	A A	C C	A A	A A	C C	C C	A A	G G	G G	C C	C C	T T	G G	A A	A A	A A	C C	T T	A A	A A	T T	T T	T T	C C	A A	T T	T T	T T	A A	G G	T T	A A	G G	A A	A A	A A	A A	T T	A A	G G	T T	A A	T T	G G	0 0	T T	A A	A A	A A	A A	T T	T T	T T	A A	G G	T T	T T	C C	C C	A A	C C	A A	T T	G G	G G	C C	C C	A A	C C	G G	G G	0 0	T T	G G	C C	A A	A A	A A	C C	T T	A A	A A	A A	G G	T T	T T	A A	G G	T T	A A	A A	G G	G G	G G	G G	T T	C C	T T	G G	T T	G G	G G	T T	C C	T T	T T	C C	G G	A A	A A	A A	T T	C C	A A	G G	T T	T T	G G	T T	T T	C C	C C	T T	A A	T T	T T	C C	G G	C C	A A	A A	A A	T T	A A	G G	T T	T T	T T	A A	A A	G G	G G	G G	A A	C C	C C	C C	T T	C C	G G	C C	G G	A A	T T	A A	G G	C C	C C	G G	T T	G G	A A	A A	A A	C C	A A	G G	C C	G G	G G	T T	T T	A A	A A	A A	C C	T T	A A	G G	A A	T T	C C	C C	A A	G G	A A	G G	G G	A A	G G	C C	T T	C C	G G	G G	C C	T T	C C	C C	A A	A A	C C	T T	T T	C C	A A	A A	C C	A A	T T	T T	G G	C C	A A	C C	C C	G G	A A	T T	T T	A A	G G	C C	A A	T T	C C	A A	G G	A A	C C	T T	A A	A A	A A	A A	G G	A A	C C	C C	A A	G G	T T	A A	T T	T T	A A	C C	C C	A A	G G	T T	A A	G G	C C	C C	A A	A A	C C	A A	A A	T T	T T	A A	A A	T T	G G	C C	C C	C C	C C	A A	C C	T T	A A	T T	A A	C C	0 0	A A	T T	C C	0 0	G G	C C	C C	C C	A A	A A	G G	G G	A A	A A	C C	C C	T T	G G	G G	C C	A A	T T	G G	G G	T T	A A	A A	G G	C C	C C	T T	A A	A A	A A	C C	G G	A A	T T	A A	G G	A A	A A	C C	T T	C C	G G	A A	T T	A A	A A	G G	T T	T T	G G	G G	T T	C C	G G	C C	A A	C C	A A	A A	T T	A A	A A	A A	C C	T T	C C	A A	G G	A A	A A	T T	A A	T T	T T	A A	A A	T T	G G	A A	C C	C C	A A	T T	T T	A A	T T	T T	C C	T T	T T	G G	A A	G G	G G	A A	G G	T T	G G	A A	A A	T T	G G	G G	A A	T T	A A	T T	A A	T T	A A	C C	G G	T T	T T	A A	C C	C C	T T	A A	G G	A A	T T	A A	A A	A A	G G	T T	T T	G G	T T	G G	T T	A A	A A	A A	A A	T T	T T	G G	T T	C C	C C	G G	G G	G G	C C	A A	A A	C C	T T	A A	A A	T T	A A	A A	A A	G G	C C	T T	C C	T T	C C	A A	T T	C C	A A	T T	T T	A A	G G	G G	G G	C C	G G	A A	A A	C C	T T	G G	C C	G G	C C	A A	A A	G G	T T	G G	T T	C C	A A	T T	T T	T T	T T	T T	T T	A A	G G	A A	A A	G G	G G	A A	C C	C C	A A	T T	A A	T T	C C	T T	G G	T T	C C	G G	G G	T T	T T	G G	G G	T T	C C	T T	A A	A A	C C	C C	T T	A A	A A	G G	C C	A A	G G	C C	C C	C C	C C	C C	G G	G G	A A	G G	A A	A A	C C	C C	G G	G G	G G	A A	T T	G G	G G	C C	A A	G G	C C	G G	G G	A A	T T	C C	T T	T T	A A	G G	C C	G G	A A	T T	G G	A A	C C	C C	A A	T T	T T	T T	C C	T T	A A	T T	A A	G G	T T	G G	A A	T T	C C	T T	C C	G G	C C	T T	C C	G G	T T	T T	A A	G G	T T	G G	C C	G G	G G	A A	G G	C C	G G	A A	C C	G G	G G	T T	T T	T T	A A	C C	G G	G G	G G	G G	G G	A A	T T	T T	T T	G G	T T	C C	C C	A A	T T	G G	G G	C C	T T	C C	C C	T T	C C	T T	C C	C C	C C	C C	T T	T T	G G	G G	A A	G G	T T	T T	T T	A A	G G	C C	T T	G G	A A	C C	T T	T T	C C	C C	T T	A A	T T	T T	G G	A A	A A	G G	G G	A A	G G	C C	G G	G G	A A	C C	C C	T T	C C	C C	A A	C C	T T	0 0	A A	A A	T T	A A	C C	C C	A A	A A	T T	G G	T T	A A	G G	C C	T T	T T	C C	A A	T T	A A	T T	A A	G G	T T	A A	G A	C C	C C	T T	A A	T T	G G	C C	G G	C C	C C	G G	G G	C C	C C	C C	T T	T T	A A	A A	C C	T T	A A	T T	C C	G G	T T	A A	G G	A A	T T	G G	G G	G G	C C	G G	A A	A A	A A	T T	T T	C C	A A	C C	C C	C C	T T	T T	A A	C C	C C	A A	A A	T T	T T	A A	C C	A A	T T	C C	G G	G G	G G	A A	C C	C C	T T	A A	C C	A A	C C	0 0	A A	G G	T T	T T	C C	G G	G G	T T	C C	C C	T T	C C	A A	A A	C C	T T	C C	C C	C C	A A	T T	G G	A A	A A	C C	T T	G G	T T	T T	T T	G G	G G	C C	G G	G G	G G	T T	T T	A A	T T	T T	A A	C C	G G	A A	C C	A A	A A	C C	T T	G G	C C	C C	G G	T T	G G	A A	G G	C C	T T	A A	A A	C C	T T	C C	C C	C C	T T	T T	T T	G G	T T	A A	G G	C C	C C	C C	C C	A A	G G	T T	C C	G G	C C	G G	A A	A A	G G	T T	G G	T T	G G	G G	T T	C C	G G	A A	A A	G G	T T	C C	C C	C C	A A	T T	A A	T T	A A	A A	A A	T T	C C	G G	G G	G G	T T	A A	G G	C C	A A	T T	C C	G G	T T	G G	C C	0 0	A A	A A	T T	G G	T T	T T	T T	T T	A A	C C	G G	G G	C C	C C	C C	G G	T T	A A	A A	T T	T T	T T	G G	G G	T T	T T	A A	C C	C C	0 0	T T	A A	T T	T T	T T	T T	T T	C C	G G	T T	A A	A A	C C	T T	G G	A A	A A	A A	G G	A A	T T	G G	T T	G G	A A	A A	C C	C C	G G	G G	G G	C C	A A	G G	A A	A A	T T	A A	C C	G G	G G	A A	C C	C C	A A	C C	T T	G G	A A	A A	A A	T T	A A	T T	T T	A A	C C	C C	G G	A A	G G	A A	A A	C C	G G	G G	A A	G G	C C	T T	T T	A A	A A	G G	T T	T T	G G	G G	T T	T T	C C	T T	G G	A A	T T	G G	C C	A A	T T	G G	T T	G G	A A	A A	C C	T T	A A	G G	A A	T T	A A	T T	C C	T T	T T	A A	G G	A A	T T	G G	T T	A A	G G	C C	C C	C C	A A	C C	T T	A A	A A	C C	A A	C C	T T	T T	A A	G G	T T	A A	A A	C C	G G	G G	A A	G G	T T	G G	T T	A A	C C	C C	G G	G G	T T	T T	G G	C C	G G	G G	C C	G G	A A	T T	C C	C C	A A	T T	A A	A A	A A	A A	A A	G G	G G	G G	A A	A A	G G	A A	A A	A A	G G	T T	A A	A A	G G	A A	C C	A A	C C	C C	G G	T T	T T	A A	T T	A A	T T	C C	T T	C C	T T	C C	G G	C C	C C	G G	G G	G G	G G	T T	T T	T T	T T	G G	T T	A A	C C	T T	T T	G G	G G	G G	A A	T T	T T	A A	G G	G G	T T	A A	0 0	A A	C C	G G	C C	T T	A A	C C	A A	A A	C C	C C	T T	T T	A A	G G	T T	A A	C C	T T	T T	G G	T T	T T	T T	T T	T T	G G	A A	T T	A A	C C	G G	C C	G G	T T	G G	A A	T T	T T	T T	A A	T T	C C	T T	T T	T T	T T	T T	A A	T T	C C	G G	G G	T T	G G	T T	C C	T T	G G	G G	G G	C C	C C	T T	A A	G G	A A	A A	C C	A A	A A	G G	A A	T T	G G	A A	G G	C C	C C	C C	G G	A A	T T	T T	T T	G G	G G	A A	A A	C C	A A	C C	G G	T T	C C	A A	T T	A A	A A	A A	C C	A A	T T	T T	G G	C C	T T	G G	T T	C C	C C	T T	A A	T T	C C	T T	T T	G G	C C	T T	T T	G G	G G	G G	T T	G G	A A	C C	T T	G G	C C	T T	A A	A A	A A	T T	G G	C C	T T	G G	A A	T T	T T	C C	T T	C C	G G	G G	G G	C C	G G	A A	T T	T T	G G	T T	G G	A A	A A	A A	A A	T T	T T	T T	G G	A A	C C	T T	G G	C C	A A	C C	C C	A A	A A	G G	A A	C C	A A	T T	C C	G G	C C	G G	C C	T T	G G	T T	A A	A A	T T	C C	G G	A A	A A	T T	C C	A A	G G	C C	A A	T T	C C	T T	C C	C C	A A	G G	A A	T T	C C	T T	G G	G G	C C	G G	G G	G G	C C	T T	A A	G G	G G	A A	T T	G G	T T	C C	C C	A A	T T	T T	A A	T T	G G	T T	G G	C C	A A	T T	C C	A A	G G	T T	A A	G G	A A	A A	G G	T T	T T	G G	A A	C C	G G	A A	C C	A A	C C	C C	T T	A A	G G	A A	G G	C C	C C	C C	T T	A A	T T	T T	A A	C C	A A	C C	C C	A A	G G	G G	T T	T T	A A	C C	T T	G G	A A	C C	T T	C C	A A	T T	A A	A A	T T	A A	A A	A A	T T	C C	T T	G G	A A	A A	C C	A A	G G	C C	T T	A A	T T	G G	C C	T T	T T	T T	G G	G G	G G	A A	C C	C C	A A	C C	A A	C C	G G	C C	T T	T T	T T	T T	A A	A A	A A	A A	A A	C C	A A	C C	T T	G G	C C	C C	T T	T T	G G	G G	G G	C C	A A	G G	A A	G G	G G	G G	T T	A A	C C	C C	C C	G G	G G	C C	A A	G G	T T	G G	T T	T T	T T	C C	G G	T T	A A	A A	G G	T T	T T	T T	T T	G G	G G	G G	G G	A A	T T	T T	G G	C C	T T	T T	A A	C C	C C	T T	C C	G G	T T	T T	G G	A A	A A	G G	G G	A A	G G	G G	C C	A A	C C	T T	G G	C C	T T	G G	C C	G G	A A	G G	A A	T T	A A	C C	G G	C C	C C	G G	A A	G G	A A	T T	A A	A A	A A	T T	C C	A A	T T	T T	C C	C C	T T	T T	C C	T T	A A	T T	A A	G G	C C	G G	G G	G G	G G	G G	G G	C C	C C	G G	T T	G G	A A	0 0	G G	T T	C C	G G	A A	G G	T T	T T	G G	T T	G G	G G	T T	G G	G G	C C	C C	T T	A A	G G	G G	T T	G G	G G	C C	G G	C C	C C	T T	G G	T T	T T	A A	T T	T T	T T	T T	A A	T T	A A	T T	C C	A A	A A	C C	A A	C C	C C	T T	A A	T T	A A	T T	A A	A A	A A	T T	T T	A A	A A	T T	T T	A A	A A	C C	C C	G G	G G	T T	T T	T T	A A	G G	G G	A A	G G	A A	T T	G G	C C	T T	G G	G G	C C	G G	T T	G G	T T	C C	G G	C C	G G	T T	T T	T T	T T	C C	T T	G G	C C	G G	A A	G G	C C	G G	A A	C C	C C	A A	C C	A A	C C	A A	T T	A A	A A	G G	C C	G G	C C	T T	T T	C C	G G	G G	G G	A A	A A	C C	C C	T T	G G	T T	C C	A A	C C	T T	G G	C C	A A	C C	A A	T T	C C	C C	G G	A A	G G	C C	A A	A A	A A	T T	T T	T T	T T	T T	A A	T T	A A	C C	A A	G G	A A	C C	G G	G G	C C	A A	C C	G G	G G	C C	T T	T T	T T	G G	T T	T T	T T	G G	G G	A A	T T	T T	T T	T T	G G	A A	T T	A A	T T	T T	T T	T T	T T	T T	T T	G G	T T	A A	A A	A A	A A	A A	A A	C C	A A	G G	C C	A A	A A	A A	A A	C C	A A	A A	A A	T T	G G	A A	T T	T T	T T	A A	A A	G G	T T	G G	C C	C C	C C	T T	G G	T T	T T	A A	G G	A A	G G	A A	A A	G G	A A	G G	G G	G G	A A	G G	C C	G G	A A	T T	C C	G G	C C	G G	T T	T T	G G	A A	T T	A A	A A	C C	G G	A A	G G	A A	G G	C C	T T	C C	C C	A A	G G	C C	T T	G G	A A	G G	C C	A A	T T	C C	C C	T T	A A	A A	A A	T T	A A	C C	C C	A A	C C	T T	T T	T T	T T	C C	A A	T T	C C	T T	G G	A A	A A	C C	A A	T T	A A	C C	A A	T T	A A	G G	T T	G G	G G	T T	A A	T T	A A	C C	T T	A A	C C	G G	C C	A A	G G	T T	G G	T T	C C	G G	A A	A A	G G	A A	A A	A A	C C	T T	C C	G G	G G	T T	C C	G G	C C	A A	G G	C C	C C	A A	A A	G G	C C	G G	C C	G G	G G	T T	G G	G G	A A	C C	T T	A A	A A	T T	G G	C C	G G	T T	G G	C C	G G	C C	T T	A A	C C	T T	G G	G G	C C	G G	G G	T T	C C	A A	T T	T T	G G	C C	G G	G G	G G	A A	C C	G G	T T	T T	A A	C C	A A	T T	C C	G G	G G	A A	A A	G G	C C	C C	G G	T T	A A	G G	G G	C C	T T	T T	C C	G G	C C	G G	A A	C C	A A	C C	C C	C C	C C	A A	G G	C C	C C	T T	T T	C C	T T	C C	A A	A A	A A	C C	C C	G G	G G	A A	T T	C C	G G	G G	T T	G G	A A	A A	G G	T T	T T	C C	G G	A A	T T	T T	C C	T T	A A	A A	G G	T T	C C	C C	A A	A A	C C	G G	G G	A A	G G	T T	C C	T T	A A	G G	T T	G G	A A	A A	C C	T T	G G	G G	C C	A A	C C	C C	T T	C C	A A	T T	G G	G G	A A	A A	G G	A A	C C	T T	T T	T T	A A	A A	T T	C C	T T	A A	A A	C C	T T	G G	T T	T T	A A	T T	T T	C C	G G	T T	G G	T T	C C	T T	A A	T T	G G	G G	A A	G G	T T	G G	T T	T T	T T	A A	T T	C C	T T	C C	C C	C C	A A	G G	C C	A A	G G	T T	G G	G G	A A	C C	T T	T T	A A	C C	C C	T T	A A	G G	T T	G G	G G	T T	G G	A A	G G	C C	A A	A A	G G	A A	T T	A A	G G	A A	A A	T T	0 0	G G	T T	A A	G G	G G	T T	A A	C C	G G	T T	A A	C C	T T	T T	G G	C C	G G	A A	A A	T T	G G	A A	T T	G G	T T	A A	A A	C C	A A	A A	T T	T T	C C	G G	A A	C C	T T	A A	T T	A A	C C	A A	T T	G G	C C	A A	T T	G G	C C	C C	G G	C C	A A	T T	G G	C C	G G	T T	G G	G G	C C	T T	A A	A A	C C	T T	T T	C C	C C	A A	T T	T T	T T	G G	T T	A A	C C	C C	C C	G G	T T	C C	T T	A A	T T	T T	A A	A A	G G	A A	T T	T T	T T	A A	A A	G G	T T	A A	T T	A A	C C	C C	C C	G G	A A	G G	C C	T T	C C	G G	T T	G G	C C	T T	G G	T T	T T	G G	G G	T T	T T	T T	A A	G G	T T	C C	T T	T T	T T	T T	G G	T T	T T	G G	A A	A A	T T	T T	G G	T T	A A	A A	C C	A A	A A	T T	T T	T T	A A	T T	T T	T T	C C	T T	A A	T T	C C	C C	T T	T T	T T	T T	A A	A A	G G	C C	T T	G G	C C	A A	T T	C C	A A	C C	A A	G G	C C	A A	C C	C C	T T	C C	A A	G G	T T	C C	C C	G G	C C	G G	C C	C C	C C	T T	T T	C C	T T	G G	C C	T T	T T	C C	T T	T T	T T	T T	A A	A A	T T	A A	G G	G G	C C	G G	A A	G G	G G	A A	C C	C C	T T	T T	A A	T T	C C	C C	C C	C C	A A	0 0	A A	C C	C C	C C	C C	T T	A A	A A	T T	A A	G G	G G	A A	T T	A A	A A	T T	G G	A A	A A	G G	T T	G G	G G	G G	T T	G G	T T	C C	C C	A A	A A	T T	C C	A A	A A	C C	C C	G G	G G	T T	G G	T T	A A	A A	C C	T T	C C	C C	C C	A A	C C	A A	T T	C C	T T	A A	A A	T T	A A	C C	C C	T T	T T	C C	G G	G G	T T	T T	C C	G G	T T	C C	G G	C C	C C	C C	A A	G G	A A	G G	T T	T T	A A	C C	T T	A A	C C	A A	G G	C C	G G	T T	A A	C C	T T	C C	A A	C C	C C	A A	A A	A A	A A	T T	A A	A A	T T	T T	A A	T T	A A	A A	C C	G G	T T	G G	0 0	T T	A A	G G	T T	T T	C C	A A	C C	A A	G G	T T	G G	A A	T T	T T	A A	C C	A A	T T	G G	T T	G G	T T	C C	A A	C C	G G	G G	A A	C C	T T	C C	G G	T T	T T	G G	C C	T T	C C	G G	T T	C C	G G	G G	G G	A A	G G	C C	T T	G G	G G	A A	A A	G G	T T	G G	A A	G G	T T	A A	C C	T T	G G	G G	T T	C C	A A	G G	G G	A A	G G	G G	A A	A A	G G	C C	G G	G G	A A	T T	T T	C C	A A	T T	T T	C C	G G	A A	G G	A A	T T	G G	C C	A A	A A	G G	T T	G G	A A	A A	C C	A A	T T	C C	G G	A A	G G	C C	T T	T T	C C	C C	G G	G G	T T	T T	T T	A A	T T	A A	A A	G G	A A	T T	C C	T T	A A	T T	G G	G G	C C	T T	A A	T T	T T	G G	A A	A A	A A	T T	T T	A A	C C	A A	C C	G G	A A	C C	A A	G G	T T	C C	C C	G G	G G	T T	A A	C C	T T	T T	T T	A A	G G	C C	A A	T T	T T	A A	T T	A A	C C	C C	G G	A A	A A	A A	G G	T T	G G	A A	C C	G G	A A	G G	A A	C C	G G	C C	A A	T T	G G	C C	C C	T T	T T	G G	A A	A A	T T	T T	A A	T T	A A	C C	G G	A A	T T	G G	T T	C C	A A	T T	C C	G G	T T	C C	T T	A A	G G	T T	A A	A A	G G	T T	C C	G G	T T	A A	T T	G G	T T	G G	A A	C C	C C	T T	A A	T T	T T	T T	A A	T T	A A	G G	A A	T T	G G	A A	A A	A A	A A	G G	T T	A A	C C	C C	G G	T T	G G	T T	C C	A A	C C	T T	G G	T T	C C	T T	T T	G G	C C	C C	T T	A A	G G	A A	G G	A A	C C	G G	C C	A A	G G	T T	A A	G G	C C	T T	G G	C C	A A	A A	T T	C C	T T	T T	G G	A A	T T	A A	C C	T T	A A	T T	T T	A A	T T	G G	G G	G G	C C	G G	A A	G G	C C	T T	G G	A A	G G	T T	G G	C C	G G	C C	C C	A A	T T	A A	A A	T T	T T	C C	T T	C C	G G	A A	G G	C C	T T	A A	G G	G G	A A	G G	A A	G G	A A	C C	C C	A A	A A	C C	G G	T T	T T	C C	C C	T T	T T	G G	A A	G G	T T	A A	T T	A A	T T	T T	T T	G G	T T	A A	T T	T T	G G	T T	G G	A A	G G	T T	G G	T T	G G	A A	T T	A A	T T	G G	A A	T T	A A	A A	C C	G G	T T	A A	T T	T T	G G	T T	C C	T T	A A	C C	C C	C C	G G	A A	A A	C C	A A	G G	G G	C C	G G	C C	G G	C C	T T	G G	C C	C C	G G	T T	C C	G G	T T	T T	A A	T T	T T	C C	C C	T T	A A	T T	G G	T T	C C	A A	T T	C C	T T	T T	A A	T T	A A	A A	C C	C C	T T	A A	G G	T T	T T	A A	C C	A A	C C	A A	C C	C C	A A	T T	T T	G G	A A	G G	T T	G G	A A	T T	T T	C C	C C	C C	T T	A A	C C	G G	C C	A A	T T	G G	C C	A A	A A	G G	A A	T T	A A	T T	G G	T T	A A	G G	C C	T T	A A	A A	A A	G G	T T	A A	G G	C C	A A	A A	C C	G G	T T	C C	T T	T T	A A	C C	A A	C C	A A	A A	C C	G G	G G	A A	C C	C C	C C	A A	G G	A A	A A	T T	A A	A A	T T	C C	G G	A A	G G	C C	C C	T T	G G	A A	G G	T T	G G	A A	G G	A A	A A	C C	G G	A A	G G	T T	A A	A A	T T	T T	C C	T T	G G	C C	T T	A A	T T	A A	G G	T T	A A	T T	C C	A A	C C	A A	C C	A A	G G	T T	C C	C C	T T	A A	C C	T T	T T	C C	T T	G G	T T	C C	A A	A A	C C	G G	T T	A A	C C	T T	T T	T T	T T	C C	C C	T T	T T	G G	T T	G G	C C	T T	G G	G G	A A	G G	G G	T T	A A	T T	C C	C C	G G	T T	T T	A A	G G	C C	A A	C C	T T	T T	C C	G G	A A	G G	C C	A A	C C	C C	T T	G G	T T	A A	T T	G G	C C	T T	G G	C C	T T	C C	G G	A A	C C	G G	A A	T T	C C	T T	G G	C C	C C	G G	A A	A A	C C	G G	G G	A A	A A	G G	G G	A A	G G	T T	T T	C C	A A	T T	C C	A A	G G	C C	G G	A A	T T	A A	A A	T T	G G	A A	0 0	G G	T T	A A	C C	T T	T T	T T	G G	C C	A A	C C	C C	A A	G G	G G	A A	A A	C C	T T	C C	A A	A A	A A	A A	G G	G G	A A	C C	G G	C C	T T	A A	T T	C C	G G	A A	T T	A A	G G	A A	T T	C C	C C	G G	A A	T T	A A	C C	G G	A A	G G	C C	A A	G G	C C	G G	G G	T T	A A	T T	T T	A A	G G	T T	T T	C C	A A	A A	A A	T T	A A	A A	C C	A A	T T	A A	T T	A A	A A	A A	C C	A A	A A	G G	C C	T T	T T	T T	T T	G G	T T	G G	T T	A A	A A	C C	T T	A A	G G	T T	A A	G G	A A	C C	C C	C C	A A	T T	A A	A A	A A	C C	T T	C C	A A	G G	A A	A A	A A	C C	G G	C C	T T	T T	A A	G G	A A	T T	G G	G G	G G	A A	C C	C C	G G	G G	C C	T T	G G	G G	G G	G G	T T	G G	T T	G G	A A	G G	A A	T T	A A	C C	A A	T T	T T	A A	T T	A A	C C	C C	C C	G G	C C	T T	A A	G G	A A	C C	G G	C C	G G	G G	A A	G G	T T	A A	C C	C C	A A	G G	A A	C C	A A	C C	T T	T T	A A	A A	A A	C C	C C	A A	A A	G G	A A	G G	C C	G G	A A	G G	A A	C C	C C	A A	A A	A A	A A	C C	C C	A A	T T	A A	A A	C C	T T	A A	A A	G G	T T	T T	T T	A A	T T	T T	T T	T T	T T	A A	C C	T T	T T	A A	T T	T T	G G	A A	T T	A A	A A	A A	A A	T T	T T	C C	T T	C C	A A	A A	A A	C C	A A	T T	C C	G G	G G	A A	T T	T T	C C	A A	A A	A A	G G	C C	T T	T T	T T	G G	C C	A A	C C	T T	G G	C C	G G	G G	G G	A A	C C	T T	T T	C C	A A	T T	G G	A A	A A	C C	A A	C C	G G	C C	A A	C C	G G	G G	G G	A A	C C	G G	A A	C C	G G	C C	G G	T T	T T	T T	A A	T T	G G	A A	A A	G G	C C	T T	C C	C C	C C	T T	T T	G G	C C	G G	T T	C C	G G	A A	A A	G G	G G	G G	A A	C C	A A	G G	A A	G G	T T	A A	A A	C C	T T	T T	T T	C C	T T	A A	A A	G G	A A	T T	A A	T T	T T	T T	G G	T T	T T	G G	T T	A A	G G	G G	T T	T T	G G	A A	T T	A A	A A	A A	A A	A A	A A	G G	A A	T T	T T	C C	T T	G G	A A	A A	G G	A A	G G	C C	G G	A A	T T	A A	G G	C C	A A	A A	T T	C C	A A	C C	G G	T T	A A	A A	T T	T T	T T	G G	A A	A A	G G	C C	C C	T T	A A	A A	A A	A A	A A	T T	T T	G G	C C	C C	A A	C C	A A	A A	C C	G G	G G	T T	A A	C C	T T	A A	A A	A A	A A	T T	C C	T T	T T	G G	T T	C C	A A	T T	T T	T T	T T	A A	A A	G G	G G	G G	T T	T T	G G	C C	T T	T T	T T	T T	C C	T T	A A	T T	C C	T T	G G	T T	A A	A A	A A	T T	G G	C C	A A	T T	G G	G G	T T	A A	T T	A A	A A	T T	A A	G G	T T	A A	C C	G G	C C	G G	A A	T T	G G	G G	A A	T T	A A	T T	A A	A A	A A	A A	T T	C C	G G	T T	G G	G G	C C	A A	T T	T T	T T	G G	G G	T T	C C	T T	T T	C C	T T	T T	C C	A A	C C	A A	T T	C C	C C	A A	A A	T T	C C	T T	G G	G G	C C	T T	A A	C C	T T	C C	A A	C C	A A	T T	T T	G G	C C	T T	G G	T T	A A	A A	G G	C C	T T	A A	T T	T T	T T	G G	A A	C C	C C	G G	T T	A A	G G	A A	A A	T T	T T	T T	G G	G G	C C	T T	A A	T T	C C	T T	A A	G G	G G	A A	G G	T T	A A	G G	A A	G G	A A	G G	T T	C C	A A	C C	G G	A A	A A	T T	G G	G G	G G	C C	T T	A A	A A	C C	A A	T T	T T	T T	G G	A A	T T	T T	T T	G G	A A	G G	T T	T T	T T	A A	A A	G G	A A	T T	G G	C C	A A	A A	G G	T T	T T	A A	T T	T T	C C	T T	T T	T T	G G	A A	C C	T T	C C	C C	A A	A A	T T	T T	G G	G G	G G	G G	T T	T T	T T	T T	T T	C C	C C	T T	C C	T T	A A	G G	T T	G G	C C	T T	T T	A A	G G	G G	A A	T T	C C	G G	A A	C C	G G	C C	A A	A A	A A	T T	G G	T T	T T	C C	T T	C C	G G	C C	G G	A A	C C	C C	C C	C C	A A	T T	C C	A A	T T	G G	C C	C C	T T	C C	T T	C C	T T	T T	T T	C C	T T	G G	T T	A A	A A	A A	G G	C C	G G	T T	C C	T T	G G	G G	A A	C C	A A	G G	T T	A A	G G	A A	G G	C C	G G	T T	A A	C C	A A	T T	C C	T T	G G	T T	T T	C C	T T	G G	G G	T T	G G	A A	A A	C C	T T	T T	T T	G G	C C	G G	C C	A A	A A	C C	T T	G G	C C	G G	G G	T T	C C	T T	C C	C C	T T	T T	T T	G G	A A	C C	G G	T T	C C	C C	A A	C C	T T	C C	T T	C C	C C	T T	C C	T T	A A	C C	C C	C C	C C	C C	G G	G G	G G	G G	G G	A A	C C	T T	T T	A A	T T	G G	T T	A A	T T	0 0	G G	A A	0 0	T T	A A	G G	C C	A A	G G	T T	A A	G G	G G	A A	A A	G G	T T	A A	T T	C C	T T	G G	A A	C C	G G	A A	A A	C C	C C	G G	C C	G G	C C	T T	A A	A A	A A	G G	C C	C C	T T	T T	A A	C C	C C	G G	C C	T T	C C	C C	T T	C C	C C	A A	A A	C C	A A	T T	C C	C C	T T	A A	A A	G G	C C	C C	A A	C C	A A	A A	A A	T T	T T	A A	C C	A A	C C	C C	T T	A A	C C	T T	T T	T T	T T	G G	C C	T T	A A	G G	A A	A A	C C	T T	T T	A A	G G	T T	G G	C C	T T	A A	G G	A A	A A	A A	C C	T T	A A	A A	G G	G G	G G	A A	C C	T T	C C	A A	A A	C C	T T	A A	G G	G G	A A	T T	T T	T T	G G	T T	A A	A A	T T	A A	T T	A A	T T	T T	G G	T T	A A	T T	T T	C C	T T	T T	A A	C C	A A	G G	A A	T T	A A	G G	G G	A A	T T	C C	T T	C C	A A	T T	A A	G G	G G	A A	G G	C C	A A	T T	C C	G G	A A	A A	T T	A A	A A	C C	T T	T T	T T	G G	G G	T T	T T	T T	T T	A A	A A	A A	G G	G G	T T	T T	C C	T T	T T	G G	C C	A A	A A	C C	T T	T T	A A	A A	T T	A A	T T	T T	C C	T T	C C	G G	T T	T T	G G	A A	T T	C C	G G	C C	C C	C C	A A	T T	C C	A A	T T	C C	C C	A A	A A	G G	C C	T T	C C	C C	T T	T T	A A	G G	G G	0 0	G G	0 0	0 0	0 0	0 0	G G	C C	T T	A A	G G	C C	G G	T T	G G	C C	A A	G G	G G	C C	T T	A A	G G	G G	A A	C C	T T	T T	T T	C C	T T	A A	C C	A A	C C	G G	C C	G G	G G	G G	G G	G G	G G	A A	G G	C C	T T	C C	A A	G G	T T	C C	T T	A A	G G	A A	G G	A A	C C	C C	G G	G G	A A	G G	T T	T T	T T	T T	T T	G G	G G	A A	G G	C C	G G	A A	G G	A A	A A	A A	G G	T T	T T	C C	A A	C C	T T	C C	C C	A A	A A	T T	A A	G G	C C	T T	A A	T T	C C	G G	T T	C C	G G	T T	C C	C C	C C	C C	T T	A A	C C	A A	T T	T T	A A	A A	A A	A A	A A	G G	G G	C C	G G	A A	A A	T T	G G	G G	C C	A A	G G	C C	C C	T T	G G	A A	G G	A A	T T	A A	G G	A A	G G	C C	T T	G G	T T	T T	C C	G G	A A	A A	A A	A A	C C	T T	G G	G G	C C	C C	C C	C C	T T	C C	T T	A A	T T	G G	A A	G G	C C	A A	T T	T T	C C	G G	A A	A A	G G	C C	A A	G G	G G	C C	T T	C C	A A	A A	0 0	T T	C C	C C	T T	G G	G G	T T	T T	T T	C C	C C	C C	T T	G G	A A	T T	C C	G G	C C	A A	G G	G G	A A	G G	G G	0 0	G G	0 0	0 0	A A	A A	A A	T T	C C	0 0	0 0	0 0	G G	G G	C C	A A	C C	A A	A A	C C	A A	A A	G G	A A	0 0	G G	A A	C C	T T	A A	T T	C C	T T	T T	T T	G G	T T	G G	G G	A A	G G	C C	A A	G A	A A	G G	G G	C C	A A	G G	T T	T T	T T	A A	A A	C C	C C	C C	A A	G G	C C	A A	T T	G G	G G	0 0	T T	C C	G G	T T	T T	T T	C C	T T	C C	G G	G G	T T	C C	A A	A A	G G	G G	C C	0 0	T T	C C	0 0	0 0	T T	G G	A A	G G	A A	G G	T T	C C	C C	G G	C C	A A	A A	T T	A A	C C	T T	T T	G G	C C	G G	C C	A A	C C	G G	G G	T T	G G	C C	C C	C C	C C	G G	G G	G G	C C	G G	C C	A A	C C	G G	G G	G G	0 0	C C	G G	T T	C C	A A	G G	A A	G G	A A	C C	A A	T T	A A	A A	G G	C C	G G	T T	C C	C C	T T	C C	G G	A A	T T	C C	T T	A A	A A	T T	C C	T T	G G	C C	C C	G G	A A	T T	T T	C C	A A	G G	T T	T T	C C	G G	A A	G G	A A	C C	A A	C C	A A	G G	C C	A A	G G	G G	C C	A A	G G	A A	G G	T T	A A	G G	T T	C C	T T	C C	C C	A A	A A	A A	A A	A A	T T	T T	G G	C C	T T	G G	T T	C C	A A	G G	C C	G G	G G	C C	G G	T T	A A	G G	G G	C C	C C	T T	G G	T T	A A	A A	A A	T T	T T	T T	A A	T T	T T	T T	A A	A A	C C	T T	C C	A A	T T	G G	T T	A A	C C	C C	T T	A A	G G	A A	G G	T T	G G	T T	A A	C C	T T	C C	A A	C C	G G	T T	G G	A A	T T	G G	G G	A A	A A	A A	T T	C C	C C	A A	G G	T T	T T	G G	C C	C C	C C	C C	C C	A A	T T	A A	C C	A A	C C	G G	A A	G G	C C	T T	C C	A A	C C	C C	A A	G G	A A	A A	T T	G G	C C	T T	A A	T T	T T	C C	A A	T T	C C	T T	G G	T T	G G	G G	T T	G G	T T	G G	G G	C C	T T	A A	T T	A A	T T	G G	A A	C C	T T	A A	A A	C C	A A	C C	C C	A A	G G	A A	T T	A A	C C	T T	A A	T T	G G	T T	C C	G G	A A	G G	A A	A A	A A	C C	A A	A A	T T	G G	T T	G G	A A	C C	T T	T T	G G	A A	T T	G G	T T	T T	T T	A A	C C	T T	G G	G G	A A	G G	A A	C C	G G	C C	T T	T T	A A	T T	A A	G G	T T	G G	A A	C C	C C	A A	A A	A A	C C	G G	C C	A A	G G	A A	T T	A A	C C	T T	C C	C C	T T	A A	A A	A A	T T	A A	G G	A A	T T	G G	C C	G G	A A	T T	G G	G G	T T	A A	G G	T T	C C	G G	G G	C C	T T	C C	C C	G G	G G	C C	T T	A A	T T	T T	T T	T T	A A	T T	C C	T T	C C	A A	G G	C C	A A	A A	G G	C C	A A	T T	T T	G G	C C	A A	C C	C C	T T	A A	T T	T T	C C	A A	T T	A A	A A	C C	C C	G G	G G	C C	T T	T T	A A	A A	A A	T T	G G	A A	A A	A A	A A	T T	T T	C C	T T	T T	T T	T T	C C	A A	T T	C C	C C	G G	A A	C C	G G	C C	T T	T T	A A	A A	A A	A A	G G	C C	G G	C C	G G	G G	C C	C C	T T	T T	C C	T T	A A	C C	T T	T T	G G	G G	C C	C C	C C	A A	G G	A A	T T	C C	A A	A A	A A	T T	C C	A A	T T	C C	A A	G G	C C	A A	T T	T T	A A	A A	C C	T T	A A	A A	C C	G G	G G	C C	T T	T T	G G	G G	T T	T T	T T	C C	T T	A A	G G	T T	A A	G G	A A	C C	A A	A A	A A	C C	T T	T T	A A	A A	A A	A A	T T	G G	T T	C C	C C	A A	A A	G G	C C	C C	G G	T T	C C	A A	T T	A A	A A	A A	A A	A A	T T	C C	A A	A A	A A	G G	A A	T T	G G	T T	0 0	T T	0 0	T T	A A	0 0	T T	T T	G G	T T	T T	C C	0 0	A A	A A	T T	G G	G G	T T	A A	T T	G G	T T	A A	0 0	0 0	0 0	G G	A A	G G	C C	T T	A A	G G	G G	A A	G G	C C	C C	G G	C C	G G	A A	G G	T T	G G	C C	G G	T T	G G	A A	C C	C C	C C	T T	G G	G G	C C	C C	C C	G G	A A	A A	A A	G G	G G	T T	C C	0 0	C C	G G	A A	C C	C C	T T	A A	A A	T T	C C	C C	G G	G G	T T	C C	G G	A A	C C	T T	T T	C C	C C	A A	T T	A A	A A	A A	A A	T T	T T	A A	T T	T T	A A	A A	A A	G G	A A	T T	A A	C C	T T	T T	T T	C C	T T	G G	A A	A A	T T	C C	C C	A A	G G	G G	T T	T T	T T	G G	G G	T T	G G	A A	T T	T T	T T	T T	A A	A A	A A	C C	A A	T T	T T	G G	T T	A A	T T	C C	G G	C C	C C	T T	A A	T T	T T	A A	0 0	G G	A A	A A	A A	A A	G G	A A	C C	G G	0 0	T T	C C	A A	T T	C C	T T	A A	T T	A A	A A	T T	T T	G G	A A	T T	G G	G G	T T	T T	A A	A A	T T	A A	T T	A A	C C	C C	G G	C C	C C	A A	T T	G G	A A	T T	A A	T T	A A	A A	C C	A A	A A	C C	T T	T T	G G	A A	C C	C C	A A	G G	G G	T T	A A	G G	A A	A A	C C	C C	T T	A A	C C	C C	C C	C C	A A	C C	C C	A A	G G	A A	C C	A A	C C	G G	A A	A A	A A	A A	T T	T T	T T	C C	A A	T T	C C	A A	A A	T T	T T	T T	A A	T T	A A	G G	C C	G G	C C	T T	G G	G G	C C	A A	C C	G G	G G	C C	A A	A A	C C	T T	G G	C C	T T	G G	C C	C C	G G	T T	G G	T T	A A	T T	A A	C C	G G	0 0	G G	G G	C C	C C	T T	C C	A A	A A	A A	A A	C C	A A	A A	A A	A A	A A	T T	C C	A A	C C	T T	0 0	A A	A A	A A	C C	C C	A A	A A	A A	G G	C C	T T	C C	T T	A A	T T	T T	T T	C C	T T	G G	A A	G G	A A	T T	T T	T T	G G	C C	C C	G G	T T	A A	T T	A A	T T	C C	C C	C C	C C	T T	T T	T T	A A	A A	A A	T T	A A	A A	G G	T T	A A	C C	A A	C C	A A	A A	T T	T T	C C	A A	A A	A A	T T	T T	T T	G G	A A	G G	A A	T T	T T	T T	T T	T T	A A	G G	A A	G G	G G	T T	G G	A A	C C	T T	G G	A A	A A	T T	T T	A A	A A	C C	T T	A A	G G	T T	A A	A A	A A	A A	A A	C C	T T	A A	G G	T T	A A	A A	T T	T T	G G	T T	G G	T T	G G	T T	C C	C C	C C	T T	G G	0 0	G G	T T	C C	G G	C C	G G	G G	C C	A A	T T	G G	G G	C C	A A	A A	A A	G G	T T	G G	T T	A A	A A	C C	G G	C C	T T	G G	T T	G G	T T	T T	C C	T T	T T	G G	G G	A A	T T	T T	A A	G G	C C	C C	G G	G G	C C	G G	T T	T T	G G	A A	A A	A A	C C	T T	T T	C C	T T	G G	G G	T T	A A	A A	G G	G G	C C	T T	T T	A A	C C	T T	T T	T T	A A	C C	T T	A A	G G	G G	T T	T T	A A	C C	T T	T T	A A	A A	A A	G G	G G	G G	C C	T T	A A	G G	A A	G G	T T	G G	C C	C C	C C	A A	G G	C T	C C	T C	C T	A A	G G	T T	T T	A A	A A	T T	G G	G G	A A	T T	G G	A A	G G	T T	C C	C C	T T	G G	C C	G G	A A	C C	C C	T T	T T	C C	G G	G G	T T	A A	G G	C C	A A	A A	A A	C C	A A	A A	T T	A A	G G	T T	C C	T T	C C	C C	A A	A A	C C	A A	A A	A A	G G	G G	T T	A A	A A	G G	T T	G G	T T	T T	T T	T T	T T	G G	G G	C C	A A	A A	C C	A A	A A	C C	C C	T T	T T	G G	G G	A A	A A	A A	A A	G G	G G	T T	T T	A A	A A	G G	A A	A A	C C	C C	A A	C C	G G	C C	C C	T T	G G	G G	T T	T T	A A	G G	A A	T T	A A	C C	T T	G G	G G	G G	A A	G G	A A	T T	A A	T T	T T	A A	A A	A A	T T	C C	G G	A A	A A	A A	C C	A A	T T	A A	G G	A A	C C	T T	A A	C C	G G	T T	T T	T T	T T	T T	T T	A A	C C	T T	C C	G G	A A	C C	A A	T T	G G	G G	A A	G G	T T	T T	C C	T T	C C	C C	C C	A A	C C	A A	T T	C C	T T	T T	A A	C C	G G	A A	C C	A A	T T	A A	C C	C C	A A	C C	T T	C C	G G	G G	T T	G G	G G	C C	A A	A A	G G	C C	A A	T T	A A	T T	C C	A A	A A	T T	A A	G G	T T	C C	T T	G G	T T	T T	G G	C C	T T	C C	G G	T T	C C	A A	A A	C C	T T	G G	T T	G G	G G	G G	A A	G G	A A	A A	T T	T T	G G	A A	A A	A A	T T	G G	A A	G G	A A	G G	A A	A A	G G	C C	C C	G G	A A	T T	T T	A A	T T	T T	C C	T T	T T	A A	T T	G G	A A	G G	G G	A A	T T	T T	G G	A A	T T	T T	G G	A A	G G	A A	C C	C C	A A	A A	C C	C C	C C	G G	C C	A A	G G	T T	C C	A A	T T	T T	T T	T T	T T	A A	A A	T T	T T	G G	C C	T T	C T	C C	C C	G G	G G	A A	C C	G G	C C	G G	T T	A A	A A	T T	G G	G G	A A	T T	C C	T T	A A	T T	T T	C C	A A	C C	G G	C C	C C	G G	T T	A A	G G	G G	A A	C C	T T	C C	G G	T T	C C	T T	C C	T T	C C	G G	T T	A A	G G	G G	G G	A A	A A	G G	G G	G G	A A	T T	T T	C C	C C	T T	G G	T T	T T	C C	G G	A A	G G	T T	G G	G G	T T	T T	T T	G G	G G	A A	T T	A A	T T	G G	T T	A A	C C	T T	C C	T T	A A	G G	A A	T T	A A	C C	G G	T T	G G	A A	T T	C C	A A	T T	T T	G G	A A	A A	T T	T T	A A	A A	A A	A A	G G	T T	G G	A A	C C	A A	T T	A A	T T	C C	A A	G G	T T	T T	G G	T T	C C	T T	C C	A A	C C	A A	G G	G G	C C	T T	T T	A A	T T	A A	T T	A A	A A	G G	C C	T T	A A	C C	T T	T T	T T	G G	T T	C C	T T	T T	C C	T T	A A	A A	C C	A A	G G	A A	T T	A A	A A	G G	T T	T T	T T	C C	C C	A A	A A	G G	T T	C C	G G	G G	A A	A A	A A	T T	T T	C C	A A	A A	G G	A A	T T	C C	T T	A A	C C	G G	0 0	A A	G G	T T	G G	G G	T T	G G	A A	A A	G G	C C	G G	A A	T T	A A	A A	G G	C C	T T	G G	T T	C C	A A	G G	A A	T T	A A	T T	C C	C C	G G	A A	C C	C C	G G	C C	C C	G G	T T	G G	T T	A A	T T	A A	C C	G G	T T	G G	A A	T T	C C	G G	A A	T T	T T	C C	T T	G G	T T	A A	T T	G G	T T	G G	C C	A A	G G	T T	A A	G G	A A	C C	C C	0 0	0 0	A A	C C	T T	A A	T T	A A	T T	G G	A A	T T	T T	G G	T T	A A	C C	A A	C C	T T	G G	G G	T T	A A	A A	T T	T T	A A	T T	C C	C C	G G	A A	T T	A A	0 0	0 0	0 0	0 0	0 0	T T	A A	0 0	T T	C C	A A	A A	A A	C C	G G	0 0	G G	C C	T T	C C	G G	A A	A A	C C	T T	A A	0 0	C C	A A	A A	T T	T T	G G	T T	C C	G G	A A	G G	A A	A A	A A	G G	C C	C C	A A	C C	A A	A A	T T	A A	A A	A A	C C	A A	T T	G G	A A	A A	G G	G G	T T	C C	C C	T T	T T	A A	T T	T T	C C	T T	A A	T T	G G	A A	G G	A A	G G	T T	A A	G G	T T	C C	C C	T T	T T	A A	C C	C C	G G	G G	T T	G G	C C	G G	C C	T T	C C	G G	A A	C C	C C	C C	C C	C C	C C	T T	T T	C C	T T	A A	C C	T T	T T	G G	T T	A A	A A	A A	A A	A A	T T	T T	T T	A A	C C	G G	T T	C C	A A	A A	G G	C C	A A	A A	A A	T T	T T	T T	T T	T T	A A	G G	C C	C C	C C	0 0	T T	C C	A A	G G	G G	T T	G G	T T	T T	G G	T T	T T	G G	C C	G G	A A	A A	A A	T T	T T	G G	C C	A A	G G	G G	T T	A A	A A	T T	T T	T T	G G	G G	T T	A A	C C	A A	T T	G G	C C	C C	T T	A A	T T	T T	C C	G G	A A	C C	G G	T T	C C	T T	C C	G G	T T	G G	G G	T T	C C	A A	A A	A A	T T	T T	G G	A A	G G	A A	G G	C C	A A	T T	A A	G G	T T	G G	A A	A A	G G	A A	A A	G G	C C	C C	T T	C C	A A	T T	A A	T T	A A	G G	G G	T T	C C	A A	C C	A A	T T	T T	T T	G G	A A	A A	T T	T T	C C	T T	C C	G G	A A	C C	A A	G G	C C	T T	C C	T T	C C	C C	A A	A A	T T	T T	A A	G G	T T	C C	C C	G G	T T	A A	C C	T T	C C	G G	C C	A A	C C	G G	A A	G G	G G	T T	A A	T T	T T	T T	T T	T T	G G	A A	T T	C C	A A	G G	C C	A A	G G	T T	A A	A A	A A	T T	C C	A A	G G	A A	T T	C C	G G	A A	G G	A A	T T	T T	A A	T T	T T	G G	C C	C C	G G	G G	G G	T T	C C	A A	C C	C C	C C	T T	G G	A A	T T	T T	C C	A A	A A	T T	A A	T T	A A	T T	G G	C C	G G	G G	A A	C C	T T	C C	T T	A A	C C	C C	A A	T T	G G	A A	T T	A A	A A	G G	T T	C C	T T	T T	T T	G G	T T	A A	A A	T T	A A	T T	A A	C C	A A	A A	C C	A A	A A	G G	T T	T T	G G	A A	A A	T T	A A	C C	G G	T T	C C	A A	G G	C C	T T	C C	C C	G G	T T	A A	A A	A A	T T	G G	T T	T T	T T	C C	C C	A A	T T	T T	A A	T T	G G	C C	T T	A A	T T	T T	T T	T T	T T	T T	A A	T T	A A	G G	G G	T T	G G	G G	G G	A A	C C	C C	A A	T T	A A	A A	A A	C C	G G	T T	T T	C C	A A	T T	A A	T T	G G	T T	T T	G G	C C	T T	T T	T T	G G	G G	C C	G G	G G	T T	G G	C C	A A	A A	T T	C C	T T	C C	G G	A A	T T	A A	A A	A A	C C	T T	G G	G G	A A	A A	G G	C C	A A	C C	T T	C C	G G	T T	C C	T T	G G	T T	A A	T T	A A	A A	T T	T T	T T	T T	A A	G G	G G	A A	A A	T T	C C	G G	C C	A A	G G	A A	A A	C C	T T	A A	G G	G G	G G	C C	G G	G G	A A	G G	G G	A A	A A	G G	G G	C C	T T	T T	C C	A A	T T	G G	T T	G G	C C	G G	A A	G G	C C	G G	A A	C C	C C	G G	A A	T T	C C	A A	T T	G G	T T	A A	A A	C C	A A	C C	A A	C C	C C	C C	T T	A A	T T	C C	T T	A A	G G	G G	A A	C C	C C	A A	T T	C C	T T	A A	C C	C C	G G	C C	T T	G G	A A	A A	T T	C C	C C	T T	T T	G G	A A	G G	C C	G G	C C	G G	C C	C C	C C	C C	A A	T T	A A	C C	C C	A A	C C	C C	A A	T T	A A	G G	T T	T T	C C	G G	T T	T T	T T	C C	A A	A A	A A	A A	A A	C C	T T	G G	A A	C C	C C	T T	G G	A A	G G	C C	T T	T T	T T	T T	G G	G G	A A	T T	A A	G G	G G	C C	T T	A A	T T	C C	T T	G G	C C	A A	G G	G G	G G	C C	T T	T T	A A	C C	T T	G G	A A	G G	C C	C C	A A	C C	T T	A A	C C	G G	G G	A A	T T	G G	A A	G G	A A	G G	A A	G G	C C	G G	A A	G G	A A	T T	T T	T T	T T	C C	A A	A A	C C	T T	G G	C C	A A	G G	T T	G G	C C	T T	A A	A A	T T	T T	C C	T T	A A	T T	G G	A A	G G	A A	T T	G G	G G	T T	G G	C C	A A	A A	C C	C C	C C	C C	G G	T T	T T	C C	C C	A A	C C	A A	C C	C C	T T	A A	A A	C C	G G	C C	G G	T T	A A	C C	C C	G G	C C	C C	A A	A A	A A	T T	G G	C C	T T	T T	G G	G G	A A	T T	T T	A A	T T	C C	T T	C C	C C	T T	T T	T T	G G	A A	G G	T T	G G	A A	G G	A A	G G	A A	A A	A A	T T	C C	C C	G G	C C	G G	C C	C C	A A	T T	T T	G G	A A	A A	C C	A A	T T	C C	T T	T T	G G	A A	C C	T T	C C	G G	G G	C C	A A	C C	C C	A A	A A	A A	A A	A A	A A	T T	G G	T T	G G	C C	A A	A A	G G	A A	T T	T T	C C	A A	C C	A A	A A	T T	G G	G G	G G	A A	C C	A A	T T	G G	G G	T T	C C	T T	A A	C C	G G	G G	C C	C C	C C	C C	C C	T T	T T	T T	A A	T T	A A	T T	T T	T T	C C	T T	A A	A A	G G	T T	T T	C C	T T	T T	C C	T T	C C	C C	T T	A A	A A	A A	T T	T T	T T	G G	C C	C C	G G	G G	T T	A A	T T	A A	A A	A A	G G	T T	A A	T T	G G	C C	T T	G G	T T	T T	C C	C C	C C	T T	T T	A A	A A	T T	T T	G G	G G	G G	A A	T T	G G	C C	A A	G G	C C	A A	A A	C C	A A	C C	A A	G G	C C	T T	A A	G G	A A	T T	A A	T T	G G	C C	G G	T T	C C	G G	C C	G G	T T	T T	A A	T T	T T	A A	C C	A A	G G	G G	G G	A A	A A	C C	G G	C C	T T	G G	C C	G G	T T	C C	T T	A A	T T	A A	G G	G G	T T	A A	G G	G G	G G	A A	G G	C C	C C	A A	G G	A A	T T	T T	A A	A A	T T	C C	G G	A A	G G	G G	T T	C C	A A	G G	C C	G G	A A	T T	T T	C C	A A	A A	T T	A A	C C	C C	C C	T T	A A	T T	A A	C C	C C	T T	C C	C C	T T	G G	T T	T T	G G	C C	G G	T T	T T	T T	T T	C C	C C	C C	A A	A A	C C	C C	C C	T T	T T	C C	T T	A A	G G	A A	C C	G G	C C	G G	G G	T T	C C	A A	G G	T T	A A	A A	A A	G G	C C	G G	G G	C C	G G	T T	T T	G G	C C	A A	T T	G G	G G	A A	G G	A A	C C	A A	C C	C C	T T	C C	A A	T T	T T	A A	A A	T T	C C	A A	0 0	G G	T T	A A	G G	G G	G G	A A	T T	A A	A A	A A	G G	C C	C C	T T	G G	T T	T T	T T	A A	C C	C C	C C	G G	A A	T T	T T	T T	G G	T T	T T	A A	G G	T T	A A	C C	G G	C C	T T	T T	C C	C C	C C	C C	G G	A A	T T	G G	T T	A A	G G	G G	G G	C C	T T	T T	C C	C C	T T	G G	A A	C C	G G	C C	G G	G G	A A	T T	T T	G G	G G	C C	G G	G G	G G	A A	A A	G G	G G	A A	T T	G G	C C	A A	C C	G G	A A	A A	A A	C C	T T	C C	A A	T T	T T	C C	C C	C C	G G	G G	G G	A A	G G	G G	A A	T T	A A	A A	C C	G G	T T	A A	G G	T T	A A	A A	T T	A A	T T	A A	A A	C C	G G	A A	G G	T T	A A	A A	T T	A A	A A	A A	T T	G G	C C	A A	A A	T T	T T	C C	T T	G G	C C	T T	A A	T T	T T	A A	A A	G G	G G	C C	A A	A A	A A	C C	C C	G G	A A	G G	T T	A A	C C	A A	T T	T T	C C	C C	T T	A A	C C	G G	G G	A A	A A	T T	A A	A A	T T	T T	A A	C C	T T	C C	A A	A A	C C	A A	A A	G G	A A	C C	T T	T T	T T	G G	T T	G G	G G	C C	C C	A A	G G	T T	G G	T T	A A	A A	A A	T T	G G	C C	G G	C C	A A	G G	C C	T T	G G	G G	G G	T T	A A	A A	C C	A A	C C	T T	T T	C C	A A	T T	T T	A A	G G	A A	C C	A A	G G	A A	G G	T T	T T	A A	T T	T T	T T	T T	G G	A A	A A	C C	T T	T T	G G	C C	A A	T T	C C	G G	A A	G G	A A	C C	G G	G G	A A	T T	A A	A A	A A	A A	G G	G G	T T	G G	G G	C C	T T	C C	G G	C C	G G	G G	G G	T T	A A	C C	A A	A A	A A	T T	A A	A A	C C	G G	G G	C C	G G	C C	A A	C C	A A	G G	C C	A A	A A	T T	G G	A A	T T	A A	G G	C C	C C	G G	T T	T T	T T	C C	T T	C C	G G	C C	C C	G G	C C	G G	A A	G G	A A	G G	T T	A A	A A	T T	T T	C C	G G	G G	T T	G G	T T	C C	C C	G G	G G	T T	G G	T T	A A	A A	A A	C C	T T	C C	A A	C C	A A	G G	T T	T T	A A	T T	C C	C C	C C	G G	T T	A A	C C	G G	C C	A A	T T	T T	A A	T T	T T	G G	A A	A A	A A	C C	G G	G G	A A	C C	C C	A A	C C	C C	C C	C C	A A	C C	C C	G G	C C	C C	G G	G G	A A	C C	G G	C C	C C	C C	C C	G G	T T	G G	C C	A A	A A	C C	G G	T T	C C	A A	T T	G G	G G	T T	C C	C C	T T	C C	G G	T T	C C	T T	C C	T T	A A	A A	T T	G G	T T	C C	C C	G G	C C	A A	G G	G G	A A	A A	G G	A A	G G	T T	C C	G G	C C	T T	T T	C C	C C	A A	A A	G G	A A	C C	A G	G G	G G	C C	C C	T T	A A	A A	C C	T T	C C	T T	A A	C C	T T	A A	G G	C C	T T	G G	A A	G G	G G	T T	C C	C C	T T	A A	C C	T T	G G	T T	C C	C C	G G	A A	G G	T T	C C	A A	A A	G G	G G	C C	A A	G G	G G	T T	T T	C C	C C	T T	G G	G G	C C	C C	G G	G G	A A	G G	A A	T T	A A	C C	C C	T T	A A	A A	0 0	G G	C C	C C	T T	C C	G G	A A	G G	A A	A A	T T	T T	T T	T T	C C	A A	T T	C C	C C	A A	T T	C C	G G	C C	T T	G G	G G	C C	T T	G G	C C	A A	C C	C C	C C	G G	T T	C C	A A	A A	C C	C C	A A	T T	C C	G G	G G	C C	A A	A A	A A	C C	A A	A A	G G	G G	G G	G G	G G	A A	C C	T T	G G	A A	T T	C C	A A	C C	G G	C C	C C	A A	G G	C C	T T	C C	T T	A A	A A	A A	T T	G G	T T	G G	G G	A A	A A	C C	G G	T T	C C	T T	A A	C C	A A	A A	A A	T T	A A	A A	C C	G G	G G	T T	G G	T T	C C	A A	A A	T T	C C	C C	T T	A A	A A	A A	T T	T T	T T	T T	T T	T T	A A	T T	T T	G G	T T	T T	G G	A A	T T	G G	T T	T T	A A	C C	G G	C C	G G	T T	C C	T T	C C	T T	C C	G G	T T	C C	C C	C C	C C	T T	A A	G G	C C	T T	T T	G G	G G	C C	C C	A A	C C	A A	C C	T T	C C	A A	C C	C C	T T	C C	C C	A A	A A	A A	A A	T T	A A	T T	C C	A A	G G	A A	A A	C C	G G	T T	T T	C C	T T	G G	T T	G G	G G	C C	A A	T T	T T	T T	T T	T T	A A	A A	T T	T T	A A	T T	G G	C C	G G	A A	A A	T T	G G	G G	C C	C C	T T	T T	C C	G G	G G	C C	C C	A A	G G	A A	C C	T T	G G	G G	C C	G G	C C	G G	C C	C C	G G	G G	C C	A A	A A	A A	G G	C C	G G	G G	G G	A A	C C	T T	T T	T T	C C	A A	C C	T T	A A	A A	G G	A A	G G	C C	G G	A A	A A	G G	T T	C C	C C	G G	C C	A A	A A	C C	C C	C C	G G	T T	C C	C C	G G	G G	C C	G G	T T	G G	T T	T T	A A	A A	G G	C C	G G	C C	T T	C C	A A	T T	T T	G G	C C	C C	T T	A A	G G	C C	C C	T T	A A	T T	C C	G G	C C	C C	G G	G G	T T	C C	C C	T T	C C	A A	G G	C C	T T	A A	C C	T T	A A	G G	T T	A A	A A	C C	C C	G G	C C	C C	A A	G G	C C	C C	T T	A A	G G	T T	T T	T T	C C	T T	T T	T T	C C	T T	G G	A A	G G	A A	C C	T T	G G	G G	A A	C C	G G	C C	G G	A A	T T	A A	C C	A A	T T	T T	C C	A A	G G	C C	C C	C C	T T	A A	T T	C C	A A	G G	G G	C C	T T	G G	T T	C C	G G	G G	C C	C C	C C	A A	A A	G G	A A	T T	T T	A A	A A	A A	C C	A A	A A	T T	T T	C C	A A	C C	G G	C C	A A	T T	G G	A A	G G	C C	C C	0 0	G G	T T	G G	A A	C C	G G	A A	T T	A A	G G	T T	G G	C C	C C	T T	G G	C C	G G	G G	A A	T T	A A	T T	C C	T T	0 0	T T	T T	A A	C C	G G	C C	A A	A A	C C	A A	0 0	0 0	T T	A A	T T	T T	A A	A A	T T	A A	T T	A A	T T	T T	C C	G G	G G	T T	A A	T T	G G	C C	C C	G G	G G	G G	C C	T T	C C	T T	C C	C C	A A	G G	T T	A A	T T	G G	G G	A A	C C	T T	C C	A A	T T	A A	A A	G G	G G	A A	A A	C C	T T	A A	A A	T T	A A	G G	A A	C C	A A	C C	A A	G G	A A	T T	T T	A A	A A	C C	T T	A A	T T	T T	G G	A A	T T	A A	A A	C C	A A	C C	T T	T T	T T	A A	A A	T T	C C	C C	T T	T T	T T	A A	T T	T T	C C	T T	C C	C C	G G	C C	G G	T T	T T	T T	G G	G G	A A	G G	T T	T T	C C	A A	A A	A A	A A	G G	G G	T T	C C	A A	A A	C C	A A	A A	A A	C C	T T	G G	T T	T T	C C	A A	C C	C C	T T	G G	T T	A A	T T	T T	T T	A A	T T	G G	C C	C C	T T	T T	C C	A A	A A	G G	G G	C C	A A	G G	G G	A A	T T	A A	G G	A A	C C	A A	A A	A A	G G	T T	A A	A A	C C	T T	A A	C C	T T	C C	T T	A A	A A	C C	T T	T T	C C	C C	A A	G G	G G	A A	T T	C C	T T	A A	T T	T T	T T	C C	C C	A A	G G	G G	G G	A A	C C	A A	C C	G G	A A	A A	A A	A A	G G	C C	T T	G G	A A	G G	T T	A A	A A	T T	G G	T T	A A	T T	T T	A A	T T	C C	A A	G G	A A	T T	G G	A A	G G	T T	T T	T T	T T	T T	A A	G G	C C	G G	T T	T T	A A	G G	T T	G G	A A	G G	T T	T T	T T	T T	A A	C C	G G	A A	T T	A A	G G	T T	T T	A A	G G	T T	T T	G G	C C	G G	T T	C C	A A	C C	A A	T T	A A	C C	G G	A A	C C	C C	C C	A A	C C	C C	C C	T T	G G	T T	C C	C C	T T	G G	A A	T T	G G	C C	A A	T T	A A	C C	C C	C C	C C	C C	A A	C C	G G	T T	A A	T T	T T	T T	T T	A A	T T	T T	C C	A A	C C	T T	G G	A A	A A	A A	G G	A A	C C	T T	T T	C C	T T	C C	T T	T T	A A	T T	A A	C C	G G	G G	G G	C C	A A	T T	T T	T T	G G	T T	T T	T T	T T	C C	T T	T T	C C	0 0	T T	T T	C C	C C	C C	T T	A A	T T	A A	C C	A A	A A	G G	A A	A A	A A	A A	T T	A A	T T	G G	G G	G G	C C	C C	C C	G G	C C	G G	G G	C C	G G	G G	G G	C C	T T	G G	C C	A A	G G	A A	G G	G G	C C	G G	G G	T T	G G	G G	C C	G G	C C	A A	G G	C C	G G	T T	C C	C C	G G	0 0	G G	G G	G G	T T	G G	C C	C C	T T	C C	A A	A A	C C	T T	T T	T T	T T	G G	T T	A A	T T	G G	A A	G G	T T	T T	C C	G G	T T	A A	A A	G G	C C	A A	T T	T T	T T	G G	T T	T T	C C	A A	A A	A A	A A	A A	A A	A A	T T	A A	A A	T T	A A	A A	A A	A A	G G	C C	G G	T T	G G	G G	A A	T T	T T	T T	C C	A A	T T	G G	G G	T T	C C	G G	A A	A A	G G	T T	A A	T T	T T	G G	C C	A A	T T	A A	G G	G G	G G	G G	C C	A A	C C	T T	A A	T T	G G	G G	C C	C C	G G	C C	T T	A A	A A	A A	T T	T T	G G	G G	C C	C C	A A	T T	A A	C C	A A	A A	G G	G G	A A	G G	T T	T T	C C	G G	G G	A A	T T	T T	T T	C C	T T	T T	C C	T T	G G	C C	A A	G G	A A	A A	T T	G G	A A	T T	G G	T T	A A	C C	A A	C C	0 0	T T	G G	A A	T T	C C	T T	C C	A A	G G	C C	A A	T T	T T	T T	T T	T T	C C	G G	G G	T T	A A	A A	G G	G G	A A	C C	A A	A A	T T	A A	T T	T T	G G	G G	A A	T T	A A	C C	A A	T T	C C	C C	A A	A A	T T	T T	A A	T T	A A	C C	C C	A A	T T	C C	C C	G G	G G	G G	A A	T T	T T	C C	A A	T T	G G	G G	A A	G G	T T	T T	T T	T T	G G	G G	C C	C C	C C	G G	T T	T T	T T	C C	A A	A A	C C	T T	T T	G G	G G	A A	C C	C C	C C	G G	C C	C C	C C	G G	C C	T T	T T	A A	G G	0 0	G G	A A	C C	T T	C C	A A	C C	A A	C C	A A	C C	A A	G G	A A	G G	A A	G G	A A	A A	A A	T T	G G	C C	T T	C C	A A	T T	G G	A A	T T	C C	T T	C C	A A	C C	G G	A A	A A	A A	T T	A A	A A	T T	G G	G G	A A	A A	G G	T T	T T	C C	C C	C C	A A	A A	G G	C C	C C	T T	C C	A A	T T	T T	A A	G G	G G	G G	G G	C C	T T	A A	C C	T T	T T	C C	A A	G G	C C	T T	C C	A A	A A	G G	C C	A A	T T	G G	T T	A A	T T	C C	T T	G G	G G	A A	A A	G G	G G	A A	A A	T T	A A	A A	G G	G G	C C	C C	G G	A A	G G	A A	A A	A A	A A	G G	C C	T T	A A	A A	G G	A A	G G	0 0	C C	A A	A A	A A	T T	C C	G G	G G	C C	G G	A A	A A	T T	A A	G G	A A	T T	G G	T T	C C	T T	A A	C C	T T	A A	G G	T T	A A	C C	G G	T T	G G	T T	T C	A A	A A	C C	A A	C C	A A	C C	T T	C C	T T	C C	C C	T T	T T	A A	C C	C C	T T	G G	T T	G G	A A	T T	T G	A A	C C	A A	G G	A A	T T	G G	C C	A A	T T	C C	T T	C C	C C	A A	T T	C C	G G	A A	A A	C C	A A	C C	A A	G G	G G	T T	C C	G G	0 0	C C	G G	G G	T T	A A	C C	T T	A A	T T	G G	A A	C C	A A	T T	T T	A A	G G	A A	T T	A A	A A	T T	A A	A A	A A	G G	G G	A A	G G	A A	G G	C C	G G	T T	T T	G G	T T	C C	T T	C C	A A	T T	G G	T T	G G	G G	T T	G G	A A	T T	A A	T T	T T	G G	T T	T T	G G	A A	A A	A A	C C	G G	C C	G G	T T	A A	A A	T T	A A	C C	A A	C C	C C	C C	A A	T T	T T	A A	C C	C C	A A	A A	G G	G G	C C	T T	C C	A A	G G	A A	T T	T T	G G	T T	A A	T T	G G	G G	C C	G G	T T	A A	C C	T T	C C	A A	T T	G G	A A	A A	A A	A A	T T	G G	A A	A A	G G	T T	G G	C C	A A	T T	C C	T T	G G	G G	C C	A A	G G	C C	C C	T T	G G	T T	T T	T T	C C	T T	G G	C C	G G	G G	T T	G G	G G	A A	C C	C C	A A	G G	G G	G G	C C	G G	T T	C C	T T	C C	C C	G G	C C	A A	G G	C C	G G	C C	G G	A A	A A	A A	C C	A A	G G	0 0	C C	A A	T T	G G	C C	C C	G G	G G	C C	C C	C C	G G	T T	T T	T T	G G	A A	T T	A A	A A	C C	A A	T T	G G	A A	T T	C C	T T	T T	A A	T T	G G	C C	T T	G G	T T	G G	T T	A A	G G	A A	A A	C C	T T	T T	G G	G G	T T	T T	G G	G G	T T	A A	G G	T T	C C	A A	T T	A A	C C	A A	T T	T T	C C	T T	C C	C C	T T	T T	A A	G G	G G	T T	C C	T T	T T	G G	C C	T T	C C	G G	A A	A A	G G	C C	0 0	C C	G G	T T	A A	G G	C C	G G	C C	G G	C C	C C	G G	G G	A A	A A	G G	C C	T T	A A	G G	A A	A A	C C	T T	A A	G G	C C	T T	T T	T T	C C	G G	G G	G G	C C	T T	G G	G G	T T	A A	T T	T T	A A	A A	G G	T T	C C	C C	T T	T T	C C	T T	C C	T T	A A	A A	G G	G G	C C	G G	G G	A A	C C	G G	G G	A A	C C	C C	A A	A A	A A	A A	A A	A A	A A	A A	T T	C C	A A	C C	C C	A A	C C	G G	G G	C C	A A	0 0	0 0	A A	A A	C C	G G	C C	C C	G G	A A	G G	A A	G G	C C	T T	T T	G G	G G	C C	A A	C C	G G	T T	T T	G G	G G	G G	T T	G G	A A	G G	A A	G G	C C	C C	T T	T T	A A	T T	T T	A A	G G	A A	C C	C C	A A	A A	T T	A A	A A	A A	C C	A A	A A	A A	A A	A A	A A	G G	A A	A A	T T	A A	A A	G G	A A	C C	T T	T T	G G	C C	G G	A A	A A	T T	T T	T T	A A	T T	A A	A A	T T	T T	A A	G G	G G	A A	T T	G G	A A	A A	T T	T T	T T	G G	T T	A A	G G	A A	C C	C C	C C	C C	G G	T T	T T	A A	T T	A A	G G	C C	G G	A A	A A	C C	C C	G G	G G	A A	C C	C C	A A	C C	A A	T T	C C	T T	A A	T T	T T	A A	A A	T T	A A	A A	T T	C C	A A	T T	G G	T T	G G	T T	G G	T T	T T	T T	A A	A A	T T	C C	G G	A A	A A	A A	T T	T T	T T	T T	A A	A A	T T	A A	A A	A A	T T	A A	A A	G G	A A	G G	G G	T T	T T	T T	C C	C C	A A	C C	A A	G G	A A	C C	T T	T T	C C	C C	T T	G G	T T	T T	T T	C C	C C	A A	A A	C C	C C	A A	A A	C C	A A	C C	G G	A A	T T	A A	C C	G G	C C	A A	T T	G G	G G	A A	T T	A A	T T	A A	A A	G G	A A	C C	A A	C C	A A	T T	T T	A A	G G	C C	G G	C C	C C	A A	T T	T T	T T	A A	G G	G G	C C	C C	A A	A A	T T	A A	G G	C C	A A	C C	C C	T T	G G	T T	C C	C C	T T	T T	A A	T T	G G	G G	T T	A A	G G	T T	A A	T T	C C	A A	C C	T T	T T	T T	A A	T T	C C	G G	A A	A A	G G	T T	G G	A A	C C	T T	T T	T T	T T	T T	T T	A A	C C	C C	A A	C C	C C	A A	C C	C C	T T	C C	C C	A A	A A	T T	G G	A A	G G	G G	A A	G G	A A	G G	T T	T T	T T	A A	A A	T T	G G	T T	C C	T T	A A	G G	C C	T T	C C	A A	A A	G G	G G	C C	G G	C C	A A	A A	G G	G G	G G	C C	G G	A A	C C	C C	C C	T T	T T	T T	C C	C C	A A	C C	A A	C C	C C	A A	T T	C C	T T	A A	A A	C C	G G	T T	A A	C C	T T	T T	A A	T T	A A	G G	T T	T T	G G	G G	A A	A A	A A	T T	T T	T T	A A	T T	T T	T T	T T	G G	T T	T T	G G	A A	A A	G G	T T	C C	T T	T T	C C	A A	G G	T T	C C	C C	T T	G G	T T	G G	G G	A A	G G	C C	A A	C C	C C	C C	A A	C C	A A	C C	A A	A A	G G	G G	A A	G G	C C	G G	G G	G G	G G	T T	T T	T T	T T	A A	T T	A A	T T	A A	C C	C C	A A	C C	T T	A A	G G	C C	C C	C C	C C	T T	A A	G G	A A	C C	C C	A A	T T	T T	G G	C C	G G	G G	C C	G G	T T	C C	T T	A A	A A	T T	T T	T T	A A	T T	T T	A A	C C	C C	C C	G G	T T	C C	C C	G G	A A	T T	C C	G G	G G	A A	C C	T T	G G	G G	A A	C C	T T	C C	T T	G G	T T	A A	C C	C C	A A	G G	T T	C C	A A	T T	C C	C C	C C	C C	C C	T T	A A	T T	G G	T T	G G	A A	C C	G G	C C	C C	G G	A A	G G	C C	T T	A A	A A	C C	G G	A A	G G	T T	C C	C C	C C	G G	C C	A A	A A	T T	A A	C C	A A	C C	T T	A A	T T	G G	G G	T T	T T	A A	G G	T T	A A	G G	A A	A A	A A	A A	A A	C C	T T	G G	T T	T T	A A	A A	A A	C C	T T	G G	A A	C C	T T	C C	G G	A A	G G	T T	T T	G G	G G	G G	G G	T T	T T	A A	G G	A A	T T	C C	C C	T T	A A	A A	A A	A A	A A	A A	T T	A A	A A	C C	C C	C C	C C	T T	G G	A A	T T	T T	C C	T T	A A	A A	T T	T T	T T	T T	G G	G G	T T	G G	A A	A A	C C	A A	C C	T T	T T	A A	T T	A A	C C	A A	A A	C C	A A	C C	A A	C C	C C	C C	T T	T T	T T	T T	T T	G G	T T	T T	T T	A A	A A	G G	T T	C C	G G	A A	A A	C C	C C	G G	A A	C C	A A	T T	C C	G G	A A	A A	T T	A A	A A	G G	T T	G G	G G	A A	G G	A A	T T	A A	G G	C C	T T	T T	T T	A A	C C	T T	C C	C C	T T	T T	A A	A A	T T	C C	A A	C C	G G	T T	G G	T T	C C	C C	C C	A A	A A	T T	C C	C C	C C	C C	C C	G G	C C	G G	T T	T T	C C	G G	G G	C C	G G	T T	A A	G G	T T	C C	C C	G G	G G	T T	T T	G G	C C	C C	C C	A A	T T	T T	C C	A A	A A	A A	C C	A A	T T	T T	T T	A A	G G	C C	T T	G G	A A	A A	T T	C C	T T	C C	G G	A A	T T	C C	G G	A A	C C	C C	C C	G G	G G	C C	C C	T T	C C	C C	T T	G G	T T	A A	T T	C C	C C	C C	C C	T T	A A	A A	C C	A A	A A	C C	G G	C C	C C	T T	T T	A A	T T	C C	A A	C C	A A	A A	A A	G G	T T	A A	C C	A A	G G	T T	A A	A A	T T	T T	C C	T T	C C	A A	G G	A A	A A	T T	G G	A A	A A	C C	T T	G G	G G	C C	T T	G G	T T	C C	A A	G G	T T	G G	T T	T T	T T	C C	G G	G G	G G	A A	A A	C C	C C	C C	C C	C C	A A	G G	C C	G G	A A	G G	A A	C C	A A	T T	C C	A A	A A	C C	G G	T T	T T	A A	G G	A A	G G	T T	G G	A A	T T	A A	C C	T T	C C	A A	G G	T T	A A	C C	G G	A A	A A	A A	A A	C C	C C	G G	G G	T T	C C	C C	T T	T T	A A	C C	A A	T T	A A	T T	G G	C C	T T	T T	A A	T T	T T	G G	T T	C C	C C	C C	C C	T T	C C	A A	G G	T T	G G	A A	T T	C C	T T	G G	G G	C C	T T	A A	G G	T T	C C	A A	G G	A A	C C	A A	G G	T T	G G	A A	T T	C C	A A	T T	A A	G G	T T	T T	T T	C C	A A	C C	A A	C C	G G	A A	C C	T T	0 0	G G	G G	T T	A A	G G	A A	C C	A A	A A	A A	C C	A A	A A	A A	C C	A A	T T	C C	G G	T T	C C	C C	C C	A A	T T	C C	C C	A A	G G	C C	A A	G G	A A	G G	A A	C C	T T	C C	T T	A A	A A	C C	G G	G G	C C	C C	A A	A A	C C	A A	C C	C C	G G	T T	A A	A A	G G	A A	T T	C C	G G	G G	A A	G G	C C	T T	T T	G G	A A	C C	G G	G G	C C	G G	C C	T T	G G	T T	C C	G G	C C	T T	G G	G G	G G	A A	G G	A A	T T	C C	T T	G G	C C	A A	G G	C C	C C	A A	C C	A A	G G	T T	T T	C C	C C	G G	C C	G G	C C	C C	G G	T T	G G	C C	A A	G G	C C	C C	T T	A A	A A	A A	G G	G G	G G	T T	C C	C C	C C	G G	A A	T T	G G	G G	A A	C C	G G	C C	C C	C C	A A	A A	T T	G G	G G	A A	C C	C C	C C	A A	C C	C C	A A	T T	C C	A A	G G	T T	G G	G G	T T	T T	A A	A A	T T	A A	T T	A A	G G	C C	G G	A A	G G	C C	A A	C C	C C	T T	G G	C C	G G	A A	T T	A A	A A	G G	T T	G G	T T	C C	T T	T T	G G	T T	T T	G G	A A	T T	C C	T T	A A	C C	A A	G G	C C	A A	A A	T T	A A	C C	T T	T T	G G	A A	G G	A A	A A	G G	A A	C C	C C	A A	A A	G G	T T	C C	T T	A A	C C	G G	A A	T T	A A	C C	T T	T T	C C	A A	A A	C C	T T	T T	C C	C C	G G	A A	C C	G G	C C	A A	A A	T T	C C	G G	C C	T T	A A	G G	C C	G G	A A	G G	A A	A A	G G	A A	G G	T T	T T	C C	C C	G G	C C	C C	G G	G G	A A	G G	T T	T T	C C	C C	G G	G G	A A	C C	T T	T T	A A	A A	C C	A A	A A	A A	C C	A A	A A	T T	G G	A A	A A	G G	C C	G G	A A	A A	C C	C C	A A	T T	C C	C C	T T	G G	T T	G G	C C	0 0	G G	C C	A A	C C	A A	A A	T T	C C	A A	T T	G G	G G	A A	T T	T T	T T	T T	T T	T T	A A	C C	A A	T T	A A	T T	C C	C C	C C	C C	C C	G G	A A	C C	T T	C C	T T	A A	T T	C C	C C	A A	C C	T T	C C	C C	C C	C C	G G	C C	G G	G G	G G	T T	G G	A A	C C	C C	T T	T T	G G	T T	C C	G G	G G	T T	T T	G G	C C	A A	A A	G G	T T	G G	C C	A A	A A	C C	T T	T T	G G	T T	A A	A A	T T	C C	T T	T T	A A	T T	C C	A A	T T	T T	G G	A A	T T	T T	A A	G G	T T	C C	C C	G G	T T	G G	G G	T T	C C	A A	T T	A A	A A	A A	G G	G G	G G	A A	G G	G G	G G	C C	A A	A A	T T	C C	C C	A A	C C	A A	G G	G G	C C	G G	C C	G G	G G	A A	C C	T T	C C	C C	T T	T T	A A	C C	A A	T T	A A	G G	G G	G G	G G	C C	T T	G G	G G	G G	G G	G G	T T	G G	C C	T T	T T	C C	C C	C C	C C	C C	A A	C C	C C	T T	C C	G G	G G	T T	T T	G G	A A	T T	A A	G G	G G	C C	C C	T T	G G	G G	G G	C C	T T	C C	A A	T T	A A	T T	C C	G G	C C	A A	G G	A A	T T	C C	T T	C C	G G	C C	G G	A A	G G	A A	G G	A A	G G	G G	T T	G G	A A	G G	C C	G G	G G	A A	A A	A A	G G	T T	A A	A A	A A	A A	T T	C C	C C	T T	A A	C C	T T	T T	C C	G G	A A	A A	G G	C C	A A	T T	T T	T T	A A	G G	G G	G G	G G	A A	T T	A A	C C	G G	G G	C C	C C	G G	G G	T T	T T	C C	G G	C C	A A	G G	T T	G G	C C	A A	T T	T T	A A	A A	A A	G G	A A	C C	A A	G G	G G	G G	T T	C C	T T	T T	T T	A A	G G	T T	C C	T T	G G	T T	A A	C C	A A	G G	T T	C C	T T	G G	T T	A A	T T	A A	G G	G G	T T	A A	C C	G G	C C	C C	T T	A A	C C	T T	T T	T T	C C	T T	A A	A A	A A	T T	C C	G G	G G	A A	G G	A A	C C	T T	A A	T T	A A	C C	G G	A A	T T	T T	G G	T T	A A	G G	A A	A A	A A	C C	C C	T T	G G	T T	G G	A A	A A	C C	A A	G G	T T	G G	C C	T T	T T	T T	T T	A A	C C	G G	T T	A A	A A	A A	T T	T T	A A	C C	T T	T T	T T	A A	C C	T T	G G	T T	T T	A A	C C	G G	G G	G G	G G	G G	T T	T T	C C	T T	A A	G G	C C	A A	T T	T T	T T	T T	A A	G G	T T	C C	A A	G G	T T	A A	A A	G G	A A	C C	G G	C C	C C	A A	C C	G G	G G	G G	G G	G G	G G	G G	G G	G G	C C	A A	G G	A A	C C	A A	C C	G G	T T	T T	A A	G G	A A	T T	T T	A A	A A	C C	C C	G G	T T	A A	A A	A A	C C	A A	T T	A A	C C	C C	A A	A A	T T	A A	T T	A A	A A	A A	A A	T T	G G	A A	T T	A A	G G	G G	C C	T T	G G	G G	C C	G G	G G	T T	C C	A A	C C	C C	A A	A A	T T	T T	T T	A A	G G	A A	T T	G G	G G	G G	C C	G G	T T	C C	A A	G G	C C	A A	A A	G G	G G	T T	G G	G G	C C	G G	G G	T T	G G	C C	C C	A A	T T	A A	T T	G G	A A	C C	G G	A A	G G	A A	A A	A A	G G	A A	T T	A A	G G	G G	A A	G G	T T	T T	T T	A A	A A	T T	A A	T T	G G	A A	T T	A A	C C	G G	A A	T T	A A	A A	T T	A A	A A	A A	T T	A A	A A	T T	T T	A A	A A	A A	T T	A A	C C	T T	A A	G G	A A	C C	T T	G G	C C	A A	T T	A A	C C	T T	G G	T T	A A	T T	G G	C C	G G	A A	T T	C C	C C	A A	T T	C C	T T	A A	T T	A A	G G	T T	A A	C C	T T	T T	A A	G G	T T	T T	A A	T T	T T	T T	G G	C C	C C	A A	G G	C C	G G	T T	T T	T T	C C	T T	G G	C C	A A	T T	T T	C C	T T	G G	A A	T T	A A	G G	A A	T T	A A	C C	T T	C C	T T	A A	T T	G G	A A	A A	A A	C C	A A	G G	T T	A A	T T	C C	G G	C C	T T	T T	A A	T T	T T	A A	T T	T T	A A	A A	A A	G G	T T	T T	A A	A A	G G	C C	T T	A A	T T	T T	T T	G G	T T	G G	G G	G G	A A	T T	A A	C C	T T	A A	C C	G G	A A	C C	A A	T T	A A	C C	A A	A A	C C	C C	T T	T T	A A	C C	A A	C C	A A	A A	C C	C C	A A	C C	T T	A A	T T	A A	A A	C C	C C	G G	A A	A A	A A	C C	A A	T T	A A	G G	G G	A A	T T	C C	A A	T T	A A	T T	T T	A A	G G	G G	T T	A A	T T	T T	T T	G G	T T	T T	G G	C C	A A	T T	A A	C C	A A	G G	A A	A A	T T	G G	T T	T T	A A	C C	T T	G G	A A	C C	C C	C C	C C	G G	T T	A A	T T	T T	A A	T T	A A	G G	A A	A A	G G	T T	A A	G G	T T	T T	T T	T T	T T	C C	A A	T T	A A	C C	A A	A A	T T	G G	T T	C C	T T	C C	G G	T T	C C	G G	T T	A A	T T	C C	T T	T T	A A	T T	C C	G G	A A	C C	G G	G G	T T	T T	C C	T T	G G	T T	G G	G G	C C	T T	T T	A A	G G	T T	C C	T T	A A	G G	T T	T T	C C	C C	C C	T T	A A	G G	C C	G G	A A	A A	A A	A A	A A	T T	G G	G G	T T	G G	T T	A A	T T	C C	A A	A A	G G	A A	A A	G G	T T	G G	C C	A A	C C	G G	T T	T T	C C	G G	T T	A A	T T	A A	G G	T T	C C	T T	T T	A A	T T	0 0	T T	A A	T T	C C	G G	T T	T T	G G	A A	C C	T T	A A	T T	T T	T T	A A	C C	A A	C C	T T	G G	T T	A A	T T	A A	A A	T T	G G	A A	T T	G G	C C	T T	A A	C C	A A	A A	A A	T T	C C	G G	A A	T T	C C	T T	C C	T T	A A	A A	C C	G G	T T	T T	A A	T T	G G	T T	T T	G G	G G	A A	T T	C C	A A	G G	C C	C C	T T	T T	G G	A A	A A	T T	G G	T T	A A	T T	A A	C C	T T	T T	A A	T T	G G	C C	T T	A A	T T	C C	A A	A A	G G	C C	G G	T T	G G	A A	A A	C C	T T	G G	A A	T T	A A	A A	A A	T T	T T	A A	A A	A A	C C	G G	T T	G G	T T	T T	T T	T T	T T	T T	T T	T T	C C	T T	C C	T T	A A	T T	G G	C C	A A	T T	C C	C C	T T	A A	T T	T T	T T	G G	G G	T T	A A	C C	G G	G G	G G	G G	A A	C C	C C	G G	T T	G G	T T	T T	A A	A A	A A	G G	C C	T T	A A	A A	C C	A A	A A	T T	A A	G G	G G	A A	T T	C C	A A	A A	A A	T T	A A	T T	A A	T T	T T	C C	C C	G G	G G	A A	C C	C C	C C	T T	C C	C C	G G	C C	A A	A A	T T	A A	A A	T T	T T	C C	A A	C C	A A	G G	T T	A A	C C	A A	T T	T T	C C	T T	T T	A A	T T	T T	C C	T T	G G	C C	A A	C C	G G	T T	C C	T T	A A	G G	C C	G G	A A	A A	A A	G G	G G	C C	T T	A A	G G	T T	T T	G G	C C	A A	T T	G G	A A	A A	T T	T T	A A	G G	G G	C C	G G	T T	G G	T T	A A	A A	A A	C C	C C	A A	A A	T T	T T	A A	T T	G G	C C	A A	C C	T T	T T	A A	T T	G G	C C	G G	C C	A A	T T	A A	G G	A A	G G	C C	T T	C C	A A	C C	T T	C C	A A	A A	A A	T T	G G	G G	T T	T T	A A	A A	T T	T T	A A	C C	T T	A A	T T	T T	A A	A A	T T	G G	A A	T T	A A	G G	G G	A A	C C	T T	C C	A A	A A	A A	C C	T T	A A	C C	T T	T T	G G	C C	T T	C C	C C	T T	G G	T T	T T	A A	T T	A A	T T	A A	T T	A A	C C	C C	A A	G G	T T	T T	A A	A A	C C	G G	C C	T T	A A	G G	T T	G G	T T	A A	T T	A A	G G	C C	C C	G G	A A	G G	A A	A A	A A	A A	A A	T T	G G	A A	A A	A A	A A	A A	T T	A A	G G	C C	T T	G G	T T	C C	T T	T T	C C	T T	T T	T T	C C	G G	A A	A A	T T	A A	G G	T T	A A	A A	T T	A A	G G	G G	A A	G G	T T	A A	A A	A A	G G	C C	T T	T T	A A	T T	A A	G G	T T	G G	C C	A A	C C	A A	C C	A A	A A	T T	G G	A A	G G	G G	C C	G G	G G	C C	G G	A A	A A	A A	A A	C C	C C	T T	A A	C C	T T	A A	C C	C C	T T	T T	C C	T T	T T	A A	T T	G G	T T	T T	T T	T T	C C	C C	G G	A A	T T	G G	A A	C C	T T	T T	G G	G G	G G	A A	C C	T T	A A	T T	C C	T T	A A	T T	G G	G G	C C	A A	G G	G G	A A	G G	T T	G G	A A	A A	T T	T T	A A	T T	T T	G G	T T	G G	G G	T T	T T	A A	T T	T T	G G	G G	C C	G G	C C	A A	G G	C C	T T	A A	T T	T T	A A	A A	T T	C C	G G	A A	C C	A A	G G	A A	A A	A A	C C	T T	C C	T T	C C	T T	T T	T T	C C	A A	C C	T T	G G	T T	G G	T T	G G	C C	T T	C C	G G	C C	G G	C C	G G	T T	C C	A A	G G	C C	T T	A A	A A	A A	C C	T T	G G	G G	T T	T T	A A	A A	T T	C C	T T	A A	T T	A A	T T	A A	T T	A A	T T	A A	T T	G G	A A	A A	T T	T T	A A	A A	C C	A A	G G	T T	G G	A A	A A	T T	C C	G G	A A	T T	A A	T T	C C	G G	G G	A A	T T	A A	A A	G G	A A	G G	G G	G G	G G	G G	A A	G G	T T	C C	T T	C C	G G	C C	G G	A A	T T	T T	A A	T T	T T	C C	A A	T T	G G	A A	T T	C C	T T	C C	T T	G G	A A	G G	T T	T T	G G	T T	C C	T T	A A	C C	A A	A A	G G	G G	T T	C C	A A	T T	T T	G G	C C	T T	C C	G G	G G	T T	T T	T T	A A	G G	A A	A A	T T	A A	G G	G G	C C	A A	T T	A A	A A	A A	T T	A A	C C	T T	C C	T T	C C	T T	A A	T T	T T	T T	T T	A A	T T	C C	T T	A A	A A	A A	G G	G G	T T	T T	A A	A A	T T	C C	T T	T T	A A	T T	T T	C C	A A	T T	C C	C C	T T	T T	C C	C C	A A	C C	T T	G G	T T	T T	T T	T T	C C	C C	A A	G G	G G	A A	G G	C C	A A	G G	C C	C C	A A	A A	G G	T T	A A	C C	T T	G G	A A	T T	G G	C C	T T	A A	T T	G G	G G	C C	T T	C C	C C	A A	C C	A A	T T	T T	A A	A A	T T	T T	A A	T T	G G	A A	G G	A A	T T	G G	A A	G G	T T	A A	A A	A A	C C	G G	A A	C C	C C	A A	A A	T T	T T	A A	C C	T T	T T	A A	C C	G G	A A	C C	T T	T T	A A	A A	G G	T T	A A	A A	A A	T T	A A	A A	G G	T T	T T	T T	A A	A A	C C	T T	G G	A A	A A	G G	G G	T T	C C	A A	T T	T T	T T	T T	G G	G G	T T	C C	A A	T T	G G	A A	A A	C C	A A	A A	C C	C C	T T	T T	A A	T T	T T	A A	A A	T T	A A	T T	T T	T T	T T	T T	T T	A A	T T	C C	T T	G G	G G	A A	T T	A A	C C	A A	T T	A A	T T	G G	T T	G G	G G	A A	T T	A A	C C	G G	T T	A A	T T	G G	A A	A A	A A	A A	A A	C C	A A	A A	T T	T T	T T	C C	T T	T T	A A	T T	A A	T T	G G	T T	T T	A A	A A	T T	A A	T T	G G	A A	A A	C C	T T	T T	G G	T T	A A	G G	T T	G G	A A	C C	A A	T T	C C	A A	G G	G G	T T	A A	G G	C C	C C	G G	A A	T T	A A	G G	A A	A A	G G	T T	C C	A A	C C	C C	G G	C C	G G	A A	G G	G G	A A	A A	C C	G G	C C	A A	A A	C C	A A	G G	A A	T T	G G	A A	A A	A A	T T	C C	T T	A A	T T	A A	A A	A A	T T	G G	C C	A A	T T	T T	T T	T T	T T	T T	T T	T T	T T	G G	T T	G G	C C	G G	A A	A A	A A	T T	T T	A A	A A	T T	A A	T T	T T	A A	C C	A A	G G	T T	T T	A A	A A	T T	C C	T T	G G	T T	T T	T T	G G	G G	T T	T T	T T	G G	G G	T T	T T	C C	C C	C C	G G	G G	G G	A A	C C	A A	T T	G G	C C	A A	A A	T T	A A	A A	T T	T T	T T	G G	G G	C C	C C	A A	G G	G G	T T	T T	A A	A A	T T	C C	A A	A A	A A	A A	A A	A A	A A	G G	G G	T T	A A	A A	G G	T T	A A	A A	C C	T T	T T	A A	C C	C C	T T	T T	T T	C C	A A	A A	A A	G G	T T	C C	A A	A A	A A	G G	A A	T T	G G	C C	T T	T T	G G	A A	T T	A A	C C	T T	T T	T T	T T	A A	C C	T T	T T	T T	A A	T T	A A	T T	T T	A A	T T	A A	A A	A A	T T	A A	A A	A A	T T	G G	G G	G G	T T	A A	T T	A A	T T	G G	G G	G G	T T	A A	A A	C C	G G	T T	G G	T T	G G	T T	A A	C C	C C	C C	C C	T T	C C	A A	A A	T T	G G	A A	T T	G G	T T	A A	A A	G G	G G	C C	T T	T T	C C	C C	A A	T T	C C	C C	A A	C C	T T	G G	G G	C C	A A	A A	T T	T T	C C	T T	G G	A A	T T	T T	A A	T T	A A	A A	C C	A A	T T	T T	A A	T T	A A	T T	A A	C C	T T	T T	A A	A A	T T	C C	T T	A A	A A	C C	A A	C C	C C	T T	C C	T T	C C	A A	T T	C C	C C	T T	A A	A A	T T	A A	T T	C C	T T	C C	C C	C C	C C	G G	A A	A A	T T	T T	T T	T T	A A	G G	A A	T T	T T	G G	G G	T T	A A	T T	A A	A A	T T	C C	C C	C C	C C	A A	C C	C C	T T	C C	A A	T T	A A	G G	T T	A A	G G	A A	C C	A A	C C	A A	G G	T T	A A	T T	G G	A A	T T	A A	T T	C C	C C	C C	T T	A A	G G	A A	T T	T T	C C	T T	G G	A A	A A	G G	G G	G G	A A	C C	T T	A A	T T	T T	T T	A A	T T	G G	T T	G G	A A	T T	T T	T T	T T	A A	G G	T T	T T	T T	A A	G G	T T	T T	C C	C C	C C	G G	A A	C C	G G	G G	C C	T T	A A	T T	C C	C C	T T	T T	T T	G G	A A	C C	A A	C C	C C	A A	C C	T T	A A	C C	C C	A A	T T	T T	T T	A A	T T	A A	A A	C C	A A	C C	A A	G G	G G	C C	C C	T T	G G	T T	C C	G G	T T	A A	T T	T T	A A	A A	C C	C C	T T	G G	A A	A A	G G	T T	A A	C C	G G	A A	T T	A A	A A	G G	T T	T T	T T	C C	T T	A A	T T	A A	T T	T T	C C	A A	C C	A A	A A	T T	A A	A A	G G	A A	T T	A A	A A	A A	T T	A A	T T	A A	A A	A A	T T	C C	G G	G G	A A	G G	A A	T T	T T	A A	G G	A A	T T	A A	G G	G G	A A	T T	G G	T T	G G	G G	C C	C C	T T	A A	T T	T T	G G	C C	T T	A A	T T	C C	A A	G G	T T	G G	A A	T T	C C	C C	T T	T T	G G	C C	C C	C C	T T	A A	C C	T T	C C	A A	C C	G G	A A	T T	C C	G G	G G	A A	T T	A A	G G	T T	G G	T T	C C	A A	A A	G G	A A	T T	A A	C C	C C	C C	A A	G G	G G	C C	T T	T T	A A	A A	G G	T T	G G	T T	T T	T T	A A	G G	T T	A A	T T	C C	T T	T T	A A	T T	A A	T T	G G	G G	G G	A A	T T	A A	T T	G G	A A	G G	C C	T T	T T	A A	G G	A A	A A	T T	A A	T T	T T	A A	G G	C C	A A	C C	A A	T T	A A	T T	A A	T T	T T	G G	T T	A A	G G	T T	T T	G G	G G	T T	T T	A A	T T	T T	A A	A A	T T	T T	G G	C C	C C	G G	T T	G G	T T	A A	C C	G G	G G	A A	T T	A A	A A	T T	T T	A A	C C	G G	T T	T T	C C	G G	T T	G G	C C	T T	C C	A A	T T	T T	T T	C C	A A	A A	T T	T T	A A	G G	G G	G G	T T	T T	C C	C C	G G	G G	G G	C C	A A	A A	T T	C C	G G	A A	A A	C C	A A	T T	A A	C C	C C	T T	T T	G G	T T	C C	C C	C C	T T	C C	A A	A A	C C	G G	A A	A A	C C	A A	C C	T T	G G	T T	A A	G G	G G	A A	C C	C C	C C	A A	T T	G G	G G	T T	T T	T T	A A	A A	T T	A A	T T	A A	G G	T T	G G	T T	A A	C C	A A	A A	A A	A A	T T	T T	T T	G G	T T	C C	A A	T T	T T	A A	T T	A A	C C	T T	C C	G G	A A	G G	C C	G G	A A	G G	T T	A A	A A	A A	T T	C C	A A	A A	C C	C C	G G	T T	T T	A A	T T	C C	T T	T T	G G	T T	G G	T T	T T	G G	T T	T T	C C	G G	A A	A A	G G	C C	T T	G G	T T	T T	C C	C C	A A	A A	G G	C C	T T	G G	C C	T T	C C	A A	T T	A A	C C	C C	T T	A A	G G	A A	G G	G G	C C	G G	T T	C C	A A	T T	A A	C C	T T	C C	T T	C C	G G	G G	T T	G G	T T	C C	A A	C C	G G	A A	C C	A A	A A	T T	G G	A A	T T	C C	A A	A A	T T	A A	A A	C C	C C	A A	A A	G G	A A	G G	G G	G G	A A	C C	A A	T T	C C	C C	A A	T T	G G	G G	G G	A A	G G	A A	T T	C C	A A	G G	G G	G G	C C	G G	T T	T T	A A	A A	A A	G G	T T	A A	G G	G G	G G	C C	A A	C C	C C	C C	A A	C C	G G	T T	C C	C C	C C	C C	G G	G G	A A	T T	G G	G G	C C	T T	C C	C C	T T	T T	T T	T T	A A	C C	G G	G G	C C	C C	T T	T T	A A	T T	G G	C C	T T	T T	A A	G G	G G	A A	A A	C C	G G	T T	G G	G G	A A	G G	G G	C C	C C	A A	G G	A A	C C	T T	G G	A A	A A	C C	G G	A A	A A	G G	T T	C C	C C	T T	G G	C C	C C	T T	T T	C C	A A	0 0	0 0	0 0	C C	C C	G G	C C	T T	T T	T T	G G	A A	G G	C C	A A	T T	T T	T T	A A	G G	T T	T T	C C	T T	G G	T T	G G	C C	C C	A A	C C	A A	G G	A A	A A	G G	G G	C C	A A	A A	C C	G G	T T	G G	T T	C C	T T	G G	G G	T T	C C	G G	T T	A A	A A	T T	T T	A A	A A	C C	T T	A A	T T	A A	A A	C C	A A	C C	C C	G G	T T	G G	A A	T T	C C	A A	A A	A A	A A	A A	T T	T T	C C	C C	A A	T T	T T	T T	A A	T T	T T	A A	A A	T T	T T	A A	G G	T T	C C	G G	G G	C C	T T	T T	T T	A A	C C	T T	C C	T T	T T	A A	G G	C C	G G	T T	A A	C C	C C	G G	G G	G G	G G	C C	0 0	C C	G G	A A	A A	G G	G G	A A	A A	A A	C C	G G	T T	A A	C C	G G	T T	C C	C C	A A	A A	C C	T T	C C	A A	T T	C C	C C	A A	G G	G G	T T	G G	G G	A A	T T	C C	A A	A A	G G	G G	G G	C C	C C	G G	T T	A A	C C	C C	G G	A A	A A	A A	G G	A A	A A	C C	A A	C C	A A	A A	A A	G G	C C	C C	T T	C C	A A	T T	A A	A A	C C	A A	T T	G G	G G	A A	A A	T T	A A	G G	G G	C C	C C	G G	G G	T T	A A	T T	A A	G G	T T	C C	C C	A A	T T	A A	C C	T T	C C	G G	T T	T T	T T	T T	C C	T T	T T	C C	T T	A A	A A	T T	C C	G G	T T	A A	A A	T T	A A	A A	A A	T T	A A	G G	G G	A A	G G	T T	A A	G G	C C	T T	C C	T T	T T	A A	A A	C C	A A	A A	T T	G G	T T	G G	T T	A A	T T	G G	A A	T T	T T	C C	C C	A A	C C	A A	G G	G G	T T	T T	G G	G G	G G	A A	G G	T T	C C	G G	A A	A A	A A	G G	C C	G G	T T	0 0	G G	G G	A A	A A	C C	A A	T T	T T	T T	A A	A A	C C	G G	C C	T T	C C	G G	G G	C C	T T	C C	A A	G G	A A	T T	G G	T T	A A	A A	G G	T T	C C	T T	G G	G G	G G	C C	G G	G G	A A	C C	T T	A A	G G	C C	C C	C C	C C	A A	C C	T T	G G	C C	C C	A A	A A	A A	A A	C C	C C	C C	A A	A A	C C	C C	T T	G G	G G	0 0	A G	A A	A A	G G	0 0	0 0	C C	C C	T T	C C	C C	T T	T T	A A	G G	T T	A A	G G	G G	C C	T T	T T	G G	G G	G G	T T	G G	G G	A A	T T	G G	G G	T T	C C	G G	C C	T T	T T	A A	C C	T T	C C	C C	G G	T T	C C	C C	T T	T T	T T	T T	G G	T T	C C	T T	A A	G G	G G	A A	T T	T T	T T	C C	G G	T T	T T	G G	C C	T T	0 0	A A	T T	T T	G G	G G	T T	C C	C C	C C	A A	T T	C C	A A	G G	A A	G G	C C	C C	C C	C C	G G	A A	G G	G G	T T	G G	T T	G G	C C	A A	A A	T T	A A	T T	T T	A A	A A	G G	C C	G G	A A	A A	G G	C C	A A	A A	A A	T T	T T	C C	T T	A A	C C	C C	T T	G G	T T	C C	T T	A A	C C	G G	T T	G G	T T	G G	C C	A A	A A	A A	G G	A A	A A	G G	A A	C C	G G	G G	G G	C C	C C	G G	C C	A A	T T	G G	C C	C C	A A	T T	G G	C C	C C	G G	C C	A A	G G	A A	G G	A A	G G	G G	C C	T T	C C	A A	A A	T T	A A	G G	G G	A A	C C	A A	T T	G G	A A	G G	T T	T T	A A	T T	C C	A A	A A	T T	A A	T T	C C	T T	G G	T T	G G	A A	G G	A A	C C	C C	A A	C C	T T	G G	G G	T T	G G	T T	T T	T T	0 0	G G	G G	G G	G G	A A	C C	T T	C C	G G	C C	G G	T T	A A	T T	A A	T T	T T	G G	C C	G G	T T	C C	A A	G G	A A	T T	T T	T T	G G	T T	C C	A A	A A	A A	A A	C C	C C	G G	C C	C C	T T	G G	A A	A A	C C	C C	C C	A A	T T	A A	T T	T T	C C	T T	A A	C C	G G	T T	T T	T T	T T	G G	C C	G G	G G	A A	A A	T T	A A	T T	A A	A A	T T	T T	G G	C C	C C	A A	T T	C C	C C	C C	T T	T T	A A	A A	G G	C C	A A	T T	T T	A A	T T	G G	T T	T T	T T	C C	G G	T T	G G	A A	T T	A A	C C	C C	G G	T T	C C	A A	T T	T T	T T	A A	T T	G G	A A	A A	G G	T T	T T	T T	A A	C C	C C	G G	C C	C C	A A	T T	T T	A A	C C	A A	C C	G G	G G	A A	T T	G G	G G	T T	C C	T T	T T	A A	T T	T T	T T	A A	T T	C C	C C	T T	C C	G G	G G	G G	C C	A A	G G	C C	T T	A A	C C	G G	A A	G G	T T	T T	G G	T T	T T	G G	T T	C C	A A	C C	T T	C C	G G	A A	T T	A A	A A	G G	A A	A A	T T	T T	T T	G G	C C	C C	C C	T T	T T	C C	T T	T T	T T	T T	C C	C C	C C	T T	A A	C C	A A	A A	G G	A A	G G	G G	A A	A A	C C	A A	A A	G G	C C	A A	T T	G G	A A	A A	A A	T T	G G	T T	T T	T T	C C	C C	T T	G G	A A	T T	T T	C C	A A	T T	G G	G G	G G	C C	A A	T T	A A	G G	C C	C C	G G	A A	T T	A A	T T	0 0	C C	C C	T T	G G	G G	C C	A A	T T	C C	G G	T T	A A	A A	T T	G G	C C	A A	C C	T T	A A	A A	T T	T T	G G	G G	A A	T T	A A	C C	T T	A A	A A	C C	A A	G G	G G	G G	A A	A A	A A	T T	T T	C C	G G	C C	T T	A A	G G	T T	T T	C C	C C	C C	T T	C C	C C	T T	A A	A A	A A	G G	G G	G G	A A	T T	G G	A A	T T	A A	A A	A A	G G	G G	A A	T T	C C	A A	T T	T T	C C	T T	A A	T T	G G	A A	G G	A A	G G	A A	G G	A A	C C	A A	A A	T T	A A	T T	C C	A A	C C	G G	A A	A A	A A	A A	A A	C C	G G	A A	G G	G G	G G	T T	G G	C C	G G	G G	G G	G G	G G	T T	T T	G G	G G	T T	A A	T T	C C	G G	A A	G G	A A	A A	C C	T T	T T	A A	A A	G G	G G	C C	G G	G G	G G	G G	G G	C C	G G	A A	C C	A A	C C	A A	C C	G G	C C	T T	C C	A A	A A	C C	A A	C C	C C	C C	G G	C C	T T	G G	C C	A A	A A	A A	C C	A A	A A	C C	A A	G G	A A	G G	G G	C C	T T	A A	A A	A A	G G	C C	G G	C C	A A	T T	T T	A A	T T	T T	G G	T T	T T	A A	T T	G G	A A	G G	T T	T T	G G	T T	A A	C C	0 0	G G	C C	T T	A A	G G	G G	G G	C C	G G	C C	T T	G G	G G	G G	T T	T T	T T	T T	A A	G G	T T	T T	T T	G G	0 0	G G	T T	C C	A A	A A	A A	A A	C C	C C	T T	C C	C C	A A	A A	A A	C C	A A	C C	T T	G G	T T	G G	A A	T T	G G	C C	C C	G G	G G	A A	C C	A A	A A	T T	A A	C C	A A	A A	T T	0 0	G G	C C	A A	C C	T T	T T	G G	G G	C C	T T	A A	0 0	G G	T T	G G	C C	G G	T T	C C	A A	G G	T T	T T	T T	C C	C C	C C	G G	A A	G G	T T	C C	A A	G G	A A	T T	C C	G G	A A	T T	A A	A A	A A	A A	T T	T T	G G	T T	T T	C C	G G	T T	G G	G G	C C	G G	C C	C C	C C	G G	T T	C C	T T	C C	T T	C C	A A	C C	C C	G G	C C	T T	G G	A A	C C	A A	G G	G G	C C	T T	G G	G G	C C	C C	G G	A A	C C	C C	G G	T T	G G	G G	T T	C C	A A	A A	C C	C C	C C	G G	T T	A A	T T	G G	A A	G G	C C	T T	G G	T T	G G	G G	G G	G G	C C	A A	T T	A A	G G	T T	C C	A A	T T	G G	C C	G G	G G	C C	C C	A A	G G	T T	A A	G G	G G	G G	G G	A A	A A	G G	A A	A A	A A	T T	A A	T T	G G	G G	A A	A A	A A	A A	C C	C C	C C	C C	G G	C C	C C	A A	C C	G G	C C	C C	G G	C C	G G	T T	G G	C C	C C	G G	A A	A A	C C	T T	A A	A A	A A	A A	C C	T T	G G	A A	C C	T T	C C	T T	A A	C C	C C	A A	G G	T T	T T	T T	T T	T T	A A	T T	G G	C C	C C	T T	C C	A A	G G	A A	0 0	G G	T T	G G	T T	0 0	A A	G G	A A	T T	C C	G G	A A	G G	C C	C C	C C	C C	0 0	A A	A A	A A	C C	T T	T T	A A	A A	G G	C C	A A	G G	G G	T T	T T	C C	G G	G G	C C	T T	G G	A A	A A	A A	T T	G G	A A	G G	A A	G G	T T	C C	T T	G G	C C	G G	A A	T T	C C	A A	C C	A A	T T	G G	C C	T T	C C	A A	T T	G G	T T	C C	A A	C C	T T	C C	C C	C C	T T	A A	T T	G G	C C	C C	T T	T T	T T	A A	A A	G G	G G	G G	T T	G G	C C	G G	T T	G G	A A	G G	T T	T T	A A	C C	G G	A A	T T	T T	A A	T T	C C	A A	G G	G G	T T	G G	C C	G G	T T	C C	T T	A A	T T	A A	A A	G G	A A	T T	T T	C C	T T	C C	A A	T T	C C	A A	C C	T T	C C	A A	A A	A A	A A	A A	G G	A A	T T	T T	G G	C C	T T	T T	T T	T T	T T	A A	G G	G G	G G	T T	C C	C C	T T	T T	G G	T T	C C	G G	G G	C C	A A	G G	0 0	C C	T T	T T	T T	T T	T T	T T	G G	A A	A A	C C	C C	T T	A A	T T	A A	T T	T T	T T	G G	A A	A A	G G	C C	G G	A A	A G	C C	G G	A A	C C	A A	C C	G G	T T	A A	T T	G G	G G	T T	A A	C C	A A	A A	T T	G G	G G	T T	T T	C C	T T	A A	A A	G G	A A	C C	G G	G G	A A	A A	T T	C C	T T	T T	T T	A A	T T	T T	A A	G G	G G	T T	A A	A A	G G	T T	A A	C C	T T	G G	A A	T T	T T	A A	T T	A A	G G	C C	T T	A A	A A	A A	A A	G G	G G	T T	T T	T T	G G	G G	G G	G G	A A	A A	C C	G G	T T	T T	G G	A A	C C	C C	G G	A A	G G	A A	C C	G G	G G	T T	A A	T T	G G	T T	A A	A A	A A	A A	A A	A A	A A	G G	A A	C C	C C	G G	A A	A A	A A	T T	A A	C C	A A	G G	A A	G G	A A	T T	G G	G G	A A	T T	G G	T T	G G	C C	T T	C C	T T	T T	T T	T T	A A	G G	G G	A A	A A	C C	C C	T T	A A	A A	T T	A A	G G	T T	T T	T T	C C	T T	C C	A A	A A	G G	C C	C C	G G	T T	T T	C C	A A	C C	G G	G G	G G	C C	C C	A A	A A	T T	G G	C C	C C	G G	C C	T T	A A	T T	A A	G G	T T	G G	G G	G G	G G	T T	T T	G G	A A	A A	A A	A A	T T	G G	A A	G G	T T	G G	C C	C C	T T	A A	T T	T T	T T	G G	G G	A A	T T	A A	A A	T T	C C	T T	T T	T T	G G	T T	A A	G G	G G	A A	G G	A A	C C	T T	A A	T T	T T	A A	T T	C C	C C	A A	A A	C C	C C	A A	T T	C C	G G	G G	G G	A A	T T	A A	C C	A A	G G	C C	A A	G G	G G	G G	C C	G G	G G	A A	C C	T T	A A	A A	T T	A A	T T	G G	T T	G G	T T	G G	A A	C C	G G	A A	G G	C C	A A	C C	A A	A A	G G	T T	G G	G G	G G	T T	C C	A A	G G	C C	G G	T T	A A	C C	G G	A A	A A	T T	T T	T T	G G	G G	C C	A A	C C	A A	C C	C C	C C	T T	A A	C C	G G	T T	C C	A A	C C	C C	A A	C C	A A	C C	T T	T T	C C	T T	C C	G G	T T	A A	T T	A A	T T	C C	A A	T T	G G	C C	C C	A A	T T	T T	C C	C C	G G	G G	C C	C C	G G	C C	T T	G G	T T	G G	A A	T T	C C	G G	T T	G G	A A	G G	T T	A A	C C	T T	A A	G G	G G	C C	G G	G G	T T	T T	T T	T T	T T	G G	C C	G G	G G	T T	T T	A A	A A	A A	T T	A A	A A	A A	A A	T T	T T	T T	T T	T T	C C	A A	T T	G G	G G	T T	A A	G G	G G	G G	A A	T T	A A	C C	G G	T T	T T	A A	T T	C C	A A	T T	A A	G G	A A	G G	T T	T T	G G	G G	G G	A A	A A	A A	C C	C C	A A	0 0	0 0	C C	T T	G G	C C	A A	G G	C C	T T	A A	A A	T T	A A	G G	A A	C C	C C	A A	C C	C C	G G	C C	A A	G G	A A	C C	C C	C C	T T	T T	A A	G G	T T	A A	G G	G G	T T	G G	T T	A A	A A	T T	A A	G G	A A	C C	A A	G G	T T	C C	T T	G G	A A	0 0	0 0	A A	A A	T T	T T	G G	T T	T T	C C	C C	A A	C C	G G	T T	G G	C C	A A	T C	A A	A A	0 0	0 0	0 0	0 0	G G	T T	T T	T T	A A	A A	A A	A A	A A	A A	C C	T T	T T	T T	C C	C C	A A	C C	A A	T T	A A	A A	C C	T T	A A	A A	T T	A A	T T	T T	A A	A A	G G	T T	C C	A A	G G	A A	T T	A A	A A	G G	T T	G G	A A	G G	T T	A A	C C	G G	A A	T T	A A	A A	T T	T T	A A	G G	A A	T T	A A	T T	A A	C C	G G	G G	A A	T T	T T	A A	A A	G G	T T	T T	A A	C C	G G	A A	T T	T T	T T	T T	T T	A A	A A	A A	A A	C C	T T	A A	T T	A A	T T	A A	C C	C C	G G	T T	A A	A A	C C	A A	T T	C C	A A	C C	C C	A A	G G	G A	G G	C C	G G	C C	T T	T T	T T	A A	A A	G G	G G	A A	T T	G G	A A	C C	A A	A A	G G	T T	G G	G G	A A	T T	C C	A A	A A	G G	C C	T T	A A	G G	T T	G G	G G	G G	A A	C C	C C	A A	C C	A A	A A	T T	T T	G G	T T	T T	A A	A A	A A	G G	A A	T T	A A	G G	A A	T T	A A	A A	A A	A A	A A	A A	A A	A A	C C	C C	G G	A A	A A	A A	G G	G G	C C	A A	T T	A A	T T	C C	G G	A A	T T	C C	T T	C C	A A	T T	A A	A A	A A	A A	T T	A A	C C	T T	A A	A A	A A	T T	A A	A A	C C	A A	C C	A A	T T	A A	A A	A A	A A	T T	A A	T T	A A	A A	C C	G G	C C	A A	G G	T T	C C	T T	T T	A A	T T	A A	A A	C C	A A	T T	G G	A A	T T	A A	T T	G G	A A	G G	G G	A A	T T	A A	A A	G G	T T	T T	C C	A A	C C	T T	A A	G G	T T	A A	C C	G G	A A	A A	G G	A A	T T	C C	A A	T T	T T	T T	A A	G G	G G	T T	A A	A A	A A	T T	A A	A A	A A	G G	C C	T T	C C	T T	C C	A A	T T	G G	T T	T T	G G	A A	T T	A A	C C	T T	A A	A A	G G	T T	G G	T T	A A	G G	A A	A A	G G	A A	T T	T T	A A	G G	A A	T T	T T	G G	A A	T T	A A	G G	A A	A A	A A	T T	T T	A A	T T	T T	A A	C C	C C	A A	A A	T T	A A	T T	C C	T T	C C	T T	A A	A A	A A	C C	A A	A A	G G	T T	A A	T T	T T	T T	A A	T T	T T	T T	A A	G G	C C	G G	A A	G G	T T	A A	A A	T T	T T	T T	C C	T T	A A	A A	A A	T T	G G	T T	T T	C C	A A	A A	A A	T T	C C	T T	C C	A A	G G	A A	T T	A A	T T	A A	T T	G G	T T	C C	T T	T T	T T	C C	T T	G G	G G	G G	C C	A A	A A	A A	A A	C C	T T	A A	G G	C C	G G	C C	T T	C C	A A	C C	C C	A A	A A	A A	T T	T T	A A	C C	G G	A A	A A	A A	G G	A A	A A	A A	C C	C C	T T	A A	C C	T T	A A	T T	A A	C C	T T	T T	T T	A A	A A	C C	T T	T T	T T	T T	G G	A A	T T	A A	0 0	A A	T T	A A	C C	A A	T T	A A	T T	A A	A A	A A	G G	G G	T T	T T	A A	T T	C C	G G	G G	A A	T T	G G	C C	0 0	0 0	0 0	T T	T T	A A	A A	T T	A A	C C	C C	A A	G G	A A	A A	T T	T T	G G	T T	G G	C C	T T	A A	T T	A A	A A	T T	T T	A A	A A	A A	C C	T T	G G	T T	T T	A A	A A	C C	T T	T T	G G	A A	T T	T T	G G	A A	A A	A A	A A	A A	G G	A A	A A	C C	G G	A A	T T	T T	T T	C C	0 0	T T	T T	G G	G G	A A	A A	C C	G G	A A	A A	G G	G G	T T	T T	T T	T T	A A	T T	A A	A A	A A	C C	T T	C C	A A	T T	T T	T T	T T	A A	A A	T T	A A	G G	T T	G G	T T	C C	C C	C C	T T	A A	T T	C C	T T	A A	T T	G G	G G	T T	C C	T T	T T	T T	C C	C C	A A	A A	A A	T T	G G	T T	T T	T T	C C	G G	A A	G A	T T	A A	C C	A A	A A	G G	A A	A A	A A	T T	T T	A A	T T	T T	A A	G G	T T	A A	A A	A A	T T	T T	C C	G G	T T	T T	C C	A A	C C	T T	A A	A A	T T	G G	T T	G G	C C	T T	A A	A A	0 0	T T	T T	A A	C C	C C	A A	G G	A A	A A	T T	G G	A A	T T	A A	C C	A A	A A	T T	A A	A A	C C	T T	C C	T T	C C	T T	T T	A A	T T	T T	T T	A A	G G	T T	G G	T T	G G	T T	T T	T T	C C	T T	G G	A A	T T	G G	A A	T T	A A	T T	A A	A A	A A	C C	A A	A A	G G	T T	C C	T T	A A	T T	A A	T T	T T	A A	A A	T T	T T	T T	G G	C C	G G	T T	A A	T T	C C	C C	T T	C C	A A	G G	C C	A A	T T	A A	C C	A A	T T	T T	A A	T T	T T	T T	T T	A A	A A	T T	A A	T T	A A	A A	A A	A A	0 0	0 0	0 0	0 0	0 0	0 0	0 0	A A	T T	G G	T T	C C	T T	T T	G G	A A	T T	A A	G G	T T	A A	T T	C C	A A	A A	T T	A A	C C	G G	A A	A A	A A	G G	T T	T T	T T	G G	A A	G G	A A	G G	G G	A A	0 0	A A	G G	T T	A A	T T	A A	A A	T T	A A	G G	T T	A A	A A	A A	C C	A A	A A	A A	G G	A A	T T	G G	T T	A A	C C	G G	T T	G G	G G	T T	T T	A A	T T	T T	T T	G G	A A	C C	T T	T T	C C	T T	T T	A A	A A	T T	T T	T T	A A	C C	C C	T T	T T	A A	T T	A A	G G	C C	A A	G G	A A	A A	T T	C C	C C	T T	A A	T T	A A	T T	A A	T T	C C	T T	A A	G G	G G	T T	G G	T T	T T	C C	G G	T T	T T	A A	G G	C C	G G	A A	A A	T T	G G	C C	T T	T T	A A	A A	T T	G G	T T	G G	C C	G G	G G	T T	A A	G G	A A	T T	A A	A A	T T	A A	G G	C C	T T	T T	0 0	A A	G G	G G	A A	A A	C C	A A	T T	T T	C C	T T	C C	A A	A A	T T	G G	G G	G G	A A	G G	G G	T T	G G	A A	A A	C C	A A	T T	T T	G G	C C	C C	A A	C C	A A	T T	A A	C C	A A	A A	C C	G G	T T	T T	G G	C C	G G	T T	T T	T T	A A	G G	A A	A A	T T	C C	C C	A A	A A	T T	G G	T T	T T	C C	A A	A A	A A	C C	G G	G G	T T	T T	T T	T T	A A	A A	T T	T T	C C	C C	T T	T T	T T	G G	T T	A A	G G	G G	G G	C C	T T	A A	T T	G G	C C	T T	G G	G G	G G	C C	T T	T T	C C	G G	C C	C C	C C	G G	T T	G G	A A	T T	G G	A A	C C	C C	G G	G G	A A	T T	T T	T T	A A	C C	T T	T T	A A	G G	T T	G G	C C	A A	C C	C C	A A	G G	T T	C C	C C	T T	T T	G G	A A	C C	G G	T T	A A	G G	A A	T T	T T	T T	T T	A A	C C	A A	A A	A A	A A	G G	A A	G G	A A	A A	C C	T T	T T	T T	T T	T T	G G	C C	T T	A A	A A	A A	T T	A A	A A	C C	C C	A A	A A	T T	G G	C C	G G	C C	A A	G G	C C	A A	A A	T T	C C	A A	G G	A A	A A	T T	C C	A A	A A	A A	T T	G G	G G	A A	A A	C C	A A	C C	T T	A A	C C	G G	T T	A A	C C	G G	T T	G G	T T	T T	T T	A A	T T	T T	G G	A A	A A	T T	A A	T T	G G	A A	C C	A A	A A	T T	C C	G G	A A	C C	C C	G G	G G	T T	T T	C C	G G	G G	G G	A A	T T	G G	C C	A A	T T	A A	G G	G G	A A	C C	A A	C C	C C	G G	T T	C C	A A	A A	C C	A A	A A	T T	A A	T T	0 0	A A	C C	G G	A A	G G	T T	A A	T T	T T	C C	C C	A A	C C	T T	A A	T T	C C	A A	G G	C C	G G	T T	T T	G G	G G	T T	A A	A A	A A	A A	G G	G G	G G	C C	A A	A A	A A	A A	C C	C C	T T	G G	A A	T T	G G	T T	T T	C C	A A	A A	T T	T T	A A	A A	T T	T T	A A	T T	G G	C C	T T	T T	T T	G G	T T	T T	A A	A A	C C	T T	C C	G G	G G	T T	T T	A A	A A	A A	T T	T T	A A	A A	A A	A A	A A	C C	C C	T T	T T	T T	A A	G G	C C	A A	G G	C C	A A	A A	T T	A A	C C	C C	C C	A A	A A	C C	G G	T T	C C	A A	T T	A A	C C	T T	A A	C C	T T	G G	G G	C C	T T	T T	T T	C C	G G	C C	T T	A A	T T	A A	C C	T T	A A	C C	G G	A A	T T	T T	A A	G G	T T	T T	G G	T T	A A	A A	T T	A A	A A	T T	A A	T T	A A	T T	G G	A A	A A	C C	A A	C C	T T	A A	A A	G G	G G	A A	T T	T T	A A	A A	T T	A A	A A	A A	A A	A A	C C	A A	C C	G G	A A	G G	C C	T T	C C	T T	C C	A A	A A	G G	A A	G G	T T	G G	C C	T T	A A	C C	T T	A A	A A	C C	G G	G G	A A	G G	A A	A A	C C	T T	A A	G G	T T	C C	C C	C C	A A	C C	G G	T T	G G	C C	A A	T T	C C	A A	G G	A A	G G	G G	A A	T T	A A	A A	C C	G G	A A	T T	A A	C C	A A	T T	T T	A A	G G	A A	T T	C C	T T	T T	A A	C C	A A	T T	C C	T T	A A	G G	C C	C C	G G	T T	C C	T T	C C	T T	A A	T T	C C	T T	T T	T T	T T	C C	A A	G G	T T	A A	G G	T T	A A	T T	G G	G G	G G	G G	T T	C C	G G	A A	A A	A A	A A	G G	A A	G G	G G	C C	T T	G G	C C	G G	T T	G G	T T	A A	A A	G G	T T	C C	C C	G G	T T	A A	G G	G G	C C	C C	C C	C C	A A	C C	C C	T T	G G	G G	T T	G G	T T	G G	G G	A A	A A	C C	A A	C C	A A	A A	A A	G G	G G	G G	T T	T T	A A	A A	T T	G G	T T	T T	G G	A A	A A	G G	C C	G G	T T	C C	T T	G G	A A	A A	T T	A A	C C	A A	T T	G G	G G	A A	C C	A A	A A	G G	G G	T T	A A	T T	G G	T T	C C	A A	C C	A A	T T	G G	T T	G G	T T	A A	C C	G G	G G	T T	T T	C C	A A	C C	C C	C C	T T	T T	C C	T T	T T	C C	A A	G G	C C	A A	T T	T T	G G	T T	T T	C C	T T	A A	T T	A A	C C	T T	A A	C C	A A	G G	C C	T T	A A	G G	T T	T T	C C	A A	G G	G G	T T	C C	T T	C C	T T	A A	G G	A A	A A	A A	T T	T T	G G	T T	A A	A A	T T	G G	T T	C C	A A	A A	C C	G G	C C	A A	A A	T T	T T	T T	C C	T T	T T	T T	C C	C C	C C	A A	C C	C C	G G	T T	C C	C C	A A	T T	A A	C C	C C	A A	T T	A A	G G	C C	C C	G G	C C	C C	T T	A A	A A	A A	C C	A A	G G	T T	G G	G G	C C	T T	A A	G G	T T	T T	C C	G G	T T	T T	A A	C C	T T	C C	A A	G G	G G	T T	G G	A A	G G	T T	T T	G G	T T	A A	T T	C C	A A	A A	T T	C C	G G	G G	G G	G G	T T	C C	A A	T T	A A	C C	G G	A A	A A	T T	T T	G G	C C	G G	T T	T T	A A	G G	C C	T T	G G	T T	G G	A A	G G	T T	G G	A A	A A	T T	T T	A A	T T	T T	T T	A A	T T	G G	A A	A A	T T	C C	T T	G G	G G	C C	C C	T T	C C	G G	T T	A A	A A	T T	A A	A A	G G	A A	G G	A A	G G	C C	T T	C C	T T	T T	C C	C C	A A	A A	A A	C C	A A	C C	T T	C C	T T	G G	C C	A A	C C	T T	A A	A A	A A	C C	A A	G G	G G	T T	C C	T T	C C	T T	G G	G G	G G	C C	G G	T T	T T	G G	C C	G G	A A	G G	A A	A A	G G	T T	T T	G G	T T	C C	A A	C C	A A	A A	G G	A A	A A	A A	C C	A A	T T	A A	A A	A A	C C	A A	C C	G G	A A	C C	T T	G G	G G	G G	C C	A A	C C	A A	C C	G G	G G	A A	T T	C C	G G	T T	C C	A A	G G	G G	C C	G G	A A	C C	T T	G G	C C	T T	A A	G G	A A	G G	G G	C C	A A	T T	G G	C C	G G	G G	T T	G G	C C	G G	A A	A A	T T	C C	C C	C C	C C	G G	C C	G G	C C	G G	C C	C C	T T	G G	G G	G G	G G	C C	T T	A A	C C	T T	C C	G G	G G	G G	G G	G G	G G	C C	C C	G G	C C	C C	C C	A A	A A	T T	G G	G G	G G	G G	A A	T T	G G	C C	G G	C C	C C	G G	G G	A A	A A	G G	G G	C C	C C	C C	C C	G G	G G	T T	A A	T T	C C	A A	G G	T T	A A	C C	C C	A A	T T	T T	A A	G G	C C	G G	G G	G G	T T	C C	T T	G G	T T	C C	G G	C C	C C	T T	G G	C C	G G	C C	C C	G G	C C	C C	T T	G G	C C	A A	T T	A A	C C	G G	G G	T T	C C	A A	C C	G G	C C	G G	C C	G G	C C	C C	G G	G G	C C	G G	G G	G G	C C	G G	T T	G G	G G	A A	G G	G G	G G	G G	T T	C C	G G	G G	T T	A A	T T	C C	G G	T T	C C	A A	A A	A A	T T	T T	T T	T T	T T	T T	G G	A A	A A	G G	G G	A A	G G	G G	G G	A A	A A	T T	G G	G G	T T	C C	A A	A A	G G	T T	A A	T T	A A	G G	C C	G G	T T	A A	T T	C C	T T	A A	T T	T T	C C	A A	G G	G G	G G	T T	C C	C C	A A	T T	T T	T T	T T	G G	G G	G G	A A	T T	A A	T T	C C	A A	A A	T T	G G	A A	T T	C C	G G	G G	G G	T T	G G	G G	C C	G G	A A	G G	T T	A A	C C	G G	A A	A A	A A	A A	T T	C C	C C	G G	T T	A A	A A	C C	G G	C C	T T	T T	A A	G G	G G	T T	A A	T T	A A	T T	A A	G G	T T	A A	T T	C C	T T	G G	T T	A A	G G	C C	A A	T T	G G	C C	A A	A A	C C	A A	A A	G G	G G	G G	G G	0 0	0 0	C C	G G	A A	0 0	A A	C C	T T	T T	A A	C C	A A	A A	G G	T T	A A	C C	T T	T T	T T	G G	A A	C C	T T	A A	A A	C C	G G	C C	G G	C C	T T	C C	C C	G G	C C	G G	G G	C C	C C	G G	0 0	A A	A A	A A	G G	C C	G G	T T	C C	T T	G G	G G	C C	C C	G G	G G	T T	T T	G G	G G	G G	C C	A A	T T	A A	C C	0 0	0 0	0 0	0 0	G G	A A	A A	G G	T T	G G	C C	C C	T T	G G	G G	A A	0 0	C C	G G	G G	C C	G G	T T	A A	T T	C C	C C	A A	A A	A A	T T	T T	A A	T T	G G	C C	A A	C C	G G	C C	T T	A A	T T	A A	C C	A A	A A	G G	A A	A A	T T	T T	G G	C C	C C	C C	T T	T T	T T	T T	T T	C C	C C	A A	G G	A A	C C	T T	A A	G G	G G	A A	T T	C C	T T	T T	C C	T T	A A	A A	T T	T T	T T	A A	C C	G G	T T	T T	T T	G G	C C	T T	A A	T T	T T	C C	T T	C C	G G	T T	A A	A A	A A	T T	T T	A A	T T	A A	T T	A A	T T	A A	A A	A A	T T	A A	G G	T T	G G	T T	G G	A A	G G	C C	C C	G G	C C	A A	T T	C C	G G	C C	G G	C C	C C	A A	C C	T T	T T	G G	A A	C C	T T	T T	C C	A A	A A	A A	A A	A A	C C	T T	T T	T T	G G	A A	C C	T T	T T	G G	G G	G G	A A	C C	C C	T T	A A	C C	C C	T T	G G	T T	T T	C C	G G	G G	C C	C C	A A	A A	G G	C C	G G	A A	C C	C C	T T	G G	G G	C C	A A	A A	A A	T T	G G	T T	T T	G G	C C	A A	G G	A A	A A	C C	C C	A A	G G	C C	T T	G G	G G	C C	G G	T T	G G	T T	G G	A A	A A	A A	C C	A A	G G	T T	C C	G G	C C	T T	A A	G G	G G	G G	G G	C C	C C	C C	A A	C C	G G	T T	C C	G G	G G	C C	A A	T T	A A	G G	C C	A A	A A	C C	C C	C C	A A	C C	G G	T T	C C	G G	T T	G G	G G	C C	G G	G G	T T	G G	C C	C C	C C	C C	G G	C C	G G	T T	T T	T T	G G	T T	T T	A A	C C	A A	A A	C C	T T	A A	C C	T T	T T	T T	T T	T T	T T	C C	G G	C C	A A	G G	A A	G G	G G	C C	T T	C C	C C	A A	G G	T T	T T	A A	G G	G G	C C	A A	C C	C C	C C	C C	G G	T T	C C	A A	T T	A A	T T	T T	C C	T T	A A	C C	G G	A A	T T	A A	G G	G G	A A	A A	T T	A A	T T	T T	G G	G G	C C	G G	G G	C C	A A	T T	T T	C C	T T	T T	T T	C C	G G	A A	T T	A A	G G	T T	G G	A A	C C	A A	T T	T T	A A	A A	A A	A A	C C	T T	A A	G G	A A	T T	C C	T T	T T	C C	T T	A A	A A	G G	G G	C C	T T	A A	G G	T T	A A	C C	G G	G G	T T	T T	A A	C C	A A	A A	C C	C C	G G	T T	T T	C C	C C	T T	T T	C C	T T	A A	A A	T T	C C	A A	A A	A A	A A	A A	A A	T T	C C	T T	C C	A A	A A	A A	G G	C C	A A	A A	G G	A A	C C	C C	A A	C C	T T	G G	A A	C C	G G	T T	G G	G G	C C	G G	A A	C C	T T	A A	C C	G G	A A	C C	C C	G G	C C	T T	A A	A A	A A	T T	A A	T T	G G	A A	G G	C C	C C	T T	T T	G G	A A	A A	A A	A A	T T	G G	T T	T T	G G	A A	G G	A A	A A	A A	G G	A A	G G	T T	G G	T T	T T	G G	T T	T T	G G	C C	C C	C C	T T	C C	T T	C C	T T	G G	C C	G G	C C	G G	T T	T T	T T	T T	T T	G G	G G	G G	C C	C C	C C	G G	A A	A A	A A	T T	T T	C C	A A	C C	T T	A A	T T	C C	C C	T T	T T	C C	A A	C C	G G	A A	A A	G G	T T	G G	G G	G G	T T	C C	G G	G G	G G	A A	T T	G G	T T	T T	T T	T T	T T	T T	T T	A A	A A	A A	T T	G G	C C	A A	G G	G G	A A	G G	T T	T T	C C	A A	A A	G G	G G	A A	T T	T T	A A	T T	G G	T T	C C	G G	A A	C C	G G	G G	A A	G G	G G	A A	T T	C C	T T	C C	A A	G G	T T	A A	A A	A A	T T	C C	T T	G G	C C	T T	T T	T T	C C	C C	A A	A A	A A	G G	G G	T T	G G	C C	A A	T T	T T	T T	A A	T T	C C	A A	G G	A A	G G	G G	C C	G G	G G	G G	C C	G G	T T	G G	A A	C C	T T	G G	T T	A A	C C	T T	G G	C C	A A	A A	A A	T T	A A	C C	C C	C C	C C	C C	G G	T T	C C	A A	T T	T T	T T	G G	T T	A A	C C	A A	A A	C C	C C	G G	T T	C C	C C	T T	T T	G G	C C	T T	T T	T T	A A	0 0	0 0	0 0	T T	T T	A A	0 0	0 0	G G	A A	T T	A A	A A	T T	A A	T T	A A	G G	A A	G G	T T	A A	G G	G G	T T	A A	A A	G G	A A	0 0	0 0	C C	T T	0 0	T T	G G	T T	T T	A A	A A	C C	A A	T T	T T	C C	C C	A A	G G	G G	G G	G G	T T	C C	G G	G G	G G	A A	G G	A A	C C	T T	T T	C C	A A	T T	C C	C C	C C	A A	G G	T T	A A	T T	C C	T T	C C	A A	C C	T T	G G	A A	T T	T T	C C	G G	A A	A A	T T	A A	C C	A A	T T	G G	A A	T T	G G	G G	0 0	T T	A A	T T	C C	C C	T T	C C	A A	G G	C C	A A	C C	C C	C C	T T	A A	G G	T T	T T	G G	C C	G G	T T	T T	C C	A A	C C	A A	C C	T T	T T	G G	T T	G G	T T	C C	C C	G G	T T	C C	T T	A A	A A	C C	G G	A A	G G	T T	C C	T T	T T	T T	A A	G G	T T	T T	C C	T T	G G	T T	T T	G G	T T	C C	T T	C C	T T	A A	C C	A A	A A	A A	A A	G G	C C	C C	A A	G G	T T	C C	G G	T T	A A	C C	A A	A A	G G	C C	C C	C C	C C	A A	T T	A A	T T	T T	G G	A A	A A	G G	G G	G G	C C	G G	C C	A A	A A	A A	G G	T T	C C	T T	C C	C C	T T	A A	C C	G G	T T	G G	C C	T T	T T	A A	G G	A A	C C	G G	C C	C C	G G	C C	T T	G G	G G	T T	G G	A A	T T	T T	T T	C C	A A	A A	C C	A A	T T	T T	A A	T T	C C	A A	A A	A A	C C	C C	T T	A A	T T	T T	C C	C C	T T	A A	C C	G G	A A	A A	C C	T T	A A	A A	G G	T T	G G	A A	T T	C C	A A	G G	T T	A A	G G	G G	A A	T T	T T	A A	A A	C C	A A	G G	T T	C C	C C	T T	A A	A A	T T	T T	C C	A A	C C	G G	T T	A A	C C	C C	A A	C C	C C	A A	G G	C C	C C	T T	C C	A A	T T	G G	A A	A A	G G	G G	C C	A A	T T	G G	T T	T T	G G	C C	A A	C C	T T	T T	A A	C C	C C	G G	T T	C C	T T	T T	G G	A A	A A	A A	G G	A A	G G	T T	T T	C C	A A	A A	G G	G G	A A	T T	A A	A A	T T	A A	C C	T T	T T	A A	T T	C C	C C	T T	C C	G G	T T	C C	A A	C C	G G	G G	0 0	T T	C C	G G	T T	T T	C C	T T	C C	C C	T T	C C	T T	A A	C C	C C	A A	C C	C C	C C	T T	T T	G G	G G	C C	T T	A A	A A	T T	C C	T T	T T	C C	C C	G G	A A	C C	A A	A A	T T	C C	G G	G G	C C	G G	G G	C C	T T	G G	T T	G G	C C	T T	T T	T T	C C	T T	T T	A A	T T	A A	A A	A A	C C	T T	A A	T T	G G	C C	A A	G G	T T	G G	A A	G G	C C	G G	A A	C C	A A	G G	T T	T T	G G	G G	G G	A A	T T	T T	C C	C C	A A	C C	T T	0 0	C C	C C	G G	T T	T T	G G	A A	C C	T T	G G	C C	C C	G G	C C	T T	G G	C C	G G	C C	T T	T T	G G	C C	A A	G G	A A	A A	G G	A A	T T	A A	T T	T T	C C	A A	T T	C C	G G	C C	G G	T T	C C	C C	T T	A A	A A	G G	A A	A A	T T	G G	T T	T T	C C	C C	G G	T T	G G	A A	G G	G G	C C	G G	C C	C C	T T	C C	A A	A A	A A	C C	C C	A A	C C	C C	G G	G G	C C	C C	G G	T T	C C	A A	G G	C C	T T	0 0	T T	T T	C C	A A	T T	T T	T T	G G	A A	A A	A A	G G	C C	T T	C C	A A	G G	T T	T T	T T	G G	A A	T T	G G	A A	A A	A A	G G	C C	A A	T T	G G	G G	G G	A A	A A	A A	C C	A A	C C	A A	T T	A A	C C	A A	A A	G G	C C	A A	A A	G G	A A	C C	T T	T T	G G	C C	0 0	A A	T T	C C	G G	C C	C C	T T	A A	G G	G G	C C	C C	C C	A A	A A	G G	A A	T T	T T	C C	T T	G G	G G	A A	C C	T T	T T	G G	T T	T T	T T	A A	T T	G G	T T	C C	A A	A A	A A	C C	C C	C C	C C	T T	A A	A A	C C	T T	C C	C C	C C	T T	G G	T T	0 0	T T	G G	A A	T T	A A	C C	A A	T T	T T	T T	T T	T T	T T	A A	T T	T T	G G	G G	A A	T T	G G	T T	T T	C C	A A	C C	G G	T T	T T	A A	G G	A A	C C	A A	T T	T T	G G	G G	G G	C C	T T	T T	T T	G G	T T	A A	T T	A A	G G	G G	G G	T T	A A	T T	G G	A A	G G	C C	C C	A A	G G	C C	G G	A A	T T	G G	C C	C C	C C	A A	C C	T T	G G	C C	C C	G G	T T	T T	G G	C C	T T	C C	C C	C C	A A	G G	G G	A A	A A	T T	G G	A A	T T	C C	G G	G G	C C	G G	G G	C C	G G	T T	C C	T T	T T	C C	G G	A A	A A	G G	T T	A A	G G	G G	A A	G G	T T	T T	C C	A A	T T	G G	T T	A A	T T	G G	G G	T T	T T	A A	C C	A A	T T	A A	A A	A A	C C	A A	G G	T T	C C	A A	A A	A A	A A	C C	A A	C C	T T	T T	G G	C C	G G	T T	A A	G G	A A	T T	C C	A A	A A	T T	T T	T T	T T	G G	T T	T T	T T	C C	T T	A A	G G	G G	T T	C C	G G	T T	T T	G G	C C	T T	C C	G G	A A	C C	C C	T T	T T	G G	T T	A A	A A	T T	G G	T T	A A	A A	G G	T T	A A	G G	A A	C C	C C	A A	0 0	C C	A A	G G	G G	G G	A A	T T	C C	G G	G G	T T	C C	G G	T T	C C	C C	0 0	A A	A A	G G	C C	T T	0 0	C C	T T	T T	T T	G G	G G	T T	A A	T T	A A	G G	A A	G G	T T	C C	T T	A A	T T	A A	T T	G G	A A	G G	A A	T T	T T	G G	T T	C C	A A	T T	T T	A A	A A	T T	T T	A A	A A	G G	C C	A A	G G	A A	T T	T T	A A	G G	T T	T T	A A	C C	C C	C C	A A	T T	T T	A A	T T	G G	T T	A A	0 0	C C	T T	C C	G G	C C	T T	A A	G G	T T	A A	A A	T T	G G	T T	A A	T T	T T	C C	T T	G G	A A	A A	G G	G G	T T	C C	T T	A A	T T	T T	T T	G G	T T	C C	A A	A A	C C	A A	A A	T T	A A	G G	T T	A A	G G	C C	C C	A A	T T	A A	G G	T T	A A	C C	G G	C C	T T	C C	C C	G G	T T	G G	T T	A A	T T	A A	0 0	0 0	0 0	A A	C C	T T	T T	C C	C C	C C	T T	C C	C C	A A	A A	C C	C C	C C	C C	G G	G G	A A	T T	T T	A A	A A	A A	C C	C C	A A	T T	G G	C C	0 0	C C	T T	T T	T T	C C	C C	T T	A A	T T	T T	A A	G G	T T	A A	G G	A A	C C	G G	T T	A A	T T	A A	C C	T T	A A	T T	A A	T T	T T	G G	C C	C C	G G	C C	G G	G G	G G	C C	G G	C C	G G	A A	A A	A A	T T	G G	A A	T T	C C	A A	A A	G G	T T	A A	C C	C C	A A	T T	G G	A A	A A	A A	T T	G G	T T	T T	T T	A A	T T	A A	C C	A A	G G	T T	C C	T T	T T	A A	T T	T T	C C	G G	G G	T T	C C	T T	C C	A A	G G	A A	A A	A A	A A	G G	T T	T T	C C	G G	A A	G G	C C	T T	G G	G G	T T	T T	T T	T T	C C	A A	A A	T T	C C	T T	G G	T T	G G	C C	A A	G G	C C	C C	T T	G G	T T	T T	T T	T T	C C	T T	G G	C C	A A	T T	A A	A A	G G	G G	C C	A A	G G	G G	G G	A A	T T	T T	A A	G T	G G	G G	G G	A A	G G	T T	G G	A A	C C	T T	C C	T T	A A	C C	G G	A A	A A	T T	A A	A A	T T	G G	A A	G G	A A	C C	T T	T T	G G	C C	A A	T T	C C	A A	C C	G G	T T	G G	G G	G G	C C	T T	C C	T T	A A	T T	A A	T T	C C	A A	T T	A A	G G	G G	T T	T T	A A	G G	C C	A A	C C	G G	G G	T T	C C	A A	G G	C C	T T	T T	T T	G G	G G	A A	A A	G G	C C	T T	A A	A A	C C	T T	G G	T T	A A	T T	C C	G G	A A	C C	G G	T T	A A	G G	A A	G G	A A	T T	T T	G G	T T	G G	T T	C C	A A	T T	A A	T T	G G	C C	T T	G G	A A	C C	G G	C C	G G	G G	G G	A A	C C	G G	A A	C C	A A	T T	A A	A A	C C	G G	T T	C C	T T	A A	C C	T T	T T	A A	G G	A A	G G	T T	T T	T T	T T	A A	T T	G G	T T	C C	A A	A A	A A	A A	C C	T T	T T	T T	A A	A A	T T	G G	G G	A A	T T	C C	C C	A A	C C	A A	T T	T T	A A	C C	G G	T T	C C	G G	T T	A A	G G	G G	G G	A A	T T	A A	T T	A A	T T	A A	A A	T T	G G	A A	A A	C C	T T	T T	G G	A A	G G	T T	G G	G G	C C	C C	C C	T T	G G	G G	G G	T T	G G	T T	G G	G G	C C	C C	A A	C C	A A	C C	G G	G G	G G	G G	A A	C C	C C	C C	G G	G G	A A	C C	C C	G G	A A	C C	T T	T T	C C	T T	C C	G G	T T	A A	A A	C C	A A	A A	T T	A A	C C	T T	C C	T T	G G	G G	G G	A A	C C	A A	A A	C C	T T	T T	A A	T T	T T	G G	A A	A A	G G	T T	A A	T T	A A	G G	T T	A A	T T	T T	C C	C C	A A	C C	T T	T T	G G	G G	C C	G G	T T	G G	T T	T T	C C	T T	C C	G G	G G	T T	T T	C C	T T	T T	C C	C C	C C	T T	A A	C C	T T	G G	G G	T T	C C	C C	G G	G G	G G	T T	T T	C C	T T	A A	T T	C C	C C	A A	C C	T T	A A	A A	G G	T T	T T	A A	T T	A A	G G	T T	G G	T T	C C	A A	C C	A A	C C	A A	G G	A A	C C	G G	C C	C C	C C	C C	G G	G G	C C	T T	G G	G G	T T	C C	A A	G G	A A	T T	A A	G G	T T	T T	G G	G G	A A	A A	A A	T T	C C	C C	C C	C C	T T	T T	T T	C C	A A	C C	T T	G G	A A	G G	A A	G G	G G	G G	A A	G G	G G	C C	C C	A A	G G	G G	T T	T T	A A	A A	C C	T T	T T	T T	A A	C C	G G	C C	T T	A A	G G	C C	C C	A A	T T	T T	A A	T T	C C	G G	C C	G G	T T	A A	G G	A A	C C	G G	C C	A A	C C	G G	A A	A A	T T	A A	G G	T T	A A	T T	C C	A A	T T	C C	C C	G G	A A	A A	A A	A A	G G	A A	T T	C C	C C	T T	G G	T T	G G	G G	C C	T T	A A	T T	C C	C C	G G	G G	C C	G G	T T	C C	T T	T T	G G	A A	C C	A A	G G	T T	T T	G G	G G	G G	G G	C C	A A	A A	T T	T T	C C	T T	T T	A A	G G	C C	G G	C C	T T	A A	T T	C C	C C	C C	C C	A A	C C	T T	G G	T T	G G	T T	T T	A A	C C	T T	G G	T T	C C	T T	T T	T T	A A	T T	T T	G G	C C	T T	A A	G G	T T	A A	G G	T T	G G	G G	A A	C C	G G	C C	G G	T T	G G	G G	A A	C C	T T	A A	C C	C C	A A	G G	C C	G G	C C	C C	G G	A A	G G	T T	C C	T T	G G	T T	G G	G G	C C	T T	G G	G G	A A	T T	T T	T T	A A	T T	C C	A A	A A	T T	C C	C C	A A	A A	A A	C C	C C	G G	T T	C C	A A	G G	T T	A A	G G	A A	T T	T T	T T	G G	T T	T T	T T	G G	C C	T T	G G	A A	C C	G G	T T	T T	G G	C C	G G	T T	C C	T T	A A	A A	A A	A A	G G	A A	G G	G G	T T	T T	A A	A A	A A	G G	C C	A A	T T	T T	C C	A A	A A	A A	G G	A A	A A	G G	C C	G G	A A	C C	T T	G G	G G	G G	T T	G G	C C	C C	C C	T T	T T	C C	G G	C C	T T	T T	A A	T T	T T	A A	G G	A A	A A	G G	T T	G G	T T	C C	A A	G G	A A	C C	C C	C C	A A	T T	G G	G G	C C	C C	C C	G G	G G	C C	G G	G G	T T	G G	T T	T T	T T	A A	G G	A A	G G	C C	T T	G G	A A	C C	T T	G G	A A	C C	A A	C C	T T	T T	T T	A A	A A	T T	G G	A A	C C	A A	A A	G G	T T	T T	A A	C C	G G	G G	C C	T T	C C	G G	T T	A A	G G	G G	T T	A A	T T	G G	T T	G G	C C	G G	C C	C C	G G	C C	A A	C C	C C	C C	A A	G G	G G	G G	C C	C C	T T	G G	A A	C C	C C	G G	T T	G G	A A	T T	C C	C C	T T	A A	T T	T T	A A	C C	A A	T T	G G	A A	C C	T T	G G	A A	G G	C C	G G	G G	G G	T T	C C	A A	G G	C C	G G	T T	G G	A A	G G	A A	G G	A A	T T	G G	T T	C C	T T	T T	C C	C C	T T	A A	G G	C C	G G	G G	G G	A A	T T	G G	A A	G G	T T	T T	T T	C C	A A	A A	G G	C C	G G	A A	G G	C C	G G	A A	C C	A A	A A	G G	A A	T T	G G	C C	C C	A A	G G	G G	T T	T T	T T	T T	A A	G G	A A	G G	A A	T T	C C	C C	G G	A A	C C	G G	G G	G G	C C	G G	C C	C C	A A	G G	A A	G G	A A	G G	T T	G G	A A	A A	G G	G G	T T	G G	C C	C C	G G	T T	T T	G G	T T	T T	A A	C C	C C	C C	C C	A A	T T	T T	C C	C C	C C	A A	G G	T T	C C	G G	A A	C C	A A	G G	A A	A A	G G	G G	T T	A A	T T	C C	T T	A A	A A	T T	G G	C C	G G	C C	A A	G G	C C	T T	T T	G G	C C	C C	A A	G G	T T	G G	G G	C C	T T	T T	G G	A A	C C	T T	C C	G G	T T	C C	C C	C C	A A	A A	C C	T T	G G	G G	C C	A A	C C	C C	G G	T T	A A	G G	T T	G G	C C	C C	G G	T T	A A	C C	G G	G G	T T	T T	C C	A A	C C	G G	T T	T T	G G	G G	T T	A A	A A	G G	A A	G G	T T	T T	G G	T T	C C	C C	T T	T T	G G	G G	G G	A A	T T	A A	A A	G G	A A	G G	A A	A A	T T	T T	A A	T T	C C	A A	A A	T T	T T	G G	C C	C C	G G	T T	C C	G G	G G	A A	A A	C C	G G	C C	A A	T T	T T	A A	G G	C C	G G	G G	A A	C C	A A	G G	A A	C C	T T	C C	C C	C C	0 0	A A	A A	G G	A A	C C	G G	A A	G G	G G	G G	C C	C C	A A	C C	A A	C C	T T	G G	T T	G G	C C	G G	T T	A A	C C	G G	C C	T T	C C	A A	G G	G G	T T	G G	A A	G G	G G	C C	C C	C C	C C	T T	A A	G G	G G	C C	T T	G G	A A	G G	T T	G G	A A	A A	C C	G G	A A	A A	G G	T T	T T	T T	C C	A A	A A	T T	G G	G G	T T	C C	G G	T T	G G	G G	G G	G G	C C	G G	C C	C C	T T	C C	C C	C C	C C	T T	C C	G G	T T	T T	C C	T T	C C	T T	G G	G G	C C	G G	G G	A A	G G	T T	A A	G G	G G	A A	G G	G G	T T	T T	T T	G G	T T	C C	G G	C C	C C	C C	C C	A A	C C	C C	T T	C C	C C	C C	A A	T T	T T	G G	C C	G G	G G	A A	A A	A A	A A	G G	C C	A A	C C	C C	T T	T T	A A	C C	G G	T T	G G	T T	A A	G G	A A	A A	G G	T T	T T	C C	C C	C C	C C	C C	A A	T T	A A	C C	C C	G G	A A	G G	A A	A A	C C	C C	A A	C C	C C	C C	A A	G G	A A	G G	C C	C C	T T	T T	G G	G G	G G	A A	G G	A A	A A	T T	T T	C C	C C	C C	C C	G G	T T	G G	G G	T T	G G	T T	C C	G G	A A	T T	T T	T T	G G	G G	A A	A A	A A	A A	A A	A A	T T	A A	T T	C C	T T	C C	T T	G G	A A	A A	A A	T T	A A	A A	T T	C C	A A	G G	C C	C C	T T	C C	T T	G G	A A	T T	G G	C C	C C	C C	G G	T T	G G	T T	A A	T T	T T	G G	G G	T T	G G	A A	G G	T T	C C	T T	T T	T T	G G	T T	T T	G G	G G	A A	A A	C C	A A	A A	A A	A A	A A	C C	A A	T T	T T	A A	A A	T T	T T	C C	G G	C C	C C	C C	C C	C C	A A	T T	C C	C C	A A	C C	C C	T T	G G	C C	A A	G G	C C	A A	C C	A A	C C	T T	C C	T T	A A	G G	T T	C C	T T	C C	G G	A A	G G	C C	G G	T T	A A	A A	C C	T T	C C	A A	G G	T T	T T	T T	T T	G G	A A	A A	A A	T T	A A	T T	C C	G G	A A	T T	T T	A A	A A	G G	C C	A A	G G	T T	A A	C C	G G	T T	G G	G G	A A	T T	G G	A A	A A	G G	C C	A A	C C	A A	C C	T T	C C	C C	T T	T T	A A	T T	C C	G G	A A	G G	G G	A A	C C	A A	A A	T T	C C	G G	G G	G G	A A	T T	C C	C C	C C	G G	C C	T T	G G	T T	T T	G G	T T	T T	T T	A A	T T	A A	C C	T T	T T	G G	A A	T T	T T	T T	G G	C C	T T	C C	A A	G G	C C	T T	C C	T T	A A	T T	G G	C C	G G	C C	C C	T T	A A	T T	A A	A A	T T	C C	G G	C C	T T	A A	T T	C C	T T	A A	C C	G G	C C	A A	A A	A A	G G	A A	G G	A A	G G	T T	T T	T T	T T	A A	G G	C C	T T	G G	A A	A A	A A	A A	T T	C C	T T	A A	T T	C C	G G	G G	G G	A A	T T	A A	A A	G G	C C	C C	A A	C C	A A	C C	T T	C C	G G	G G	T T	T T	C C	A A	C C	C C	C C	A A	T T	C C	A A	C C	T T	T T	A A	C C	C C	A A	T T	A A	A A	T T	A A	A A	A A	G G	G G	G G	T T	A A	T T	T T	A A	C C	T T	T T	T T	A A	A A	C C	A A	G G	T T	C C	C C	G G	A A	A A	G G	T T	C C	G G	A A	A A	A A	G G	T T	T T	T T	T T	T T	A A	T T	C C	G G	A A	T T	C C	C C	G G	T T	T T	A A	C C	T T	C C	C C	T T	A A	C C	A A	C C	G G	A A	T T	A A	T T	T T	T T	A A	C C	G G	G G	A A	T T	T T	A A	T T	G G	T T	T T	C C	A A	C C	T T	G G	G G	A A	A A	A A	G G	A A	C C	A A	T T	T T	A A	T T	A A	C C	T T	A A	T T	A A	G G	T T	T T	T T	C C	A A	G G	G G	A A	G G	G G	C C	A A	G G	G G	A A	A A	T T	T T	A A	A A	T T	A A	G G	C C	A A	C C	G G	A A	C C	G G	C C	A A	C C	T T	C C	G G	C C	A A	T T	A A	T T	G G	T T	G G	T T	C C	C C	C C	T T	A A	A A	C C	T T	T T	A A	C C	T T	T T	A A	A A	A A	G G	G G	A A	G G	G G	G G	C C	G G	T T	G G	A A	G G	T T	T T	C C	A A	T T	G G	A A	A A	C C	G G	T T	T T	T T	T T	G G	G G	T T	G G	G G	G G	C C	A A	T T	G G	C C	T T	T T	A A	A A	A A	A A	T T	C C	A A	T T	C C	G G	C C	A A	A A	G G	T T	C C	T T	T T	T T	A A	C C	C C	T T	T T	T T	C C	A A	G G	A A	C C	C C	A A	G G	C C	G G	T T	A A	C C	A A	A A	A A	G G	C C	A A	A A	G G	A A	T T	G G	T T	G G	T T	G G	T T	C C	G G	T T	G G	T T	G G	C C	G G	T T	T T	A A	T T	C C	A A	A A	T T	G G	T T	A A	C C	C C	A A	A A	A A	A A	T T	A A	T T	A A	C C	A A	C C	A A	G G	G G	C C	T T	T T	C C	A A	A A	C C	A A	T T	C C	A A	G G	C C	A A	T T	T T	T T	A A	T T	A A	T T	A A	C C	T T	A A	C C	G G	T T	C C	T T	A A	G G	T T	T T	A A	T T	C C	A A	C C	T T	G G	T T	G G	G G	A A	A A	G G	T T	C C	0 0	A A	A A	T T	A A	A A	T T	A A	C C	A A	G G	C C	G G	C C	T T	C C	G G	A A	A A	T T	C C	C C	A A	T T	G G	A A	A A	A A	A A	A A	G G	T T	T T	T T	A A	A A	G G	T T	C C	A A	T T	A A	A A	C C	C C	G G	C C	A A	A A	A A	C C	A A	C C	T T	C C	G G	C C	G G	A A	T T	A A	A A	A A	A A	A A	T T	A A	T T	A A	T T	G G	C C	G G	G G	C C	C C	T T	T T	A A	G G	T T	T T	G G	G G	T T	A A	A A	G G	C C	T T	A A	C C	A A	G G	A A	C C	T T	A A	A A	A A	G G	T T	A A	A A	T T	G G	G G	T T	C C	G G	G G	A A	A A	A A	C C	C C	T T	G G	A A	T T	T T	C C	A A	T T	T T	C C	A A	A A	A A	T T	A A	G G	A A	C C	C C	C C	G G	A A	T T	A A	A A	T T	C C	G G	G G	A A	G G	T T	T T	T T	C C	T T	A A	C C	A A	A A	T T	A A	A A	G G	C C	G G	C C	T T	T T	A A	G G	G G	A A	C C	A A	T T	T T	A A	A A	G G	A A	A A	A A	G G	A A	T T	T T	T T	T T	C C	T T	C C	G G	A A	A A	C C	G G	A A	A A	G G	G G	A A	G G	T T	A A	T T	G G	C C	G G	A A	C C	T T	A A	A A	T T	A A	A A	T T	C C	T T	T T	A A	T T	C C	C C	G G	G G	T T	G G	A A	A A	T T	T T	T T	A A	G G	G G	A A	G G	T T	C C	A A	G G	T T	A A	T T	T T	C C	C C	A A	0 0	G G	A A	G G	C C	C C	T T	T T	C C	A A	G G	A A	C C	A A	G G	T T	A A	T T	T T	A A	T T	G G	A A	G G	A A	A A	T T	T T	A A	G G	G G	A A	T T	T T	A A	G G	C C	T T	T T	G G	A A	T T	T T	G G	T T	A A	T T	T T	T T	C C	T T	T T	G G	A A	A A	G G	G G	A A	A A	T T	G G	C C	A A	G G	T T	A A	C C	T T	A A	G G	C C	G G	G G	C C	C C	T T	C C	T T	T T	A A	T T	G G	C C	G G	A A	C C	A A	G G	G G	C C	C C	G G	G G	T T	G G	G G	T T	C C	G G	A A	C C	T T	T T	C C	A A	G G	A A	T T	G G	A A	A A	G G	G G	A A	T T	C C	G G	C C	G G	T T	T T	A A	0 0	T T	C C	T T	0 0	A A	G G	C C	C C	A A	T T	A A	T T	C C	A A	A A	G G	G G	A A	G G	C C	G G	G G	C C	A A	C C	A A	G G	G G	A A	T T	G G	G G	A A	C C	G G	A A	G G	T T	T T	A A	T T	T T	T T	C C	G G	T T	T T	G G	A A	G G	A A	C C	G G	A A	C C	G G	A A	G G	T T	A A	A A	T T	C C	A A	T T	C C	G G	A A	C C	C C	A A	C C	A A	A A	A A	T T	T T	T T	A A	C C	C C	G G	C C	G G	C C	C C	G G	A A	A A	T T	G G	G G	A A	A A	T T	T T	G G	A A	T T	G G	G G	T T	T T	T T	G G	T T	C C	A A	A A	G G	G G	T T	A A	T T	T T	C C	A A	G G	C C	A A	G G	A A	T T	C C	G G	T T	C C	T T	C C	A A	T T	A A	C C	C C	A A	G G	A A	T T	T T	G G	T T	C C	T T	T T	A A	A A	A A	C C	A A	G G	A A	T T	T T	G G	T T	C C	A A	T T	A A	C C	G G	C C	T T	C C	A A	G G	C C	G G	T T	A A	G G	G G	T T	T T	C C	C C	T T	C C	A A	C C	C C	A A	C C	T T	G G	C C	A A	T T	A A	A A	C C	C C	A A	T T	C C	T T	C C	T T	G G	A A	G G	T T	A A	T T	T T	A A	G G	A A	T T	C C	G G	A A	G G	C C	T T	C C	G G	C C	G G	C C	C C	A A	G G	C C	C C	T T	G G	G G	T T	A A	C C	C C	C C	C C	T T	C C	G G	A A	G G	T T	T T	A A	G G	A A	A A	G G	C C	T T	A A	G G	G G	T T	C C	C C	A A	C C	T T	T T	G G	T T	C C	T T	A A	C C	A A	0 0	G G	C C	T T	T T	A A	C C	T T	C C	C C	G G	T T	G G	C C	C C	T T	A A	T T	A A	T T	G G	C C	G G	A A	G G	C C	G G	T T	T T	T T	G G	G G	G G	G G	G G	G G	G G	A A	T T	T T	A A	T T	C C	C C	A A	A A	T T	T T	T T	T T	G G	G G	A A	A A	A A	0 0	A A	T T	A A	C C	T T	T T	A A	A A	G G	T T	T T	T T	A A	T T	G G	T T	A A	A A	T T	A A	T T	A A	G G	C C	T T	A A	A A	C C	G G	C C	A A	G G	T T	A A	G G	C C	A A	A A	G G	G G	G G	T T	A A	C C	C C	T T	T T	G G	C C	C C	G G	G G	G G	G G	C C	G G	C C	A A	C C	T T	G G	T T	T T	T T	T T	C C	C C	A A	T T	G G	A A	C C	A A	A A	C C	C C	G G	A A	A A	C C	C C	A A	G G	T T	G G	G G	A A	A A	T T	C C	T T	A A	A A	A A	C C	C C	A A	T T	T T	T T	C C	T T	A A	A A	A A	A A	T T	A A	A A	A A	A A	G G	G G	A A	T T	A A	C C	T T	A A	A A	T T	G G	A A	T T	C C	T T	C C	T T	C C	T T	A A	A A	A A	G G	A A	A A	T T	A A	G G	A A	C C	T T	G G	G G	A A	G G	G G	G G	C C	G G	G G	T T	T T	C C	T T	T T	T T	T T	T T	A A	T T	C C	C C	T T	A A	A A	C C	G G	T T	T T	G G	C C	G G	C C	G G	A A	A A	A A	T T	C C	T T	A A	G G	G G	C C	A A	A A	A A	A A	G G	T T	T T	A A	C C	A A	C C	C C	A A	T T	T T	G G	T T	A A	T T	A A	G G	T T	G G	G G	T T	T T	A A	A A	G G	C C	G G	A A	A A	G G	A A	A A	A A	C C	G G	A A	T T	G G	C C	C C	C C	G G	A A	G G	A A	T T	G G	G G	G G	C C	G G	T T	A A	G G	C C	C C	G G	T T	G G	C C	T T	A A	T T	C C	C C	C C	G G	T T	C C	C C	G G	A A	G G	A A	A A	A A	A A	A A	C C	A A	A A	T T	A A	G G	C C	C C	T T	T T	A A	G G	G G	C C	G G	G G	T T	C C	C C	A A	C C	A A	G G	C C	A A	T T	C C	G G	A A	T T	T T	T T	0 0	T T	C C	C C	A A	T T	G G	C C	C C	G G	C C	G G	T T	C C	G G	A A	G G	T T	C C	T T	T T	A A	T T	A A	T T	G G	C C	G G	G G	C C	C C	T T	C C	A A	G G	A A	C C	A A	C C	G G	T T	T T	T T	A A	C C	C C	T T	T T	T T	T T	G G	A A	G G	0 0	0 0	0 0	A A	A A	A A	G G	G G	G G	G G	A A	C C	A A	G G	C C	C C	C C	G G	G G	T T	G G	T T	G G	T T	C C	C C	T T	T T	G G	C C	T T	A A	A A	C C	A A	C C	A A	C C	C C	A A	T T	A A	G G	C C	A A	C C	C C	G G	G G	G G	A A	T T	T T	G G	T T	T T	T T	C C	T T	C C	G G	T T	T T	0 0	G G	C C	C C	G G	T T	T T	G G	G G	A A	C C	G G	G G	T T	G G	A A	C C	C C	A A	T T	T T	C C	C C	A A	C C	C C	A A	T T	T T	A A	G G	A A	0 0	C C	A A	T T	G G	A A	A A	G G	T T	T T	G G	A A	A A	G G	C C	G G	G G	A A	C C	C C	C C	A A	C C	T T	G G	T T	T T	A A	G G	C C	C C	T T	C C	T T	C C	A A	G G	G G	G G	G G	A A	C C	G G	T T	G G	A A	G G	T T	T T	G G	C C	G G	C C	T T	T T	C C	T T	A A	C C	T T	G G	A A	A A	T T	C C	G G	T T	T T	T T	T T	A A	T T	T T	A A	G G	G G	A A	C C	G G	G G	G G	G G	A A	C C	A A	G G	T T	G G	C C	C C	A A	T T	C C	G G	G G	T T	T T	A A	G G	A A	C C	A A	A A	A A	T T	C C	T T	G G	T T	T T	C C	T T	A A	G G	A A	T T	A A	C C	G G	G G	T T	A A	T T	G G	A A	A A	A A	G G	T T	G G	T T	A A	C C	A A	A A	G G	C C	G G	T T	A A	A A	C C	T T	C C	G G	C C	T T	T T	A A	G G	T T	A A	C C	T T	G G	A A	T T	C C	G G	C C	A A	A A	A A	G G	C C	T T	T T	G G	T T	C C	G G	G G	G G	T T	C C	C C	G G	G G	T T	T T	C C	G G	G G	G G	T T	G G	C C	G G	C C	T T	G G	G G	T T	T T	A A	A A	A A	G G	C C	A A	G G	C C	G G	C C	T T	C C	A A	T T	T T	C C	C C	G G	G G	C C	G G	C C	A A	A A	G G	C C	C C	G G	A A	C C	T T	G G	C C	C C	G G	G G	G G	T T	G G	A A	G G	T T	C C	T T	G G	G G	T T	A A	G G	G G	C C	A A	G G	T T	T T	A A	A A	G G	T T	T T	A A	A A	G G	T T	A A	T T	T T	T T	C T	G G	T T	T T	T T	T T	C C	C C	T T	A A	A A	T T	G G	C C	C C	T T	G G	G G	T T	T T	A A	T T	A A	G G	A A	T T	G G	T T	C C	A A	G G	C C	T T	T T	C C	G G	A A	C C	T T	G G	G G	0 0	0 0	T T	C C	A A	G G	C C	C C	0 0	T T	A A	T T	T T	A A	A A	C C	G G	T T	G G	C C	T T	T T	G G	G G	T T	C C	G G	T T	G G	A A	G G	C C	A A	T T	A A	C C	C C	G G	G G	A A	A A	A A	C C	T T	C C	C C	G G	G G	C C	C C	C C	G G	G G	C C	T T	G G	A A	G G	G G	G G	C C	A A	A A	C C	T T	A A	A A	G G	G G	G G	G G	C C	T T	T T	C C	A A	C C	G G	C C	G G	G G	G G	T T	C C	C C	T T	G G	C C	G G	A A	T T	A A	C C	A A	T T	A A	A A	C C	T T	0 0	T T	G G	G G	G G	A A	T T	C C	T T	C C	A A	T T	G G	G G	T T	C C	T T	T T	A A	A A	C C	G G	G G	C C	T T	C C	G G	A A	T T	T T	A A	T T	G G	0 0	0 0	0 0	T T	G G	C C	C C	G G	G G	T T	G G	A A	C C	C C	A A	T T	A A	C C	C C	C C	G G	T T	G G	G G	T T	T T	A A	G G	A A	G G	A A	A A	G G	C C	G G	A A	A A	T T	C C	A A	T T	T T	G G	A A	C C	C C	C C	G G	T T	C C	G G	G G	T T	T T	G G	C C	C C	G G	G G	C C	G G	C C	C C	A A	C C	T T	C C	G G	T T	A A	C C	T T	A A	T T	C C	T T	A A	T T	G G	A A	C C	G G	T T	T T	A A	A A	A A	A A	G G	A A	G G	C C	T T	G G	G G	A A	A A	A A	A A	C C	T T	T T	A A	C C	A A	T T	T T	A A	T T	A A	T T	G G	A A	A A	G G	T T	T T	A A	T T	A A	A A	A A	C C	A A	A A	A A	C C	A A	G G	A A	A A	T T	A A	G G	A A	T T	G G	A A	A A	T T	T T	A A	C C	C C	T T	A A	G G	A A	G G	A A	T T	T T	G G	G G	T T	G G	G G	C C	G G	A A	C C	G G	T T	C C	T T	T T	G G	G G	C C	T T	C C	G G	A A	G G	C C	G G	C C	T T	C C	T T	A A	G G	T T	G G	G G	A A	T T	T T	G G	C C	G G	C C	C C	A A	G G	C C	G G	G G	A A	T T	A A	C C	A A	A A	C C	G G	G G	A A	A A	C C	C C	G G	A A	A A	C C	G G	A A	A A	T T	T T	A A	C C	G G	T T	A A	T T	T T	A A	C C	A A	T T	C C	A A	T T	C C	A A	C C	G G	C C	G G	C C	G G	A A	C C	A A	T T	A A	T T	A A	G G	T T	C C	C C	C C	G G	G G	C C	A A	T T	A A	C C	T T	G G	C C	T T	A A	C C	G G	T T	T T	T T	G G	T T	T T	T T	T T	T T	G G	G G	A A	A A	C C	G G	T T	C C	T T	G G	A G	A A	G G	A A	G G	G G	T T	C C	T T	A A	T T	A A	A A	G G	A A	A A	T T	0 0	0 0	0 0	0 0	0 0	C C	G G	A A	G G	C C	C C	A A	A A	C C	C C	C C	C C	A A	C C	C C	T T	A A	C C	T T	C C	T T	T T	T T	G G	G G	0 0	A A	G G	C C	C C	C C	C C	A A	G G	G G	T T	A A	A A	A A	G G	T T	C C	T T	A A	G G	T T	T T	A A	T T	G G	C C	C C	G G	T T	A A	G G	C C	G G	A A	G G	A A	G G	C C	C C	A A	C C	G G	T T	A A	T T	T T	G G	T T	0 0	C C	T T	G G	G G	G G	A A	C C	A A	A A	C C	G G	T T	G G	C C	G G	A A	C C	T T	A A	G G	A A	G G	G G	C C	A A	T T	G G	C C	G G	G G	C C	C C	G G	T T	A A	C C	A A	C C	A A	G G	T T	C C	G G	T T	C C	C C	A A	A A	C C	C C	A A	T T	C C	C C	T T	A A	A A	A A	T T	C C	T T	A A	C C	T T	G G	C C	T T	C C	A A	C C	C C	C C	T T	G G	T T	T T	A A	T T	T T	C C	A A	T T	T T	G G	T T	A A	T T	A A	T T	A A	C C	A A	A A	A A	T T	T T	G G	C C	C C	T T	C C	T T	A A	T T	C C	G G	C C	A A	G G	T T	A A	G G	G G	A A	A A	C C	T T	A A	A A	T T	T T	G G	G G	T T	A A	A A	C C	A A	A A	T T	G G	T T	C C	G G	T T	G G	T T	T T	C C	C C	T T	G G	T T	A A	C C	A A	C C	T T	T T	T T	A A	T T	A A	G G	T T	A A	G G	C C	G G	T T	G G	A A	C C	C C	T T	0 0	0 0	T T	A A	G G	G G	G G	A A	T T	A A	A A	A A	G G	G G	C C	A A	A A	G G	T T	C C	T T	G G	G G	A A	A A	A A	C C	G G	A A	C C	A A	C C	T T	A A	A A	G G	A A	G G	A A	A A	G G	T T	A A	A A	C C	C C	A A	G G	T T	T T	T T	C C	A A	T T	C C	A A	T T	T T	A A	C C	T T	C C	A A	G G	T T	G G	G G	T T	A A	C C	G G	G G	C C	A A	T T	A A	T T	A A	C C	C C	T T	G G	T T	T T	C C	A A	A A	G G	G G	G G	G G	T T	C C	A A	A A	G G	C C	T T	A A	A A	T T	T T	G G	A A	C C	G G	C C	A A	C C	A A	T T	C C	G G	G G	G G	T T	G G	G G	G G	A A	A A	A A	C C	G G	G G	G G	C C	T T	A A	A A	G G	C C	A A	A A	T T	C C	A A	G G	C C	A A	C C	A A	T T	G G	A A	C C	C C	T T	C C	C C	A A	G G	C C	G G	A A	A A	A A	A A	T T	G G	C C	A A	A A	C C	T T	T T	G G	0 0	C C	T T	A A	T T	A A	C C	T T	T T	T T	A A	C C	G G	C C	T T	T T	T T	T T	A A	T T	A A	C C	G G	A A	T T	G G	T T	A A	C C	G G	A A	G G	A A	C C	T T	T T	G G	C C	C C	C C	A A	T T	A A	G G	G G	T T	T T	G G	A A	A A	A A	C C	T T	T T	T T	A A	G G	G G	G G	C C	T T	G G	T T	A A	C C	C C	T T	G G	T T	T T	A A	C C	T T	G G	T T	T T	T T	T T	A A	A A	T T	A A	C C	A A	C C	C C	G G	G G	T T	T T	T T	G G	C C	A A	C C	T T	A A	T T	G G	G G	T T	T T	G G	G G	T T	T T	A A	T T	G G	T T	A A	C C	T T	A A	C C	T T	A A	A A	G G	T T	A A	G G	G G	A A	G G	C C	A A	C C	A A	G G	G G	C C	A A	T T	G G	T T	C C	G G	G G	A A	C C	A A	T T	C C	T T	G G	T T	G G	G G	G G	T T	T T	A A	A A	G G	G G	A A	C C	A A	C C	A A	A A	A A	C C	T T	C C	A A	C C	A A	T T	A A	A A	C C	C C	A A	G G	G G	A A	G G	A A	T T	C C	A A	C C	G G	G G	G G	C C	C C	C C	C C	C C	G G	T T	C C	A A	G G	C C	C C	C C	C C	C C	T T	C C	G G	G G	C C	T T	G G	C C	T T	C C	C C	T T	G G	G G	A A	A A	G G	G G	T T	G G	C C	C C	A A	C C	G G	A A	T T	A A	C C	C C	G G	G G	G G	A A	C C	T T	T T	A A	T T	C C	C C	T T	T T	C C	C T	T T	T T	T T	A A	A A	C C	C C	A A	A A	T T	T T	G G	T T	T T	A A	A A	A A	T T	G G	T T	G G	C C	A A	G G	C C	C C	C C	G G	0 0	0 0	A A	A A	A A	T T	G G	G G	G G	A A	G G	T T	C C	A A	A A	T T	T T	C C	T T	G G	T T	G G	A A	A A	A A	C C	G G	A A	C C	A A	C C	G G	T T	A A	G G	T T	G G	G G	C C	A A	A A	T T	T T	C C	G G	A A	G G	A A	T T	G G	C C	C C	T T	G G	G G	G G	C C	C C	T T	T T	T T	C C	T T	T T	T T	T T	T T	C C	G G	A A	C C	G G	A A	A A	A A	C C	T T	G G	T T	C C	C C	T T	C C	G G	C C	A A	A A	A A	G G	G G	G G	C C	G G	T T	C C	G G	G G	T T	C C	G G	C C	G G	T T	T T	T T	A A	A A	G G	C C	T T	G G	G G	T T	A A	C C	G G	A A	T T	T T	C C	T T	A A	T T	G G	A A	T T	T T	G G	C C	G G	C C	C C	A A	C C	A A	T T	T T	T T	C C	T T	C C	A A	C C	T T	A A	T T	C C	T T	T T	T T	A A	T T	T T	C C	T T	A A	T T	G G	G G	C C	G G	C C	T T	C C	C C	A A	A A	A A	C C	T T	C C	T T	G G	G G	A A	C C	T T	T T	C C	C C	T T	G G	G G	G G	G G	C C	T T	G G	G G	G G	C C	G G	T T	C C	G G	C C	G G	T T	G G	T T	A A	T T	G G	A A	C C	G G	C C	T T	G G	G G	C C	A A	G G	T T	C C	C C	T T	C C	G G	G G	T T	G G	C C	T T	G G	A A	C C	G G	C C	C C	C C	A A	T T	T T	G G	0 0	C C	C C	A A	C C	G G	C C	G G	C C	C C	C C	T T	G G	G G	A A	G G	A A	T T	A A	C C	G G	T T	A A	A A	G G	C C	C C	C C	T T	T T	T T	G G	A A	C C	C C	G G	A A	G G	C C	G G	A A	G G	C C	0 0	0 0	0 0	C C	G G	C C	G G	C C	T T	C C	T T	G G	C C	T T	T T	T T	G G	T T	G G	A A	C C	T T	G G	T T	A A	C C	A A	G G	T T	T T	T T	T T	T T	T T	C C	G G	T T	T T	C C	C C	C C	C C	G G	C C	A A	C C	G G	C C	T T	G G	A A	A A	G G	C C	G G	0 0	A A	G G	G G	G G	C C	A A	T T	C C	G G	C C	G G	T T	T T	T T	T T	G G	A A	A A	G G	C C	A A	A A	C C	G G	A A	G G	A A	G G	A A	G G	G G	A A	T T	G G	C C	G G	A A	G G	G G	C C	A A	G G	G G	A A	C C	C C	T T	T T	C C	G G	G G	C C	T T	T T	C C	G G	G G	A A	A A	T T	T T	G G	A A	A A	T T	T T	C C	A A	C C	G G	T T	A A	T T	A A	C C	T T	T T	T T	T T	C C	C C	A A	C C	A A	G G	G G	G G	T T	T T	T T	A A	T T	T T	A A	C C	G G	T T	T T	G G	T T	C C	T T	T T	G G	G G	T T	C C	A A	G G	G G	T T	G G	T T	G G	G G	A A	C C	A A	A A	C C	A A	A A	G G	A A	A A	A A	C C	G G	G G	G G	A A	G G	A A	T T	A A	T T	T T	A A	C C	T T	T T	A A	A A	T T	A A	T T	A A	T T	C C	T T	G G	T T	T T	T T	G G	C C	0 0	G G	C C	T T	T T	A A	G G	T T	C C	T T	C C	T T	T T	G G	C C	C C	C C	A A	T T	T T	C C	A A	G G	A A	G G	A A	A A	T T	T T	T T	A A	T T	C C	C C	G G	T T	T T	T T	G G	A A	C C	T T	T T	G G	A A	A A	C C	C C	0 0	C C	T T	T T	G G	A A	G G	T T	A A	G G	G G	C C	G G	G G	A A	C C	C C	A A	T T	T T	C C	A A	T T	C C	G G	C C	A A	G G	T T	A A	C C	C C	G G	G G	G G	C C	T T	T T	G G	T T	C C	T T	T T	A A	T T	A A	A A	A A	C C	C C	C C	A A	T T	T T	T T	C C	T T	G G	T T	A A	T T	C C	T T	G G	T T	0 0	G G	G G	A A	G G	T T	C C	A A	A A	T T	G G	A A	G G	T T	C C	T T	C C	T T	G G	A A	G G	G G	T T	T T	A A	A A	C C	T T	C C	C C	G G	T T	C C	G G	C C	C C	G G	A A	A A	T T	T T	T T	G G	G G	A A	A A	G G	A A	G G	C C	G G	G G	T T	T T	T T	G G	G G	A A	A A	G G	A A	T T	T T	C C	T T	C C	A A	G G	T T	C C	A A	A A	C C	C C	T T	A A	T T	C C	C C	T T	A A	A A	A A	G G	A A	C C	G G	C C	A A	C C	C C	A A	C C	C C	G G	T T	T T	C C	C C	T T	C C	C C	C C	A A	C C	T T	G G	C C	T T	G G	G G	C C	G G	A A	T T	A A	G G	G G	G G	G G	A A	C C	C C	C C	T T	A A	C C	C C	C C	G G	T T	T T	C C	G G	A A	C C	T T	C C	A A	G G	A A	T T	A A	T T	A A	G G	T T	A A	G G	T T	T T	T T	C C	C C	A A	C C	C C	T T	C C	T T	G G	G G	G G	T T	A A	G G	G G	G G	A A	G G	A A	G G	C C	T T	A A	T T	C C	A A	G G	A A	G G	G G	A A	G G	C C	C C	T T	A A	T T	G G	T T	T T	A A	C C	C C	T T	T T	T T	C C	G G	G G	T T	T T	A A	A A	T T	G G	G G	G G	C C	T T	A A	G G	G G	A A	G G	A A	G G	T T	T T	T T	C C	C C	A A	C C	T T	G G	A A	C C	C C	A A	A A	G G	G G	A A	C C	T T	A A	G G	A A	T T	G G	G G	A A	A A	C C	C C	A A	T T	G G	A A	C C	A A	C C	A A	C C	C C	G G	T T	A A	A A	T T	C C	T T	A A	T T	C C	A A	G G	A A	A A	A A	A A	A A	A A	C C	C C	A A	G G	A A	A A	A A	G G	A A	G G	C C	T T	G G	A A	A A	T T	C C	C C	T T	T T	C C	A A	A A	G G	T T	A A	T T	G G	A A	T T	A A	A A	C C	T T	T T	C C	T T	G G	T T	C C	G G	G G	A A	G G	A A	C C	T T	G G	A A	T T	A A	A A	A A	A A	G G	C C	A A	T T	T T	A A	A A	A A	T T	A A	T T	A A	A A	G G	A A	T T	T T	C C	T T	C C	A A	A A	A A	A A	G G	G G	T T	G G	T T	C C	G G	A A	G G	T T	G G	G G	T T	A A	G G	T T	G G	T T	A A	C C	A A	G G	G G	A A	A A	T T	A A	T T	A A	A A	A A	C C	T T	A A	A A	T T	A A	C C	T T	T T	G G	A A	A A	C C	C C	T T	C C	C C	T T	T T	T T	A A	C C	T T	C C	A A	G G	T T	A A	C C	T T	T T	T T	A A	T T	T T	T T	G G	A A	C C	C C	A A	A A	T T	A A	G G	T T	A A	A A	A A	T T	C C	C C	A A	A A	T T	T T	T T	C C	T T	A A	A A	T T	A A	C C	G G	C C	G G	G G	T T	C C	T T	C C	T T	T T	T T	G G	C C	T T	C C	A A	T T	A A	T T	A A	A A	T T	C C	C C	G G	G G	0 0	T T	A A	A A	C C	G G	A A	C C	C C	T T	T T	C C	G G	T T	T T	T T	G G	A A	G G	C C	A A	G G	A A	G G	T T	G G	C C	T T	T T	T T	C C	A A	G G	G G	G G	T T	T T	T T	G G	A A	T T	C C	T T	A A	A A	G G	C C	A A	G G	A A	A A	G G	G G	T T	A A	G G	C C	T T	T T	C C	A A	G G	A A	A A	A A	G G	G G	A A	G G	T T	T T	G G	A A	T T	A A	G G	A A	T T	G G	G G	A A	A A	T T	C C	C C	T T	T T	C C	T T	C C	G G	A A	T T	T T	G G	C C	T T	A A	C C	A A	A A	A A	A A	T T	C C	G G	G G	G G	C C	A A	A A	G G	T T	T T	G G	T T	C C	A A	C C	A A	A A	A A	C C	A A	T T	A A	T T	C C	A A	G G	A A	A A	G G	T T	T T	G G	G G	T T	A A	A A	G G	C C	T T	A A	A A	T T	T T	A A	A A	A A	C C	C C	A A	A A	C C	T T	T T	T T	A A	G G	T T	G G	A A	T T	G G	C C	C C	A A	A A	C C	T T	C C	T T	T T	A A	A A	A A	T T	A A	T T	G G	G G	A A	T T	C C	T T	T T	G G	G G	C C	A A	A A	G G	G G	A A	G G	G G	T T	A A	A A	G G	G G	G G	A A	G G	C C	T T	T T	T T	C C	T T	A A	T T	T T	C C	T T	A A	T T	T T	A A	T T	A A	G G	A A	A A	G G	T T	A A	C C	A A	T T	A A	T T	T T	C C	A A	G G	G G	T T	C C	G G	G G	T T	G G	G G	A A	C C	A A	T T	G G	T T	C C	G G	G G	G G	C C	T T	A A	A A	T T	A A	A A	T T	C C	G G	G G	T T	A A	T T	G G	T T	T T	C C	C C	A A	A A	A A	T T	A A	G G	G G	A A	A A	A A	C C	A A	T T	C C	C C	C C	C C	G G	C C	T T	A A	C C	T T	G G	T T	C C	C C	C C	T T	A A	A A	T T	G G	T T	A A	A A	C C	C C	A A	G G	G G	A A	C C	A A	A A	T T	A A	C C	G G	T T	T T	A A	G G	A A	G G	T T	G G	G G	C C	A A	A A	T T	T T	C C	G G	A A	A A	C C	G G	T T	C C	C C	T T	A A	A A	C C	T T	T T	A A	C C	T T	A A	T T	A A	C C	C C	G G	T T	G G	G G	T T	T T	A A	T T	C C	C C	A A	C C	T T	C C	C C	T T	T T	A A	A A	C C	T T	G G	A A	A A	A A	T T	T T	T T	T T	T T	A A	G G	G G	G G	A A	T T	T T	C C	A A	C C	A A	T T	A A	A A	A A	G G	A A	T T	A A	A A	G G	C C	T T	G G	T T	C C	C C	A A	G G	G G	A A	C C	G G	A A	T T	C C	T T	A A	T T	A A	T T	A A	A A	T T	A A	A A	T T	T T	T T	C C	G G	G G	T T	A A	G G	A A	T T	C C	T T	A A	T T	A A	G G	T T	T T	T T	A A	T T	G G	G G	C C	C C	C C	A A	G G	A A	G G	C C	A A	T T	T T	G G	T T	A A	T T	T T	T T	G G	G G	T T	T T	C C	T T	A A	A A	T T	G G	C C	A A	T T	A A	T T	T T	T T	A A	C C	A A	A A	A A	C C	G G	C C	G G	A A	A A	G G	A A	A A	C C	A A	C C	C C	A A	T T	A A	T T	G G	G G	A A	T T	A A	C C	A A	A A	G G	T T	G G	T T	G G	A A	T T	G G	T T	G G	T T	C C	T T	A A	T T	G G	C C	G G	A A	A A	G G	A A	A A	A A	C C	G G	A A	A A	T T	A A	T T	T T	G G	T T	T T	T T	C C	A A	C C	C C	G G	A A	T T	C C	T T	C C	C C	A A	C C	G G	T T	G G	A A	C C	T T	T T	C C	A A	G G	C C	T T	A A	T T	A A	G G	T T	G G	A A	T T	C C	T T	G G	G G	G G	T T	A A	G G	T T	A A	A A	G G	C C	A A	A A	G G	T T	G G	C C	A A	C C	T T	T T	C C	T T	C C	T T	T T	C C	G G	T T	C C	G G	T T	T T	T T	C C	T T	G G	T T	G G	T T	G G	A A	C C	G G	0 0	A A	T T	T T	A A	A A	G G	T T	C C	G G	C C	A A	G G	T T	C C	T T	0 0	C C	T T	G G	T T	G G	T T	G G	G G	A A	T T	T T	A A	A A	T T	A A	A A	A A	G G	G G	C C	A A	T T	A A	T T	T T	T T	C C	G G	G G	C C	C C	A A	G G	C C	T T	C C	C C	A A	T T	G G	T T	C C	G G	T T	C C	T T	G G	A A	C C	T T	G G	A A	G G	A A	G G	C C	T T	A A	A A	C C	T T	G G	A A	A A	T T	C C	C C	A A	T T	A A	C C	G G	T T	A A	G G	C C	C C	C C	C C	A A	A A	C C	A A	A A	A A	C C	A A	A A	A A	A A	T T	C C	A A	G G	G G	T T	C C	C C	G G	A A	C C	A A	A A	G G	A A	G G	A A	A A	G G	A A	C C	T T	A A	T T	T T	A A	G G	T T	A A	C C	T T	C C	A A	A A	T T	T T	C C	C C	C C	G G	C C	G G	A A	T T	C C	C C	C C	G G	A A	G G	A A	C C	G G	G G	T T	T T	A A	A A	A A	A A	T T	A A	C C	C C	G G	A A	C C	A A	A A	T T	A A	A A	T T	T T	C C	A A	G G	G G	C C	A A	T T	T T	C C	A A	G G	T T	G G	A A	T T	A A	C C	T T	A A	C C	A A	A A	G G	C C	A A	C C	T T	A A	C C	C C	G G	C C	A A	C C	C C	A A	T T	A A	G G	T T	T T	G G	0 0	A A	C C	C C	A A	C C	C C	G G	G G	G G	T T	C C	G G	T T	G G	T T	A A	T T	T T	A A	A A	G G	T T	C C	A A	A A	A A	C C	T T	A A	G G	C C	C C	A A	T T	G G	G G	G G	G G	T T	A A	T T	C C	A A	C C	G G	A A	G G	G G	C C	A A	A A	A A	C C	C C	T T	G G	G G	T T	T T	A A	A A	A A	T T	T T	A A	T T	G G	G G	G G	A A	A A	C C	T T	C C	G G	C C	C C	T T	T T	T T	A A	T T	A A	A A	G G	G G	T T	C C	A A	T T	C C	A A	T T	G G	A A	C C	A A	G G	A A	T T	C C	G G	T T	G G	C C	T T	C C	C C	A A	T T	T T	T T	A A	T T	T T	G G	C C	T T	G G	G G	A A	0 0	0 0	0 0	0 0	0 0	T T	G G	A A	T T	G G	T T	G G	C C	A A	T T	A A	A A	T T	A A	A A	G G	G G	T T	T T	G G	T T	C C	G G	A A	T T	G G	T T	G G	T T	G G	A A	T T	T T	A A	T T	G G	A A	A A	T T	C C	C C	G G	A A	A A	C C	G G	A A	C C	T T	T T	A A	A A	A A	T T	G G	C C	G G	G G	T T	G G	T T	A A	T T	C C	A A	C C	C C	G G	A A	C C	A A	C C	T T	G G	C C	G G	A A	G G	G G	G G	A A	T T	A A	A A	C C	A A	T T	C C	A A	G G	T T	C C	G G	A A	T T	G G	G G	T T	A A	G G	A A	G G	G G	G G	A A	A A	A A	T T	T T	G G	T T	C C	A A	C C	A A	G G	T T	G G	A A	A A	G G	C C	G G	T T	A A	G G	A A	A A	C C	G G	C C	A A	G G	A A	A A	C C	T T	T T	C C	A A	T T	C C	A A	C C	G G	T T	T T	A A	G G	G G	A A	T T	A A	G G	G G	T T	A A	G G	G G	G G	A A	G G	A A	C C	C C	T T	A A	A A	T T	T T	A A	C C	T T	G G	C C	T T	C C	C C	G G	A A	C C	0 0	0 0	A A	G G	A A	A A	T T	C C	G G	G G	C C	G G	C C	G G	T T	C C	G G	T T	G G	C C	G G	C C	C C	G G	C C	0 0	C C	T T	G G	T T	A A	C C	G G	T T	G G	A A	C C	G G	A A	G G	C C	C C	C C	G G	A A	C C	G G	A A	G G	T T	A A	G G	A A	A A	G G	G G	A A	G G	T T	T T	G G	0 0	T T	T T	T T	A A	G G	C C	G G	G G	C C	A A	C C	A A	A A	A A	G G	C C	A A	C C	C C	A A	T T	T T	C C	C C	T T	G G	T T	T T	C C	A A	T T	A A	A A	T T	T T	A A	C C	T T	T T	A A	T T	G G	C C	G G	C C	A A	C C	G G	T T	G G	A A	T T	C C	G G	T T	A A	C C	C C	A A	C C	G G	A A	G G	T T	T T	A A	A A	A A	A A	A A	T T	T T	A A	A A	T T	A A	T T	T T	A A	G G	C C	C C	G G	C C	T T	T T	T T	A A	T T	C C	T T	C C	G G	C C	A A	G G	A A	T T	G G	A A	T T	T T	C C	G G	C C	G G	T T	A A	G G	T T	A A	C C	A A	A A	G G	A A	C C	T T	C C	T T	G G	A A	G G	G G	T T	C C	T T	A A	A A	A A	A A	T T	T T	A A	G G	A A	G G	A A	T T	G G	A A	A A	T T	C C	A A	C C	G G	A A	A A	T T	G G	C C	C C	G G	C C	T T	G G	A A	A A	A A	C C	G G	C C	A A	T T	G G	C C	G G	T T	T T	G G	G G	G G	G G	G G	T T	G G	T T	C C	A A	T T	T T	T T	C C	C C	A A	A A	A A	G G	C C	T T	G G	T T	G G	A A	A A	A A	G G	T T	T T	T T	G G	C C	T T	C C	G G	G G	0 0	G G	T T	A A	A A	C C	T T	T T	C C	G G	T T	G G	T T	A A	G G	T T	C C	T T	A A	A A	A A	A A	G G	T T	T T	T T	C C	G G	A A	A A	T T	C C	A A	T T	G G	T T	C C	T T	G G	G G	G G	T T	C C	G G	G G	C C	A A	C C	G G	T T	A A	G G	C C	T T	A A	G G	G G	G G	A A	C C	G G	C C	A A	A A	C C	G G	T T	C C	G G	T T	A A	G G	A A	T T	A A	A A	C C	A A	G G	C C	C C	G G	A A	G G	T T	C C	C C	A A	C C	A A	T T	T T	C C	T T	T T	G G	T T	A A	T T	A A	G G	A A	A A	A A	C C	C C	0 0	T T	A A	G G	A A	T T	A A	G G	C C	G G	G G	A A	T T	T T	G G	A A	G G	A A	C C	T T	C C	C C	G G	C C	G G	T T	G G	C C	C C	T T	A A	G G	T T	G G	A A	C C	C C	A A	T T	T T	G G	T T	T T	G G	G G	G G	A A	A A	A A	C C	C C	A A	T T	A A	T T	0 0	A A	C C	A A	T T	G G	G G	C C
[truncated: 42,328,352 more chars]
